# Supplementary material for: The influence of regional preferential trade agreements on international manufacturing trade in value-added: Based on the complex network method
Source: PLoS One. 2021 Feb 19;16(2):e0246250. doi: 10.1371/journal.pone.0246250 (PMC7894938; doi:10.1371/journal.pone.0246250)
Supplement: S1 Data — (XLSX) [file pone.0246250.s004.xlsx]

## Sheet: SHEET1
Number		(1)	(2)	(3)	(4)	(5)	(6)	(7)	(8)	(9)	(10)	(11)	(12)	(13)	(14)	(15)	(16)
Exporting_Country	Importing_Country	DVA_FIN	DVA_INT	DVA_INTrexI1	DVA_INTrexF	DVA_INTrexI2	RDV_INT	RDV_FIN	RDV_FIN2	OVA_FIN	MVA_FIN	OVA_INT	MVA_INT	DDC_FIN	DDC_INT	ODC	MDC	texp
AUS	AUS	0	0	0	0	0	0	0	0	0	0	0	0	0	0	0	0	0
AUT	AUS	33.0643	28.4872	4.7103	2.27555	0.938798	0.00566153	0.00358612	0.00636312	15.0829	0.0350416	12.0192	0.0336076	0.00227317	0.115366	3.48236	0.00951542	100.314
BEL	AUS	39.0405	21.15	3.8093	1.94995	0.727282	0.00992052	0.00728189	0.00924906	19.6614	0.0926228	13.2034	0.0626536	0.00784557	0.174525	4.569	0.0230088	104.522
BGR	AUS	0.242226	0.118314	0.0179005	0.00957272	0.00337625	4.69302e-06	3.49899e-07	1.35066e-06	0.0748039	0.000422884	0.0561668	0.000355248	1.59743e-07	1.25159e-05	0.0144557	9.1502e-05	0.538027
BRA	AUS	200.945	30.5525	5.48149	2.67263	1.0378	0.0509416	0.0149145	0.011428	21.2094	0.229707	3.9767	0.05298	0.00297355	0.0139469	1.21424	0.0152886	267.489
CAN	AUS	95.6153	85.8953	41.7105	8.50969	8.37656	0.600155	0.163867	0.266473	36.5508	0.520309	27.1393	0.32931	0.543814	0.552649	13.4292	0.154417	320.374
CHE	AUS	65.9615	129.345	20.8136	9.77797	4.03872	0.0545216	0.0676142	0.0408051	23.179	0.0840306	51.8704	0.287967	0.020563	0.484749	14.113	0.0764881	320.256
CHN	AUS	333.948	350.025	74.4375	26.9506	14.5068	6.18188	0.933595	0.732191	56.1609	1.85189	46.4258	1.50869	1.02371	0.782574	15.4875	0.52383	931.51
CYP	AUS	0.228865	0.0907608	0.0155721	0.00897578	0.00284704	2.18059e-06	4.90202e-06	3.03303e-06	0.0898277	0.000511618	0.048337	0.000327899	8.16392e-07	9.26893e-06	0.0149673	0.000102157	0.501321
CZE	AUS	3.99535	3.65582	0.519504	0.25452	0.098521	0.00059826	7.47858e-05	0.000218284	1.65974	0.00824063	1.34284	0.00541738	0.000125719	0.00634672	0.329955	0.00154521	11.8835
DEU	AUS	508.406	346.625	63.4443	29.0401	11.4203	1.40735	0.637564	0.807412	125.166	0.749913	85.4341	0.511982	0.53565	4.55937	27.789	0.163331	1207.21
DNK	AUS	85.2461	45.0164	8.64194	3.84305	1.64851	0.0164803	0.0124452	0.00881742	32.5972	0.190951	31.2922	0.827657	0.0245531	0.394411	10.5822	0.293207	220.722
ESP	AUS	72.0047	50.5813	7.2616	3.40017	1.36835	0.0593989	0.0213954	0.0248554	19.9856	0.150787	16.0906	0.0924231	0.0120545	0.128236	4.07596	0.0239002	175.431
EST	AUS	0.0614046	0.158447	0.0229546	0.0134046	0.00503975	2.39362e-06	2.65835e-07	2.98155e-06	0.0376643	0.000189069	0.132375	0.000635895	5.66217e-07	0.000123544	0.0345951	0.000166132	0.467205
FIN	AUS	49.348	26.4945	6.23203	2.74238	1.18319	0.0160517	0.00150925	0.00351145	20.9	0.217637	10.6031	0.120582	0.00684802	0.0793104	4.17227	0.0468575	122.205
FRA	AUS	175.074	129.009	21.8876	10.8433	4.17931	0.288096	0.0878768	0.152116	52.5636	0.296612	46.6754	0.234581	0.100635	1.23686	14.6185	0.077994	457.432
GBR	AUS	684.116	420.844	69.5139	31.4142	12.7294	2.91136	2.55723	0.758012	123.733	1.74151	79.2204	1.09536	0.56319	1.92126	24.0747	0.340671	1458.06
GRC	AUS	7.35093	9.78798	2.85781	0.760816	0.587287	0.00415507	0.00677718	0.00621579	0.818881	0.00672499	2.14367	0.0145384	0.000289568	0.00300915	0.980787	0.0064792	25.3419
HRV	AUS	3.07511	0.212323	0.0336477	0.0178047	0.00693105	8.30002e-06	1.81761e-06	5.37371e-06	1.07056	0.00374075	0.0884428	0.000272084	1.54144e-06	0.000158256	0.024073	7.60073e-05	4.53977
HUN	AUS	3.98543	2.03807	0.306021	0.185317	0.0633714	0.000168109	8.69881e-05	0.000140061	3.65045	0.00981953	1.95007	0.0050488	0.000171945	0.00430683	0.52828	0.00138232	12.7348
IDN	AUS	121.598	419.07	227.948	41.1612	47.5743	6.34984	1.11543	0.524576	32.5522	1.96884	68.2967	2.47041	1.12095	0.46293	31.4342	1.03761	1004.71
IND	AUS	20.8648	35.7242	8.18938	3.01657	1.68675	0.140363	0.0229196	0.0125183	3.2833	0.0834675	6.76231	0.135206	0.00990237	0.0260311	2.11681	0.0417218	82.1187
IRL	AUS	112.037	33.454	4.40176	2.16072	0.841306	0.00377369	0.0042152	0.00447917	70.1834	0.279793	20.7605	0.0540628	0.00509806	0.0404404	4.57943	0.0130406	249.976
ITA	AUS	380.096	195.455	30.8425	14.5934	5.75343	0.698288	0.0860667	0.160527	94.3652	1.22885	50.7101	0.425196	0.17269	0.703957	14.0019	0.119161	789.989
JPN	AUS	606.195	813.662	123.85	56.4659	24.9262	29.7939	9.14926	2.60507	64.1311	3.3439	101.066	4.71551	2.55051	3.2425	36.5142	1.94843	1884.78
KOR	AUS	175.713	72.1125	15.3349	6.35659	2.77196	1.16898	0.138354	0.0517159	68.5735	4.55111	49.1756	3.44077	0.339175	0.306009	25.1487	1.8546	427.248
LTU	AUS	0.0510299	0.00597489	0.0018011	0.000558092	0.000370058	1.77231e-07	1.8122e-08	1.84973e-07	0.0132623	4.79531e-05	0.00149206	6.07072e-06	3.10408e-08	8.09028e-07	0.000671975	2.75465e-06	0.0752265
LUX	AUS	0.158073	0.224623	0.036822	0.0198154	0.0072753	4.08781e-06	5.80986e-07	7.32385e-06	0.15254	0.000275053	0.202453	0.000445949	3.96707e-06	0.000320063	0.0597797	0.00012928	0.86727
LVA	AUS	0.123787	0.0714338	0.0123138	0.00624472	0.00233142	2.43138e-06	3.22062e-07	9.36735e-07	0.0402828	0.000193502	0.0254219	0.000187543	5.85646e-07	1.30776e-05	0.0078056	5.51784e-05	0.290198
MEX	AUS	17.2328	13.073	1.82689	1.42267	0.333009	0.0127257	0.00948642	0.00477405	4.48947	0.0243128	4.03585	0.0177388	0.00607181	0.028822	1.06281	0.00498039	43.5871
MLT	AUS	0.23696	0.950921	0.123097	0.059924	0.0245457	5.46454e-05	3.10288e-05	1.05074e-05	0.378979	0.00350672	0.98076	0.00882321	3.12752e-05	0.000149396	0.234512	0.00212249	3.01072
NLD	AUS	97.3153	133.696	22.1744	10.3577	4.19442	0.0949944	0.110237	0.074088	35.428	0.188266	49.5261	0.285516	0.0420653	1.09522	13.7193	0.0788099	368.625
NOR	AUS	15.1539	23.1477	6.3384	1.9356	1.30208	0.00628772	0.00406136	0.00903588	3.87618	0.016612	6.74068	0.0343031	0.00190867	0.208729	2.81401	0.0141866	61.6145
POL	AUS	5.03419	7.81276	1.39016	0.677634	0.278511	0.00236057	0.00196602	0.00143155	1.37838	0.00398303	2.75255	0.00820086	0.000521084	0.0139158	0.837788	0.00249814	20.2054
PRT	AUS	4.32629	6.03597	0.90846	0.409121	0.174123	0.00110406	0.000346771	0.000676417	1.91637	0.00643847	2.04024	0.00725464	0.000185107	0.00351781	0.541127	0.00187349	16.3754
ROU	AUS	1.87473	1.85027	0.298472	0.149679	0.0563896	0.000313292	3.38099e-05	7.01739e-05	0.469013	0.00490974	0.439659	0.00459461	5.72968e-05	0.000673697	0.127117	0.0013102	5.27903
ROW	AUS	2011.61	4611.76	1858	261.345	324.191	657.846	185.79	84.2547	673.181	25.7818	1190.19	45.9048	133.104	71.5887	679.61	28.9512	12843.9
RUS	AUS	1.16935	1.64362	0.276895	0.120495	0.0527697	0.000745732	0.00022014	0.000502741	0.204855	0.00193863	0.139302	0.00125276	6.57724e-05	0.00236588	0.0410248	0.000377438	3.65587
SVK	AUS	0.440731	0.353989	0.0517958	0.023824	0.0100424	1.60034e-05	6.05741e-06	7.9173e-06	0.243978	0.000525958	0.196678	0.000403864	3.01585e-06	0.000495949	0.0531232	0.000111022	1.37597
SVN	AUS	2.46338	0.850239	0.1362	0.0697037	0.0278109	2.81247e-05	9.10009e-06	3.14727e-05	1.24301	0.00395116	0.415399	0.0014553	9.05283e-06	0.000693297	0.117406	0.000403825	5.3332
SWE	AUS	104.233	57.8916	12.4354	5.63714	2.38655	0.0308068	0.011776	0.020767	43.4228	0.195722	23.7769	0.109846	0.0171747	0.329447	8.6798	0.039655	259.39
TUR	AUS	63.1584	18.2906	2.36878	1.17457	0.459749	0.012023	0.00125156	0.00340877	10.1779	0.15772	3.93158	0.0495905	0.00255524	0.0226202	0.856218	0.0105844	100.682
TWN	AUS	99.7982	62.3595	12.2427	5.19673	2.24314	0.351618	0.181377	0.0571719	62.5203	2.83664	42.7011	1.53239	0.142775	0.407825	15.2603	0.558097	308.468
USA	AUS	2188.82	1882.62	322.983	132.72	46.2153	42.1147	23.4349	19.2597	206.47	2.51858	220.256	2.49896	3.02309	17.2515	85.3334	0.949955	5197.18
AUS	AUT	6.89698	2.33146	0.760766	0.623987	0.258171	0.0041429	0.00540421	0.00219428	1.30894	0.00659266	0.367874	0.0016689	0.000390626	0.00374694	0.306146	0.00150306	12.8804
AUT	AUT	0	0	0	0	0	0	0	0	0	0	0	0	0	0	0	0	0
BEL	AUT	102.889	67.4963	21.923	19.2702	7.29999	0.331461	0.275428	0.180054	53.4479	0.545555	35.7585	0.322973	0.283945	0.613223	27.657	0.2583	338.627
BGR	AUT	1.36376	1.52109	0.542775	0.410316	0.183475	0.00125689	0.00121876	0.000216623	0.621391	0.0143769	0.625079	0.0100816	3.72108e-05	0.00018595	0.463381	0.0084875	5.76897
BRA	AUT	7.73431	12.4464	5.3745	4.39076	1.90478	0.0416147	0.0200435	0.0125044	1.08458	0.00586718	1.22973	0.00544418	0.00333779	0.00643687	1.35456	0.00765634	35.6235
CAN	AUT	32.2406	23.8757	8.01636	7.51029	2.70569	0.218911	0.0475586	0.0388779	16.9016	0.0621234	6.20848	0.0511068	0.124035	0.186481	6.36106	0.0407144	104.596
CHE	AUT	238.771	121.709	43.0923	48.0827	16.3723	1.61477	2.36914	0.428206	86.2171	3.61387	38.3115	1.42988	0.66478	0.581494	40.0364	1.59822	644.959
CHN	AUT	59.3724	17.0931	6.23879	6.67486	2.36749	0.104066	0.101946	0.0412553	11.2182	0.0350636	2.63983	0.00796391	0.0206604	0.0694022	2.63555	0.00818593	108.633
CYP	AUT	4.00137	5.68709	1.22249	0.906469	0.369224	0.00247082	0.00226288	0.000390911	2.23911	0.137097	3.25129	0.206354	0.000634929	0.000863725	1.43435	0.0894329	19.568
CZE	AUT	70.5781	134.941	48.512	41.3297	17.1307	1.33423	1.04141	0.140086	32.7155	1.70299	62.1898	2.62855	0.464828	0.389298	50.5271	2.41992	468.254
DEU	AUT	3145.51	1927.04	550.482	568.4	151.232	192.804	261.924	28.783	829.306	31.2843	599.227	16.0102	111.924	40.352	540.462	19.1966	9018.36
DNK	AUT	49.1907	17.7331	7.03026	8.548	2.81256	0.0454329	0.0901841	0.0277614	19.3999	0.207858	9.45169	0.0782068	0.0259079	0.135195	9.6267	0.0986762	124.55
ESP	AUT	65.8784	54.4908	16.6028	17.4776	5.82696	0.602271	0.527265	0.211395	19.7833	0.184916	15.4475	0.14126	0.267597	0.197768	12.4424	0.124578	210.38
EST	AUT	0.256989	0.47623	0.142706	0.129241	0.0497172	3.72016e-05	4.24746e-05	2.55282e-05	0.159359	0.0011252	0.29225	0.00177294	7.5641e-06	0.000297252	0.21999	0.00132177	1.73194
FIN	AUT	43.6102	19.9578	8.36182	8.92204	3.21669	0.0449186	0.0467351	0.0208326	16.9268	0.248777	5.79786	0.0660185	0.0273654	0.0588921	6.5277	0.0871112	113.956
FRA	AUT	317.412	157.487	51.6048	59.49	18.3722	2.95538	2.58572	1.62604	94.7172	1.14887	40.2546	0.413033	1.19141	1.6314	40.5466	0.475653	792.086
GBR	AUT	385.383	222.027	66.8579	59.8529	21.4893	4.29572	3.02262	1.75138	64.31	0.819954	31.3334	0.374436	0.885659	0.973138	25.5482	0.311298	889.706
GRC	AUT	2.2696	7.38035	2.80421	2.04018	0.924408	0.0147822	0.0139234	0.0091735	0.459071	0.00459661	1.53189	0.0183801	0.00126381	0.00287893	1.20681	0.0144631	18.6995
HRV	AUT	14.6064	21.9315	8.31575	8.65673	3.42703	0.0754907	0.0983114	0.00831651	5.18427	0.412133	8.76677	0.629555	0.0180056	0.0212059	8.13586	0.657616	81.0387
HUN	AUT	122.344	90.4439	31.7412	30.5085	10.9621	0.897249	0.736613	0.0621653	100.092	8.68311	64.9214	4.82169	0.990764	0.188633	57.3679	4.69229	529.692
IDN	AUT	2.34401	1.42169	0.576004	0.72905	0.240296	0.00149538	0.00243093	0.000588876	0.737119	0.00305466	0.520048	0.00222237	0.000588193	0.00489698	0.825609	0.00467108	7.41424
IND	AUT	3.3064	8.85553	2.26324	1.89815	0.754465	0.0409753	0.0128024	0.00374323	0.624303	0.00267208	2.17265	0.0125798	0.00379399	0.00993502	1.25357	0.00666485	21.2226
IRL	AUT	84.4023	46.6644	13.4549	9.76185	4.00329	0.0653393	0.0188478	0.0240606	56.2742	0.203634	31.2058	0.111709	0.0589785	0.0676452	18.6513	0.0688818	266.072
ITA	AUT	665.45	329.572	107.181	126.498	40.6624	8.55998	9.66839	2.87212	169.538	3.68942	104.216	1.41074	2.34924	1.86353	87.3393	1.64601	1663.67
JPN	AUT	143.377	35.795	14.5133	18.2248	5.94426	0.2673	0.255166	0.211398	14.2852	0.0446735	4.145	0.00977014	0.040912	0.271279	4.37001	0.0118369	241.852
KOR	AUT	9.09586	3.71306	1.53223	1.85928	0.631966	0.0102479	0.0079755	0.00496884	2.94778	0.00685655	0.993039	0.00214422	0.00340106	0.0130338	1.09993	0.00250456	21.9371
LTU	AUT	0.6101	0.562133	0.124148	0.135676	0.0390234	5.26121e-05	9.86613e-05	5.01484e-05	0.206129	0.00148766	0.156027	0.00104835	1.19768e-05	8.43691e-05	0.0740922	0.000530264	1.91117
LUX	AUT	9.354	9.31384	2.58072	2.33412	0.872723	0.00214153	0.00444791	0.00242423	13.0656	0.0871345	8.90376	0.0588476	0.00205352	0.0157783	4.40465	0.031211	51.6513
LVA	AUT	0.732009	0.92888	0.307193	0.268219	0.108108	0.000184517	0.000191116	8.07934e-05	0.279995	0.00391869	0.219084	0.00319027	1.9222e-05	0.000151378	0.169829	0.00245538	3.02436
MEX	AUT	5.88153	3.72611	1.32064	1.56912	0.520756	0.00785302	0.0062701	0.00505499	2.28373	0.00438064	1.93632	0.00376074	0.0057703	0.0235224	1.96511	0.00382426	19.2649
MLT	AUT	6.61588	6.0649	1.66863	1.39012	0.529605	0.00201812	0.00154679	0.000289785	5.41283	0.108159	4.81726	0.0988045	0.00137939	0.000926909	3.07652	0.0638099	29.9071
NLD	AUT	177.428	151.42	48.2	45.0785	16.3101	0.911332	0.841979	0.522977	67.7478	0.717283	47.9465	0.504962	0.355982	1.1953	36.7099	0.426668	596.685
NOR	AUT	10.5091	7.24252	2.59587	2.25308	0.904276	0.0110366	0.0132219	0.00948485	3.31011	0.0360848	1.81162	0.0165966	0.0026167	0.0564811	1.65605	0.0163948	30.4501
POL	AUT	45.6968	87.6111	40.3324	25.1886	13.8332	0.915572	0.402048	0.211924	13.8004	0.318421	27.2387	0.428346	0.212584	0.147996	22.7592	0.417162	279.602
PRT	AUT	9.07692	5.54096	1.85174	1.97108	0.675537	0.0107628	0.0115639	0.00667796	3.5979	0.0292211	1.86197	0.0146495	0.00249358	0.00665385	1.98253	0.0172556	26.6624
ROU	AUT	19.4589	20.0615	7.40394	7.97975	2.9267	0.0576852	0.0537137	0.00898186	6.18419	0.22933	6.26062	0.201323	0.0111803	0.0129583	6.11616	0.222888	77.2193
ROW	AUT	176.055	543.963	199.428	88.3164	53.0485	21.4342	10.2818	9.43843	59.3511	0.355121	107.297	0.615486	4.57598	6.61605	75.3125	0.432609	1356.6
RUS	AUT	17.5965	137.494	60.9378	27.1247	18.5626	0.623942	0.238428	0.290491	2.12423	0.0337177	14.8028	0.210908	0.0580135	0.343497	12.145	0.178923	292.773
SVK	AUT	19.3002	31.2298	10.4422	10.4898	3.88921	0.105586	0.0804621	0.0127604	14.8673	0.795956	23.4474	1.12638	0.0291769	0.0714718	18.3443	0.988358	135.239
SVN	AUT	49.8491	32.4916	13.3386	16.0145	5.44751	0.139788	0.218794	0.0173598	24.2114	3.09773	12.6121	1.52947	0.049115	0.042463	15.4991	2.0408	176.706
SWE	AUT	73.9508	26.1513	13.0109	17.5156	5.54792	0.160109	0.206738	0.0980046	29.9679	0.426956	9.42889	0.123911	0.107378	0.250134	14.5415	0.203626	191.821
TUR	AUT	55.6766	28.5549	10.7162	13.2959	4.30548	0.085315	0.0985639	0.046101	9.88556	0.0875755	5.29933	0.0480348	0.019559	0.0527695	5.86804	0.0561427	134.103
TWN	AUT	28.3388	14.5044	5.17718	5.59618	1.93364	0.0208222	0.0621427	0.0225201	15.2286	0.0425131	8.06879	0.0214306	0.0149258	0.124095	7.81366	0.0202223	87.0119
USA	AUT	217.934	159.555	50.7387	55.3662	17.3896	5.88241	4.41385	3.71103	24.7772	0.131362	14.3927	0.0586814	0.44316	2.05264	15.2311	0.0759587	572.23
AUS	BEL	23.9792	3.69165	2.04061	2.04262	0.578771	0.0101231	0.00770663	0.00559684	3.57334	0.0275471	0.55136	0.0036559	0.00104756	0.00732923	0.830859	0.00522056	37.3577
AUT	BEL	85.5732	50.3295	29.6265	21.432	7.87366	0.292185	0.223335	0.156087	30.2383	0.684995	12.7045	0.322729	0.12067	0.174149	16.3207	0.396237	256.581
BEL	BEL	0	0	0	0	0	0	0	0	0	0	0	0	0	0	0	0	0
BGR	BEL	0.726369	0.804889	0.557752	0.346015	0.154109	0.00041844	0.000267627	0.000149722	0.269673	0.00276712	0.380819	0.0023704	1.37917e-05	9.95382e-05	0.530793	0.00319253	3.78078
BRA	BEL	217.046	58.4738	21.375	35.6528	5.40942	0.158826	0.0666027	0.0385289	22.547	0.183298	6.02923	0.0477444	0.0109887	0.0346051	6.5456	0.0524256	373.68
CAN	BEL	51.3267	54.3089	26.5905	24.4925	7.12505	0.136415	0.117437	0.11567	20.4252	0.0798001	11.2911	0.040805	0.0770189	0.330186	12.4554	0.0452079	208.969
CHE	BEL	238.75	293.775	202.658	114.533	54.0187	3.82098	2.37459	1.49545	71.9143	2.36902	82.855	3.38215	1.24079	1.2435	110.377	4.46154	1189.36
CHN	BEL	101.236	47.0136	32.1909	21.5529	8.28109	0.426367	0.0732232	0.143223	15.4948	0.0820684	7.37734	0.0288811	0.0878122	0.183046	10.2146	0.0389741	244.432
CYP	BEL	0.300451	0.0666986	0.0238169	0.0309742	0.00642382	1.61973e-05	2.80211e-05	7.98727e-06	0.113457	0.00220216	0.0362574	0.000514876	5.13951e-06	7.54148e-06	0.032646	0.000479468	0.614161
CZE	BEL	36.94	24.3598	14.2735	10.5598	3.79839	0.0597718	0.0338946	0.0231908	13.0525	0.216056	11.3247	0.141062	0.0211951	0.0663426	14.2618	0.164006	129.349
DEU	BEL	2107.3	1412.22	774.915	549.201	176.491	182.499	116.23	27.8765	507.419	22.9816	304.883	18.2776	59.4483	23.9703	433.892	25.0134	6745.61
DNK	BEL	91.5138	48.6577	30.2012	23.9945	8.11266	0.259666	0.221086	0.0823913	31.9346	0.836655	13.4667	0.311688	0.25041	0.195155	17.529	0.384306	268.038
ESP	BEL	187.77	141.255	75.1701	62.686	19.0343	2.65605	2.09861	0.753408	73.5397	1.06625	68.1887	0.720237	0.642297	0.644687	91.2297	0.882763	728.849
EST	BEL	0.250885	0.423377	0.266454	0.216706	0.07278	0.000113208	5.65306e-05	4.5006e-05	0.138396	0.0019042	0.204972	0.00263473	2.48054e-05	0.000189756	0.281743	0.00344529	1.86501
FIN	BEL	50.9693	26.6938	15.8454	11.9241	4.14069	0.0767951	0.0688077	0.0272988	19.7334	0.346599	11.5869	0.14234	0.0286433	0.079832	15.8235	0.184142	157.721
FRA	BEL	2103.53	618.644	279.861	297.984	68.4796	50.3314	54.191	5.41566	469.093	28.586	190.307	7.46198	15.2347	6.90698	271.645	10.1886	4479.11
GBR	BEL	1082.05	356.192	211.12	170.532	53.3732	16.2166	19.5567	4.64964	226.044	5.69021	87.9179	1.37976	3.57829	2.82722	129.694	2.05947	2373.58
GRC	BEL	12.83	10.2614	7.17228	4.55977	1.8802	0.0406449	0.0401604	0.0235702	7.64163	0.0308886	8.75822	0.029983	0.0028277	0.020114	13.0134	0.0428746	66.3562
HRV	BEL	1.67672	1.79643	1.1941	0.811899	0.321734	0.00111926	0.000525265	0.000530576	0.571536	0.00786317	0.621575	0.00806489	0.000264891	0.00174352	0.818333	0.0105883	7.85483
HUN	BEL	21.4033	29.4571	20.2718	14.7385	5.5839	0.0824592	0.0493294	0.0268203	9.72957	0.196047	11.5264	0.208259	0.0592213	0.0350378	16.4019	0.287978	130.102
IDN	BEL	26.3735	8.69472	2.71795	3.92283	0.597045	0.0163144	0.00595061	0.00202025	5.64355	0.0449021	1.55623	0.0104508	0.00257711	0.014149	1.28252	0.00931068	50.8958
IND	BEL	19.3954	12.8823	5.36693	6.03504	1.30466	0.0475148	0.00990116	0.00665866	2.69182	0.0215004	2.06636	0.016071	0.00306153	0.0128101	2.35812	0.0190534	52.2385
IRL	BEL	132.597	29.4599	14.027	14.0089	3.78385	0.0581699	0.0536246	0.0294859	78.4781	0.982217	18.2491	0.197851	0.0614135	0.0644248	19.4856	0.226024	313.454
ITA	BEL	559.742	182.547	91.8413	96.3903	23.8128	5.8111	6.64485	1.50417	121.033	3.33709	46.1129	0.984332	1.46468	1.0527	61.6586	1.40006	1206.21
JPN	BEL	289.418	59.3195	34.4774	40.8184	9.69133	0.758852	0.483439	0.392721	27.6823	0.14914	6.47552	0.0276043	0.0978358	0.402457	9.43896	0.0424595	479.826
KOR	BEL	50.7364	10.95	5.92375	7.35911	1.68448	0.0401636	0.0213383	0.0143139	15.0693	0.072952	3.03786	0.0116998	0.0135651	0.0380973	4.34123	0.0189235	99.3905
LTU	BEL	0.486015	0.362518	0.165743	0.1904	0.04377	9.02033e-05	0.000110163	5.10736e-05	0.156148	0.00237883	0.11447	0.00152778	2.21545e-05	8.16273e-05	0.129701	0.00164658	1.65503
LUX	BEL	81.6296	66.3919	24.4283	19.0124	6.36655	0.191975	0.520639	0.0148905	96.3937	11.1703	79.6977	9.17963	0.168173	0.17811	51.5986	6.13294	455.899
LVA	BEL	0.535847	0.425589	0.173136	0.152049	0.0472007	6.77501e-05	5.81839e-05	3.4015e-05	0.128866	0.0015531	0.100228	0.00103681	8.57187e-06	9.11218e-05	0.0993017	0.000990322	1.66697
MEX	BEL	17.2333	4.46172	2.8525	2.07713	0.818035	0.0183372	0.00837718	0.00856705	3.06291	0.0166325	0.783061	0.00870944	0.00821814	0.00898394	0.961407	0.00735576	32.3361
MLT	BEL	0.898443	0.66841	0.350569	0.408931	0.108734	0.000158654	0.000144079	5.66938e-05	0.915833	0.0148583	0.677906	0.0107426	7.43382e-05	0.00023216	1.12026	0.0173199	5.20536
NLD	BEL	1588.51	1078.5	771.063	494.129	185.11	45.859	63.4705	5.80035	600.936	39.0141	412.154	28.5744	21.2492	21.5313	596.332	39.8301	5996.27
NOR	BEL	30.1513	64.8991	48.0532	27.9606	12.8062	0.218383	0.126841	0.130055	5.74568	0.121207	10.7516	0.233404	0.0528987	0.418836	16.0454	0.345368	218.104
POL	BEL	30.676	25.2492	13.7796	21.3026	3.96067	0.168124	0.132396	0.0475693	9.67579	0.191128	8.39816	0.142463	0.0378285	0.0692636	14.5759	0.25543	128.712
PRT	BEL	42.3418	18.8629	8.22386	6.21443	2.13394	0.0664021	0.0546069	0.0216758	15.4937	0.321765	5.73768	0.0948821	0.0118947	0.0124599	5.72548	0.0890584	105.421
ROU	BEL	9.53012	5.64564	3.6557	5.14216	1.08839	0.00588799	0.00794002	0.00300901	3.3943	0.0484631	2.01004	0.0276459	0.00117446	0.00795688	3.83173	0.0543792	34.464
ROW	BEL	998.665	522.711	293.014	202.495	68.3952	50.2289	35.9917	13.6658	329.439	4.68272	189.669	2.3679	10.411	16.2269	252.079	3.11934	2993.37
RUS	BEL	32.3715	32.887	25.4061	18.8255	6.76351	0.169349	0.123923	0.0791213	4.54264	0.0579107	3.90855	0.0439824	0.0133034	0.129617	6.48921	0.0757456	131.89
SVK	BEL	2.06774	1.47063	0.765727	0.880516	0.209392	0.00118486	0.000718974	0.000431182	0.995943	0.0159379	0.642637	0.00971676	0.000357833	0.00374998	0.943912	0.0137838	8.02377
SVN	BEL	2.62959	3.00516	2.06914	1.23251	0.576642	0.00259868	0.00135625	0.00182363	1.04739	0.0166914	0.845227	0.0131994	0.0010591	0.00208707	1.16919	0.0182718	12.6381
SWE	BEL	242.411	95.2367	62.5826	65.158	17.4484	0.88918	1.41953	0.314494	100.513	2.375	37.4424	0.676198	0.538661	0.792663	61.8118	1.15642	691.185
TUR	BEL	70.8858	32.4728	17.6825	17.3439	4.78052	0.147262	0.166574	0.0446086	12.0741	0.154324	7.53702	0.0871108	0.0358995	0.0730414	9.4335	0.116489	173.044
TWN	BEL	23.6244	3.76389	1.73618	2.09577	0.474288	0.00707151	0.00499801	0.00569829	12.2277	0.0518724	1.32657	0.0049803	0.00379409	0.0181205	1.9674	0.00801874	47.3324
USA	BEL	945.994	427.541	223.519	238.019	58.2727	25.3011	16.2328	10.844	104.963	0.871304	50.2574	0.306502	1.72128	8.14331	82.6371	0.517455	2195.44
AUS	BGR	0.262123	0.328155	0.0123178	0.0087269	0.00269319	4.26373e-05	3.35318e-05	3.92202e-05	0.0384242	2.62463e-06	0.0445832	3.06715e-06	4.42215e-06	0.000245713	0.00318827	2.17986e-07	0.700601
AUT	BGR	16.0481	6.13906	0.40458	0.138011	0.0887636	0.00421348	0.00249048	0.00129618	6.57514	0.00224113	2.13716	0.000755389	0.00145642	0.0132507	0.23948	8.09011e-05	31.8125
BEL	BGR	11.9451	4.83492	0.211398	0.117724	0.0428041	0.00490825	0.00145997	0.000862468	5.76472	0.00203417	3.03887	0.000647088	0.00346527	0.0316652	0.287465	5.68576e-05	26.295
BGR	BGR	0	0	0	0	0	0	0	0	0	0	0	0	0	0	0	0	0
BRA	BGR	1.74747	16.5599	0.506134	0.421651	0.107858	0.00252796	6.36145e-05	0.00129533	0.184131	1.62606e-05	1.70981	0.000152192	0.000165881	0.00500282	0.107546	9.56443e-06	21.3542
CAN	BGR	0.783735	0.427728	0.0199998	0.0137745	0.00435796	0.000147988	0.000145233	8.55768e-05	0.218348	1.66681e-05	0.0934779	6.99306e-06	7.45552e-05	0.00134269	0.00832264	6.51615e-07	1.57165
CHE	BGR	5.87159	2.3102	0.168538	0.0578396	0.0375774	0.000761568	0.000544555	0.000654281	1.96251	0.000262135	1.03858	8.87506e-05	0.000317114	0.00733992	0.137779	1.10445e-05	11.5959
CHN	BGR	3.3894	5.12254	0.418929	0.143788	0.0945353	0.0069858	9.79693e-05	0.00265916	0.350781	4.04141e-05	0.755168	0.000108344	0.00137502	0.0083178	0.10672	1.55952e-05	10.4017
CYP	BGR	1.63472	0.0365886	0.00264509	0.000888004	0.000593532	3.1384e-06	2.59872e-06	9.44622e-07	0.599208	0.000554174	0.0193272	1.94186e-05	9.19092e-07	2.77827e-06	0.00241063	2.59254e-06	2.29765
CZE	BGR	8.9948	7.05719	0.413158	0.141791	0.0878971	0.0033328	0.00142871	0.000425524	2.99081	0.00132886	2.42661	0.000857181	0.00067126	0.0077057	0.253701	8.10806e-05	22.396
DEU	BGR	91.7137	25.6009	1.32745	0.547559	0.246958	0.0875041	0.0656415	0.0320598	23.0073	0.00813035	6.95416	0.0019837	0.035284	0.220312	0.729123	0.000183602	150.68
DNK	BGR	6.52636	2.6663	0.103501	0.0662922	0.0219979	0.000245081	0.000379953	0.000168967	2.38749	0.000278797	0.919862	0.000102073	0.000177244	0.00598688	0.0662211	7.25895e-06	12.7717
ESP	BGR	9.77746	10.1282	0.674716	0.234649	0.143133	0.0174547	0.00340926	0.00447865	2.91554	0.00074919	6.08828	0.000765007	0.00449317	0.0269834	0.80684	9.12222e-05	30.8495
EST	BGR	0.0421313	0.0146642	0.000919179	0.000289381	0.000212431	2.12597e-07	7.83153e-07	1.30777e-07	0.0294978	3.88345e-06	0.00657995	7.95251e-07	3.95551e-08	3.25665e-06	0.000672702	8.46637e-08	0.0950784
FIN	BGR	3.49998	0.552294	0.0327689	0.013666	0.00729	5.78856e-05	2.74254e-05	3.13643e-05	1.27928	0.000190302	0.208857	4.64288e-05	2.19225e-05	0.000821672	0.0231426	5.17253e-06	5.62061
FRA	BGR	27.584	7.55146	0.372478	0.16296	0.0726433	0.0144721	0.0106617	0.0051182	6.6404	0.00153957	1.82038	0.000315578	0.00443853	0.0321645	0.186567	2.88521e-05	44.4728
GBR	BGR	24.3171	4.52273	0.292321	0.0967004	0.0585364	0.00678463	0.00317721	0.00481426	4.16487	0.000514832	0.692169	7.62286e-05	0.00151233	0.0122462	0.0761701	8.73605e-06	34.2627
GRC	BGR	3.29864	15.3302	1.4491	0.407461	0.342931	0.0529795	0.0225364	0.00379975	1.39286	0.00152306	15.8573	0.00518243	0.00232771	0.016793	2.43957	0.000788498	40.6286
HRV	BGR	0.115347	0.208778	0.0149196	0.00516477	0.00358619	1.99211e-05	9.36275e-06	6.30275e-06	0.0382926	9.54252e-06	0.0629843	1.45159e-05	4.22636e-06	9.32147e-05	0.00687975	1.5553e-06	0.456661
HUN	BGR	6.85392	2.83358	0.171967	0.07285	0.0386998	0.000702078	0.000231061	0.000169752	3.19375	0.00131391	1.70442	0.000465522	0.000357402	0.00217315	0.192636	4.41678e-05	15.0802
IDN	BGR	0.54862	5.11712	0.15565	0.129799	0.033185	0.000787674	0.000224822	0.000216049	0.138196	1.55297e-05	0.704585	0.000130479	0.00014296	0.0028304	0.0443929	8.14895e-06	6.87608
IND	BGR	0.212127	0.148053	0.00976039	0.00379724	0.00224653	7.05405e-05	1.20984e-06	1.59911e-05	0.0320814	3.42375e-06	0.0356239	3.10529e-06	5.40249e-06	0.000109987	0.00424891	3.61421e-07	0.44816
IRL	BGR	7.69242	0.763068	0.0435941	0.0151268	0.0089641	4.02163e-05	1.03712e-05	5.40712e-05	4.62131	0.000165872	0.480999	1.48329e-05	4.45648e-05	0.000756856	0.0426289	1.37832e-06	13.7484
ITA	BGR	46.4745	15.0372	0.9124	0.322314	0.196663	0.0882663	0.028841	0.0106864	10.8999	0.00821384	4.50108	0.00147165	0.0267565	0.0398325	0.557236	0.000189779	79.1654
JPN	BGR	2.01643	0.1936	0.012408	0.00428513	0.00261331	0.000199522	3.30478e-05	0.000149164	0.191888	1.18525e-05	0.0225103	1.32905e-06	2.30839e-05	0.000530127	0.00239575	1.41764e-07	2.44785
KOR	BGR	1.78794	0.117538	0.00742126	0.0029795	0.00167041	3.91502e-05	4.62545e-06	1.74666e-05	0.482449	2.92053e-05	0.0317592	1.71629e-06	1.26458e-05	0.000176974	0.00336452	1.81535e-07	2.43675
LTU	BGR	0.368219	0.0439308	0.00183954	0.00118451	0.000407398	4.12109e-07	6.23537e-06	4.01456e-07	0.115469	1.41011e-05	0.0181656	1.70747e-06	8.08492e-08	6.47737e-06	0.00167357	1.36307e-07	0.551047
LUX	BGR	0.138133	0.125022	0.00846236	0.00223196	0.0017297	3.50785e-06	2.07174e-07	5.68164e-06	0.15256	2.03787e-05	0.126433	8.59329e-06	2.36344e-06	0.000168668	0.0127503	8.54529e-07	0.570438
LVA	BGR	0.0326024	0.0255964	0.00137587	0.000585358	0.00030426	5.83434e-07	3.16827e-06	1.79912e-07	0.0098407	1.48666e-06	0.00718692	1.10961e-06	5.48044e-08	3.06936e-06	0.00064174	9.82796e-08	0.078178
MEX	BGR	0.199778	0.0561269	0.0039079	0.00133084	0.000922081	2.62799e-05	4.35408e-06	1.05192e-05	0.0690364	3.60863e-06	0.00913228	4.34416e-07	8.96881e-06	4.43932e-05	0.00103427	4.87792e-08	0.341382
MLT	BGR	0.623509	1.00712	0.0450952	0.0221313	0.00957806	4.98661e-05	2.22808e-05	5.90579e-06	0.528207	0.000360458	0.854882	0.00053586	1.29865e-05	0.000100462	0.0654361	3.93669e-05	3.162
NLD	BGR	13.0864	8.64579	0.332044	0.216327	0.0706689	0.00291167	0.00277338	0.0021636	4.99625	0.000707122	3.17672	0.000422081	0.00140065	0.0396599	0.229647	3.06411e-05	30.8294
NOR	BGR	2.13674	1.31567	0.0429685	0.0328422	0.00912648	5.73017e-05	7.7086e-05	6.47089e-05	0.403377	4.41407e-05	0.230225	2.51609e-05	1.93728e-05	0.00341777	0.0152251	1.64843e-06	4.19052
POL	BGR	11.9479	4.00955	0.372197	0.109838	0.0883024	0.00216223	0.00140302	0.000969999	2.96964	0.000534416	1.32104	0.000173674	0.00046575	0.00407126	0.1951	2.47407e-05	21.0331
PRT	BGR	0.139881	0.0934466	0.00524357	0.00207988	0.00106625	1.98701e-05	1.4983e-06	8.29361e-06	0.0547048	1.72725e-05	0.0259056	3.34155e-06	3.60482e-06	3.62968e-05	0.0024255	3.35035e-07	0.324896
ROU	BGR	15.4291	105.166	10.2184	3.00435	2.40644	0.307371	0.0864271	0.00775965	6.52231	0.012213	62.2834	0.0833526	0.0460265	0.0366888	9.62591	0.0128203	215.305
ROW	BGR	32.3259	82.1735	2.58296	1.32742	0.549742	1.78861	0.690411	0.10341	11.8478	0.00583212	26.6795	0.0155251	0.32731	0.962045	2.5709	0.00137818	163.966
RUS	BGR	23.9363	9.7086	0.817059	0.270695	0.192298	0.0106802	0.00908561	0.00246559	4.61853	0.00198132	1.45076	0.000696463	0.000943881	0.0210259	0.190011	9.13189e-05	41.2327
SVK	BGR	0.797183	1.01538	0.053947	0.0227671	0.011543	4.49162e-05	5.61995e-05	2.09729e-05	0.395731	6.98505e-05	0.460637	5.02958e-05	1.3316e-05	0.000833544	0.0456256	4.68118e-06	2.80447
SVN	BGR	0.375722	0.511528	0.040456	0.0116301	0.00927656	0.000118173	0.000119031	2.67919e-05	0.17758	8.88426e-05	0.202701	0.00019096	3.62115e-05	0.000285636	0.0252558	2.40677e-05	1.35613
SWE	BGR	3.18001	1.8279	0.112253	0.0479108	0.0258525	0.000322445	0.000338786	0.000342827	1.21237	0.000109742	0.586394	4.3964e-05	0.000190211	0.0059526	0.0637463	4.63136e-06	7.06946
TUR	BGR	20.7083	30.0725	1.55738	0.715684	0.349578	0.107642	0.0282982	0.00398765	3.87708	0.00662345	5.48903	0.00699438	0.0213287	0.0274172	0.543634	0.000655483	63.5191
TWN	BGR	0.86371	0.127218	0.0117443	0.00309714	0.00308413	5.09872e-05	8.33797e-06	4.0776e-05	0.460744	3.52059e-05	0.0448016	3.13388e-06	2.99806e-05	0.000300366	0.00666274	4.65737e-07	1.52191
USA	BGR	12.4707	7.80109	0.442882	0.165747	0.0793552	0.034594	0.00739415	0.0215726	1.20806	0.000147018	0.991682	7.87916e-05	0.00219214	0.0564128	0.118161	8.3571e-06	23.4029
AUS	BRA	22.9928	31.0667	2.59387	2.0734	0.578196	0.0155478	0.0271672	0.0081034	3.41601	0.0200672	5.40253	0.0304469	0.00164738	0.0356196	1.01948	0.0053407	69.2888
AUT	BRA	38.0656	30.6551	2.62814	2.43074	0.577622	0.0132528	0.0135638	0.00567825	14.1363	0.0640186	11.3076	0.0482219	0.00410115	0.104034	2.41828	0.009965	102.529
BEL	BRA	31.4489	40.911	3.71197	3.39281	0.762985	0.0459447	0.0407592	0.0152307	16.7595	0.313418	27.1916	0.444109	0.0308939	0.346578	5.65785	0.0940245	131.197
BGR	BRA	0.0465122	0.0954583	0.0107085	0.00839908	0.00228106	1.53098e-05	8.4992e-07	1.3852e-06	0.0218427	0.00017232	0.0677401	0.000673185	4.39234e-07	1.40784e-05	0.0151412	0.000141609	0.269157
BRA	BRA	0	0	0	0	0	0	0	0	0	0	0	0	0	0	0	0	0
CAN	BRA	32.8572	95.7917	8.17423	5.71043	1.55166	0.122051	0.0671812	0.0591948	11.5855	0.0783456	25.6827	0.176971	0.0714731	0.375063	4.53868	0.0311293	186.883
CHE	BRA	72.6846	41.7124	3.72952	3.05393	0.74404	0.0145278	0.0636283	0.0101955	27.5	0.167259	20.3356	0.102639	0.00699944	0.151738	3.78766	0.0210352	174.105
CHN	BRA	48.5702	101.641	8.67158	5.83435	1.70681	0.242303	0.0611683	0.0504987	7.17214	0.0675348	16.1115	0.170724	0.0411104	0.209458	2.72212	0.027543	193.306
CYP	BRA	0.0147424	0.00720265	0.000676293	0.000553658	0.000141389	1.301e-07	4.91309e-08	1.46309e-07	0.00807737	5.13006e-05	0.00328916	2.16601e-05	2.45856e-08	5.06433e-07	0.000712593	4.11266e-06	0.0354834
CZE	BRA	4.78077	10.3798	0.69147	0.614078	0.135857	0.000763055	0.000641326	0.000469833	2.07868	0.00673209	4.14907	0.0130408	0.000211478	0.0175881	0.624166	0.00215407	23.5037
DEU	BRA	656.508	771.157	72.4859	61.1189	14.2586	3.13579	2.26232	1.34714	165.484	1.24841	209.925	1.61902	1.44133	10.0537	46.1247	0.354367	2019.23
DNK	BRA	43.7789	26.4632	2.18492	1.93588	0.46103	0.00803881	0.00143038	0.00345918	14.7293	0.254406	9.09581	0.1246	0.00776922	0.0766545	1.52139	0.0172768	100.709
ESP	BRA	124.727	95.3383	7.60452	6.39376	1.56977	0.154314	0.0568294	0.0351799	36.559	0.533661	43.3706	0.309121	0.0345681	0.268295	7.37495	0.0506495	324.605
EST	BRA	0.180923	0.0333618	0.00388754	0.00218861	0.000821779	4.33732e-07	5.86336e-08	5.62938e-07	0.145463	0.000879446	0.0149541	5.2581e-05	1.03839e-07	7.32864e-06	0.00327748	1.21616e-05	0.386213
FIN	BRA	43.4813	13.6731	1.49327	1.39527	0.317202	0.00306423	0.000613824	0.00129058	17.15	0.135223	5.70604	0.0499716	0.00164947	0.0328374	1.37945	0.0121892	84.8586
FRA	BRA	239.172	263.462	23.3113	19.3683	4.71346	0.871904	0.685694	0.255562	65.8148	0.568395	80.8511	0.63399	0.240252	1.70759	15.8734	0.118841	717.781
GBR	BRA	182.624	151.86	13.3996	10.6967	2.58424	0.410526	0.456534	0.179534	30.951	0.343975	41.2845	0.235879	0.0853881	0.680616	7.85409	0.0466382	443.824
GRC	BRA	0.991991	6.24881	0.487261	0.409521	0.0916476	0.00151864	0.000706361	0.00107528	0.733057	0.00300282	2.35164	0.0168227	5.3881e-05	0.00260834	0.358951	0.00274033	11.7025
HRV	BRA	0.0100236	0.0939089	0.0119166	0.00861593	0.00293675	4.00877e-06	3.64036e-07	2.44015e-06	0.00424018	3.14419e-05	0.0581679	0.000210189	6.6505e-07	9.72897e-05	0.0147672	5.19746e-05	0.205175
HUN	BRA	2.7377	3.01848	0.260935	0.251217	0.0569322	0.000678529	4.82351e-05	0.000145556	1.48909	0.00885179	1.58532	0.0116823	0.000698631	0.00287349	0.313118	0.00209475	9.746
IDN	BRA	9.74861	64.9604	4.94111	4.27921	0.937832	0.0642704	0.0161283	0.00504425	3.05647	0.0226159	11.3005	0.138317	0.0097947	0.0505332	2.16062	0.0227639	101.717
IND	BRA	6.38159	14.2997	1.355	0.962164	0.29259	0.023833	0.00831917	0.0018079	1.72951	0.0246492	4.26202	0.045325	0.00186127	0.0139813	0.816312	0.00900762	30.2286
IRL	BRA	28.6836	14.633	0.996431	0.893958	0.195975	0.00208721	0.000807195	0.00127106	16.7864	0.0972065	7.33501	0.0346465	0.00228402	0.0151022	1.05968	0.00505404	71.1284
ITA	BRA	453.582	189.597	16.2891	16.4673	3.40886	0.58033	0.65132	0.124574	107.911	1.14491	49.9455	0.478912	0.141936	0.694957	10.3596	0.0981935	852.019
JPN	BRA	210.979	226.592	19.7621	19.6515	4.17818	1.41554	0.238415	0.255865	20.3802	0.235347	38.1023	0.401662	0.200544	0.997007	7.23825	0.0856408	550.866
KOR	BRA	82.3386	70.3378	5.08502	5.26649	1.11864	0.0789332	0.00799261	0.0155389	32.477	0.231123	45.3793	0.305447	0.024824	0.181121	7.24493	0.0512165	250.251
LTU	BRA	0.147497	0.0436315	0.00468848	0.00585116	0.00101987	6.58291e-07	3.46988e-07	6.26268e-07	0.0387776	0.000111572	0.0118704	5.23069e-05	1.21441e-07	6.13102e-06	0.00311652	1.12869e-05	0.256665
LUX	BRA	0.273456	3.25777	0.413511	0.309422	0.10069	0.000140439	0.00135324	0.000207404	0.218117	0.000753564	5.59231	0.0460331	7.1674e-05	0.0115218	1.44778	0.0119159	11.6958
LVA	BRA	0.413282	0.973551	0.0926019	0.041939	0.0162253	7.94191e-06	1.3713e-06	8.99758e-06	0.169654	0.000502645	0.400797	0.001187	9.77258e-07	0.000161238	0.0622441	0.000184337	2.17294
MEX	BRA	75.5447	169.329	18.8225	10.447	3.8726	0.763926	0.908689	0.0897026	11.4596	0.173706	26.4813	0.492592	0.370009	0.212621	5.89926	0.113999	324.989
MLT	BRA	0.138231	0.570646	0.0304579	0.0964824	0.0106374	3.4548e-06	8.21631e-07	3.08935e-06	0.23174	0.000466451	0.873252	0.00176939	1.58238e-06	0.000142055	0.210143	0.000425757	2.17022
NLD	BRA	55.056	82.88	6.97776	5.16698	1.34749	0.161685	0.217125	0.0329686	20.1254	0.776957	28.5978	0.974917	0.111197	0.50107	5.15279	0.163315	208.388
NOR	BRA	152.186	14.0596	1.3217	0.900592	0.261824	0.00558294	0.00208969	0.00183365	25.4338	1.95178	4.41116	0.0595706	0.00220765	0.0852755	0.845378	0.0125522	201.573
POL	BRA	1.58638	22.5669	2.32263	1.65078	0.522728	0.00607936	0.0265763	0.00339659	0.547027	0.00212758	8.44717	0.0360635	0.00138218	0.03754	1.8344	0.00750334	39.6143
PRT	BRA	50.1565	20.4959	1.44306	0.955039	0.309115	0.0103054	0.00814877	0.0018998	15.2161	0.47765	6.40775	0.0870108	0.00159085	0.0100404	0.99577	0.0129509	96.6048
ROU	BRA	0.110751	0.343001	0.0346558	0.0273517	0.00733378	8.68795e-05	1.21382e-05	1.31061e-05	0.0395241	0.000306839	0.13409	0.00129146	9.01211e-06	0.000176011	0.0284624	0.000258228	0.727547
ROW	BRA	2020.33	4013.65	290.321	161.593	46.7776	78.5581	83.2077	8.97714	625.928	12.1596	1331.38	27.533	16.3805	60.8216	230.746	4.71935	9013.63
RUS	BRA	7.11253	42.2965	5.33209	4.30061	1.27002	0.0232014	0.00396687	0.0107055	1.29171	0.00642017	6.4883	0.0286769	0.00123017	0.129535	1.70365	0.0074321	70.0086
SVK	BRA	0.210826	0.385913	0.0358534	0.0383149	0.00761633	1.94206e-05	3.10767e-06	8.33657e-06	0.105053	0.000242317	0.202155	0.000423305	3.89476e-06	0.000600484	0.0460471	9.93903e-05	1.03334
SVN	BRA	0.0860892	0.199487	0.0201239	0.0203648	0.00443061	1.83462e-05	1.55699e-06	7.22563e-06	0.0439864	0.000366434	0.103915	0.000515316	2.64133e-06	0.000179668	0.0245838	9.84358e-05	0.504434
SWE	BRA	69.7321	77.822	8.24346	8.74816	1.84494	0.0508609	0.0392922	0.0210825	26.9318	0.159348	33.0391	0.179948	0.0338493	0.427232	8.46576	0.0460266	235.935
TUR	BRA	39.5447	13.9031	1.21192	1.20542	0.257048	0.00865664	0.00413375	0.00175956	4.84526	0.053582	2.60284	0.0249787	0.00166899	0.0146181	0.523293	0.00507685	64.2107
TWN	BRA	62.1802	174.69	24.1387	11.9247	5.26826	0.306017	0.0528607	0.108119	25.3841	0.203555	58.4783	0.458405	0.162026	0.434569	14.4781	0.114164	378.477
USA	BRA	955.04	1340.62	79.0237	72.8278	15.3437	36.3971	30.6195	6.20454	131.327	2.18298	222.648	2.67378	2.74152	14.9243	41.6005	0.571144	2955.04
AUS	CAN	286.889	214.761	203.224	178.478	24.7827	0.99397	0.758906	0.384141	39.8174	0.683955	51.0316	0.856275	0.0897176	1.03304	116.33	1.94169	1122.08
AUT	CAN	38.4986	172.319	74.425	84.1772	6.56692	0.104075	0.110611	0.044064	15.2101	0.10523	58.621	0.631895	0.0364069	0.981149	59.116	0.607184	511.803
BEL	CAN	68.0179	31.6976	21.3087	16.9976	2.33269	0.0622559	0.037316	0.0291335	32.4915	0.454928	22.2262	0.317589	0.0401512	0.663135	35.9679	0.520343	233.218
BGR	CAN	0.988379	0.980583	1.07259	0.890979	0.132583	7.28134e-05	2.40967e-05	4.14094e-05	0.286374	0.00127385	0.745019	0.00288043	2.24652e-06	0.00061054	1.82555	0.00700419	6.93578
BRA	CAN	58.6175	127.057	83.4707	73.7956	9.61376	0.388645	0.123814	0.120088	6.37906	0.109946	15.5133	0.28123	0.0307297	0.106763	23.8814	0.424788	399.924
CAN	CAN	0	0	0	0	0	0	0	0	0	0	0	0	0	0	0	0	0
CHE	CAN	76.4584	34.9567	17.1097	13.4513	1.69802	0.0281749	0.0369057	0.0199867	25.0857	0.21115	12.7894	0.111809	0.0110388	0.175071	12.4082	0.109195	194.681
CHN	CAN	288.267	186.923	117.479	105.269	12.6428	1.43436	0.492431	0.324114	32.4334	0.538374	27.2198	0.432221	0.237488	0.812858	38.4121	0.549451	813.489
CYP	CAN	0.129005	0.13556	0.0643323	0.047989	0.00721367	6.83092e-06	3.13036e-06	5.83164e-06	0.0639496	0.000636321	0.0874486	0.000695984	1.36057e-06	2.8086e-05	0.0944779	0.000826056	0.632362
CZE	CAN	9.49657	7.01357	3.61172	2.94585	0.385626	0.00111911	0.000833433	0.00084614	3.50781	0.0139069	2.76286	0.0100763	0.00038401	0.0270314	3.40737	0.0113467	33.2103
DEU	CAN	600.028	353.061	225.605	198.987	23.0856	2.69178	2.56757	1.75475	142.729	1.27495	92.2097	0.948059	1.03753	9.69188	139.638	1.36252	1797.35
DNK	CAN	109.963	37.3491	16.5624	14.5999	1.84827	0.0216417	0.0496762	0.00913767	37.2612	0.406345	14.4401	0.123604	0.0125283	0.197142	12.0092	0.0973969	245.064
ESP	CAN	118.797	72.4111	37.2471	27.6933	4.05339	0.344689	0.059602	0.0633407	34.9204	0.42496	30.1517	0.307638	0.0613343	0.357338	32.5674	0.298562	360.005
EST	CAN	13.2011	0.506652	0.171406	0.158571	0.0173163	7.71469e-06	7.08486e-06	7.28208e-06	6.64249	0.029757	0.268937	0.00119222	1.34849e-06	0.000200539	0.189622	0.000836098	21.2178
FIN	CAN	57.7019	26.8278	20.2882	16.5548	2.35124	0.0178543	0.0123773	0.00720941	23.2098	0.209418	13.6268	0.174724	0.00786244	0.143851	22.6946	0.293093	184.176
FRA	CAN	596.582	181.716	132.39	106.655	14.5393	1.19717	0.4046	0.498656	113.253	1.01624	50.4173	0.504172	0.523066	2.97567	82.4348	0.827633	1286.25
GBR	CAN	583.999	365.519	170.389	133.719	17.5909	5.46902	2.83952	1.02521	110.554	2.60909	72.7168	1.83178	0.942616	2.79707	80.7647	1.83257	1555.09
GRC	CAN	4.40488	3.47346	2.76404	2.31192	0.337204	0.00157099	0.00283668	0.00202166	0.577962	0.00444664	1.00295	0.0055632	0.000109129	0.00604746	1.9292	0.0101319	16.8378
HRV	CAN	3.12909	0.455984	0.150693	0.0915451	0.0147872	2.45382e-05	2.22002e-05	9.46627e-06	1.04438	0.00752503	0.153283	0.00110636	5.23226e-06	0.000336659	0.0916825	0.000658141	5.14947
HUN	CAN	6.41456	3.70242	1.63902	1.61106	0.180951	0.000438709	0.000229849	0.000307701	3.23154	0.0123509	1.96051	0.00743586	0.000381383	0.00669972	2.26783	0.00830702	21.0589
IDN	CAN	37.2405	27.3073	12.4493	11.7269	1.34421	0.0434938	0.0057134	0.00598083	8.02064	0.128281	5.28114	0.0794217	0.00804156	0.0557614	6.30387	0.0795551	110.084
IND	CAN	63.7533	50.3765	45.8157	39.0802	5.57772	0.115984	0.059194	0.0367322	5.68511	0.0507735	12.2088	0.0961355	0.00796965	0.106753	25.3573	0.197106	248.531
IRL	CAN	103.738	10.2417	3.6212	2.90433	0.390169	0.00647913	0.00431976	0.00265865	61.6737	0.70341	7.19797	0.0990312	0.005372	0.0265884	4.69922	0.059072	196.451
ITA	CAN	519.537	165.352	78.749	62.4305	7.91666	0.61398	0.171681	0.208485	107.701	1.06525	44.1062	0.460311	0.139296	1.00479	46.0711	0.452535	1036.86
JPN	CAN	419.256	325.303	212.945	197.256	23.2844	10.4578	1.91462	1.64718	38.751	0.904586	35.6137	1.0085	0.810295	2.38561	59.2182	1.66631	1332.79
KOR	CAN	94.9115	90.4443	78.3854	67.8	9.27385	0.659617	0.112799	0.200915	29.444	0.567146	43.2466	0.816679	0.20983	0.571384	78.8165	1.39821	497.064
LTU	CAN	0.870938	1.16177	0.656092	0.628043	0.0765903	5.06769e-05	2.25339e-05	2.63211e-05	0.301497	0.00242887	0.395623	0.00276956	9.66651e-06	0.000348659	0.456569	0.00251423	4.55638
LUX	CAN	2.24822	2.75998	3.20255	2.65574	0.395555	0.000292335	0.00345893	0.000449522	2.13978	0.0150395	4.41011	0.0229769	0.000273964	0.024961	10.9421	0.0551597	28.9002
LVA	CAN	3.89967	2.64067	3.07541	2.60857	0.38452	0.000114308	5.61045e-05	9.59996e-05	1.2166	0.00927199	1.64561	0.00825981	1.37151e-05	0.00561193	4.19827	0.0203689	19.7195
MEX	CAN	322.203	154.155	95.7681	86.6148	9.39286	1.6538	0.636893	0.632359	38.1324	1.3791	24.7537	0.700104	0.872041	0.39089	34.7346	0.995458	773.031
MLT	CAN	0.310138	1.08788	0.451947	0.679786	0.0793464	9.0861e-05	6.19111e-05	2.23366e-05	0.250634	0.00252962	1.60276	0.0150025	3.09022e-05	0.000453031	1.8309	0.0171441	6.34592
NLD	CAN	134.036	91.623	44.2743	35.5163	4.31836	0.20192	0.118848	0.0949513	47.9093	0.471934	31.634	0.348226	0.0640167	0.946948	31.2205	0.376743	423.424
NOR	CAN	64.1152	68.3597	48.8257	23.2905	4.89567	0.0403656	0.0164382	0.0286878	13.06	0.126974	24.7141	0.448916	0.0124674	1.04579	30.9316	0.534865	280.5
POL	CAN	30.4633	15.0397	13.2491	12.781	1.74761	0.0183464	0.00453784	0.00655047	6.88537	0.0402063	5.37685	0.0276626	0.00575918	0.0714122	11.34	0.0569468	97.1554
PRT	CAN	28.5834	6.50989	3.4828	2.4569	0.376986	0.00313277	0.000790883	0.00154759	9.2873	0.0789141	2.45337	0.0171174	0.000382927	0.0100494	3.46599	0.0193495	56.7581
ROU	CAN	3.98106	5.16279	4.98782	4.11318	0.604311	0.00151709	0.000773453	0.000596263	1.23757	0.0111839	2.58357	0.0302	0.000280313	0.010824	5.64206	0.0695767	28.4452
ROW	CAN	1610.65	1252.55	617.584	521.105	47.1042	42.3677	26.2388	13.2046	418.558	12.8701	391.55	10.5001	9.36715	33.8038	478.017	12.4571	5498.33
RUS	CAN	14.2297	29.572	32.1482	23.4305	3.79472	0.0352384	0.0266864	0.0212071	2.19512	0.0187171	3.41225	0.0273892	0.00368744	0.18595	7.92822	0.0618862	117.094
SVK	CAN	1.11732	0.556657	0.299525	0.218234	0.0318364	2.89341e-05	1.12876e-05	1.89909e-05	0.539702	0.00167722	0.261629	0.000743512	8.32348e-06	0.00136115	0.315299	0.000839742	3.34544
SVN	CAN	1.03648	0.58016	0.363682	0.282812	0.0406374	3.0539e-05	2.65703e-05	3.57129e-05	0.386783	0.00168198	0.281162	0.00126809	1.11892e-05	0.000950206	0.403972	0.00184337	3.38385
SWE	CAN	118.715	53.0682	38.9637	33.0504	4.49272	0.0835053	0.0367922	0.039453	44.1838	0.435351	25.4052	0.293019	0.0408347	0.650363	39.8457	0.456643	359.993
TUR	CAN	66.8953	62.9033	51.4155	41.0335	6.00692	0.0836761	0.0131204	0.0303776	9.42754	0.124021	15.6821	0.267935	0.0160173	0.200904	28.0437	0.413625	282.572
TWN	CAN	184.808	224.623	131.756	108.291	13.9891	0.587048	0.19559	0.350161	69.3666	0.809279	81.112	1.18047	0.257398	0.982411	106.184	1.42606	926.142
USA	CAN	14348.2	9030.95	1368.3	637.124	210.698	3806.5	3418.64	89.8194	1433.03	279.632	1043.45	226.392	253.549	177.042	1237.31	269.501	37833.9
AUS	CHE	50.8341	6.61935	3.16365	3.11781	0.839816	0.030945	0.0344879	0.0100106	6.95896	0.0931331	1.18341	0.0120484	0.00284154	0.0159338	1.55333	0.0135871	74.4853
AUT	CHE	364.189	269.278	97.44	100.05	26.2078	2.10475	2.61718	0.511734	109.525	4.98344	76.1371	3.37353	0.928494	1.13996	79.7507	3.16462	1141.93
BEL	CHE	187.216	149.298	60.6951	40.4462	14.7911	2.79645	1.48803	0.375795	82.3711	1.68366	97.4464	2.50519	1.28555	2.0928	100.524	2.10575	747.279
BGR	CHE	1.15309	0.722114	0.287032	0.222674	0.0746885	0.000160578	0.000173733	6.95485e-05	0.24138	0.00206029	0.305477	0.0019139	4.98299e-06	0.000120353	0.340971	0.00203289	3.35478
BRA	CHE	38.0053	50.5602	27.7744	22.9458	7.46795	0.195228	0.164079	0.066108	3.88023	0.0365385	6.13963	0.0515175	0.0166853	0.0393196	8.57209	0.0632298	165.982
CAN	CHE	47.887	37.4874	15.7548	10.2049	3.91716	0.107872	0.101787	0.0715277	12.317	0.0531553	6.57571	0.0287418	0.0571361	0.159915	6.10812	0.024425	140.862
CHE	CHE	0	0	0	0	0	0	0	0	0	0	0	0	0	0	0	0	0
CHN	CHE	44.0323	18.7081	7.10576	6.50403	1.89064	0.112746	0.117987	0.0474669	4.50884	0.0239733	2.42836	0.0123679	0.0238536	0.057178	2.27287	0.0116531	87.8602
CYP	CHE	0.682511	0.801037	0.200853	0.190045	0.0493597	0.000316613	0.000401636	5.57542e-05	0.214256	0.00819211	0.23537	0.0086079	8.01118e-05	4.91021e-05	0.156211	0.00498719	2.55326
CZE	CHE	16.0786	19.4474	7.68277	8.76201	2.2457	0.0251514	0.0495455	0.0156255	5.22863	0.0671424	8.1297	0.0836125	0.0103157	0.0681048	8.58146	0.0883437	76.5926
DEU	CHE	2484.68	1628.81	601.028	587.999	133.076	126.243	144.945	18.4692	522.503	21.9414	406.175	14.1712	52.5297	32.987	477.112	15.9304	7271.51
DNK	CHE	134.17	55.2018	18.1378	19.1184	5.09389	0.112264	0.116244	0.0478255	39.9488	0.57483	15.4511	0.228275	0.067879	0.193341	13.3636	0.196494	302.159
ESP	CHE	245.746	134.083	57.4775	41.6553	14.5899	1.85679	1.32178	0.485488	57.1997	1.32572	45.2743	0.963758	0.424944	0.499251	42.397	0.909377	646.605
EST	CHE	2.04961	2.62665	0.999076	0.603123	0.249209	0.000272472	0.000151814	0.000140035	1.00861	0.00946465	1.18392	0.0106629	4.77926e-05	0.000802361	0.908953	0.00818034	9.66623
FIN	CHE	61.0164	25.1675	9.31016	8.14153	2.46708	0.0360785	0.0559415	0.0143248	13.0681	0.185765	7.84265	0.0813368	0.0186717	0.0629101	8.31919	0.0763531	135.905
FRA	CHE	1355.89	552.899	210.165	197.665	52.3551	16.7788	16.2287	3.77657	278.104	5.82869	167.637	2.59188	5.73486	5.48329	181.297	2.64934	3055.72
GBR	CHE	637.385	216.001	111.861	115.659	30.0018	5.80551	5.92224	2.48207	80.5128	2.04183	50.9458	1.01519	1.49203	2.35108	76.6906	1.36663	1341.85
GRC	CHE	10.4111	11.1176	3.6256	2.91109	0.91786	0.0223048	0.0203882	0.00864783	1.39479	0.039636	2.01589	0.0513966	0.00139714	0.00515275	1.83111	0.0407392	34.4203
HRV	CHE	2.06062	1.75271	0.482962	0.510055	0.128644	0.000783761	0.000637508	0.000238034	0.576623	0.0101729	0.517612	0.00860839	0.000176028	0.00121307	0.374653	0.00612874	6.43898
HUN	CHE	27.2111	15.1136	4.96729	5.02779	1.30501	0.0184354	0.0208088	0.00675523	11.8156	0.177074	7.3773	0.102514	0.0136078	0.0211629	6.57224	0.0855442	79.8876
IDN	CHE	3.86706	4.12584	1.5025	1.35664	0.391266	0.00454326	0.00250301	0.0014929	1.58273	0.0159578	0.706511	0.00465471	0.00128642	0.00762053	0.83522	0.00545157	14.4119
IND	CHE	11.6938	15.3809	4.97389	5.59844	1.413	0.18475	0.0406798	0.00800162	1.17834	0.034372	2.57116	0.0789245	0.0104413	0.0156255	2.87266	0.104042	46.1602
IRL	CHE	67.7295	23.3148	7.62095	5.75617	1.80163	0.0573839	0.0803147	0.0118569	41.0244	1.37963	16.2861	0.666182	0.0693687	0.0708703	10.1064	0.357765	177.088
ITA	CHE	1219.58	418.621	141.741	155.269	38.24	10.7957	11.895	2.16373	217.31	5.87601	118.863	2.61195	3.12321	2.49505	122.969	2.85578	2476.1
JPN	CHE	103.989	58.291	26.6847	24.9249	7.37469	1.07724	0.875825	0.357634	8.45187	0.0875181	6.12203	0.0431248	0.161873	0.307988	7.64487	0.0529034	246.517
KOR	CHE	41.8524	14.5784	11.4702	9.46308	3.18122	0.209111	0.101992	0.035882	5.74375	0.0363366	6.76026	0.0371606	0.0694508	0.0914617	12.6372	0.07035	106.379
LTU	CHE	1.55108	1.99167	0.605303	0.501122	0.152052	0.000244743	0.00144327	0.00015135	0.678864	0.00446087	0.930865	0.00580496	4.87712e-05	0.000412795	0.85932	0.00409468	7.28767
LUX	CHE	15.4512	10.4825	5.45109	4.16802	1.47907	0.00741428	0.0130089	0.00400325	5.17192	0.272305	8.01149	0.304846	0.00923274	0.0301695	11.0592	0.368978	62.3775
LVA	CHE	1.21555	2.58532	1.03983	0.632008	0.259492	0.000389813	0.000360561	0.00016055	0.363804	0.00834196	0.915105	0.0137841	4.33231e-05	0.000544702	0.706509	0.0114021	7.75514
MEX	CHE	8.67845	13.3394	4.20274	4.10364	0.976256	0.03568	0.0319568	0.0114281	1.53481	0.00800839	1.55399	0.00867108	0.0145628	0.0112493	0.921581	0.00485308	35.4381
MLT	CHE	0.260333	0.440744	0.205338	0.215636	0.0693452	5.3179e-05	7.74124e-05	3.19126e-05	0.209497	0.00210058	0.489521	0.00552976	2.59785e-05	0.00014582	0.631717	0.00717564	2.54335
NLD	CHE	369.583	236.441	115.049	70.1919	27.9536	2.46785	1.98521	0.921386	114.208	3.00781	85.0014	2.29767	1.00765	3.15749	85.6214	2.20754	1121.85
NOR	CHE	34.2524	30.3729	13.8446	8.83676	3.51534	0.0554407	0.0433314	0.0329104	6.78216	0.0903285	5.24974	0.0739444	0.011596	0.264603	7.07215	0.0825485	110.601
POL	CHE	42.1565	21.2337	7.27602	7.66038	1.89153	0.0536771	0.0768169	0.0227068	8.52849	0.139498	5.76797	0.0829858	0.0116987	0.0364423	5.04666	0.0682213	100.098
PRT	CHE	19.1628	15.8424	5.75962	4.4422	1.52438	0.0478714	0.0210088	0.0127966	5.02167	0.0992654	4.38429	0.0794781	0.00871964	0.00962128	3.35462	0.0624446	59.8415
ROU	CHE	7.21002	5.2363	2.10586	1.62409	0.548902	0.00280681	0.00289207	0.00136781	1.56007	0.0195562	1.36879	0.0136288	0.000517415	0.00256356	1.35381	0.0128629	21.0718
ROW	CHE	367.466	474.631	214.063	164.305	48.2568	30.9595	30.789	9.07758	96.2298	2.00487	145.846	2.71884	8.15424	14.0904	203.152	3.70308	1815.57
RUS	CHE	17.6753	392.305	386.818	214.502	101.215	1.7351	1.2404	1.14764	1.6375	0.0218858	43.4402	0.495517	0.163904	1.98268	79.4422	0.900122	1244.75
SVK	CHE	3.80555	3.60006	1.70306	1.56019	0.478905	0.00237592	0.00149325	0.00106792	1.44636	0.0234943	1.67428	0.0218775	0.000825631	0.00909666	2.2209	0.0237923	16.5763
SVN	CHE	2.82341	3.64902	1.56466	1.22922	0.423367	0.00280887	0.00259846	0.00117706	1.22602	0.0210322	1.4557	0.0269473	0.000979412	0.0040205	1.61108	0.0277913	14.0777
SWE	CHE	156.575	66.551	30.8687	28.5887	8.37578	0.312408	0.333418	0.131595	41.339	0.779623	21.1973	0.342846	0.175206	0.505795	28.7839	0.411612	385.495
TUR	CHE	113.85	39.0015	8.56801	8.71839	2.20214	0.0580283	0.0574263	0.0193689	11.3717	0.146176	4.67715	0.0568896	0.0135517	0.0372778	2.82497	0.0316107	191.641
TWN	CHE	22.3593	7.46787	3.19003	4.29183	1.05537	0.0224881	0.141464	0.0173	8.52587	0.0550625	2.41536	0.0134887	0.02088	0.0323644	3.2337	0.018443	52.8745
USA	CHE	289.743	412.291	260.236	233.553	64.5264	37.4466	35.8113	15.7952	33.2369	0.305786	62.3614	0.420212	3.13434	9.75797	107.982	0.706635	1567.46
AUS	CHN	159.795	1317.57	86.9499	170.783	22.0845	1.61836	2.81445	0.388478	24.6967	1.06469	235.518	8.14887	0.157405	1.7284	56.9013	1.89475	2092.16
AUT	CHN	113.46	61.5175	5.46961	8.88031	1.43774	0.0131102	0.0194679	0.0116419	50.9922	0.444315	24.039	0.203257	0.00582592	0.243789	6.12169	0.0517713	273.021
BEL	CHN	64.9072	64.1549	5.06437	8.28335	1.30534	0.0234065	0.0529782	0.0179319	38.0763	0.465642	44.6394	0.465055	0.0179188	0.614482	11.3839	0.117445	239.638
BGR	CHN	0.0613628	0.225264	0.0233453	0.0319272	0.00568699	9.29119e-06	3.75999e-06	2.45656e-06	0.0258534	0.000255519	0.0960734	0.000810782	2.71957e-07	1.94862e-05	0.0281169	0.000231925	0.499094
BRA	CHN	37.1579	282.28	13.8044	34.1249	3.47903	0.113359	0.0781261	0.0298306	4.52669	0.0732615	26.3666	0.489972	0.00874251	0.0910438	5.10154	0.092524	407.827
CAN	CHN	160.606	287.255	16.6576	34.4694	3.91185	0.235473	0.769902	0.123491	50.5843	0.768522	76.0888	1.09514	0.132707	1.26606	15.3107	0.221476	649.53
CHE	CHN	206.822	54.1562	4.59753	7.0199	1.15013	0.0160451	0.0196697	0.0137586	83.1945	0.780705	20.4153	0.189031	0.00671117	0.184515	4.91261	0.0454174	383.563
CHN	CHN	0	0	0	0	0	0	0	0	0	0	0	0	0	0	0	0	0
CYP	CHN	0.00965077	0.0104701	0.000992699	0.00124752	0.000227208	2.07941e-07	4.57205e-07	2.04358e-07	0.00458162	5.13102e-05	0.00523109	5.6571e-05	4.4945e-08	8.57078e-07	0.00126239	1.3646e-05	0.0337996
CZE	CHN	5.32842	4.90293	0.418065	0.645779	0.106336	0.000441365	0.000682281	0.000299015	2.20716	0.0152226	1.86996	0.012773	0.000157463	0.0105474	0.448154	0.00306737	15.9758
DEU	CHN	1523.19	816.559	72.5805	112.839	17.6922	3.07354	5.84413	1.48054	390.064	7.7057	225.718	3.72065	1.27218	12.1248	59.4338	0.967828	3255.31
DNK	CHN	111.343	60.781	4.9279	8.61029	1.28997	0.0178864	0.0289086	0.00685408	39.7083	0.558343	21.5842	0.275909	0.008102	0.192631	5.44506	0.0701542	254.953
ESP	CHN	61.6012	31.7218	2.68544	4.04666	0.696695	0.0304345	0.0346134	0.013002	18.3701	0.219527	10.8546	0.12046	0.00767035	0.0984172	2.71007	0.0301101	133.345
EST	CHN	0.1024	0.0609659	0.00493696	0.00798464	0.0012262	5.54653e-07	9.8409e-07	7.16545e-07	0.0511585	0.000373099	0.0277837	0.000220667	1.60196e-07	1.44846e-05	0.00643352	5.1492e-05	0.263895
FIN	CHN	196.536	70.1617	6.57011	10.0282	1.71203	0.0149689	0.0199704	0.00562547	81.8259	0.975294	33.4723	0.314979	0.0119254	0.197644	9.02466	0.0832007	411.079
FRA	CHN	373.92	377.608	30.9432	52.7142	7.98209	0.833186	1.25461	0.320959	111.3	1.85377	96.0431	1.40974	0.309128	2.60434	23.669	0.349492	1083.3
GBR	CHN	363.054	259.897	22.9493	31.8463	5.35123	0.716267	1.17195	0.345771	82.6604	1.56855	57.7569	0.964467	0.180468	1.34885	14.4968	0.241241	844.795
GRC	CHN	0.246988	0.994405	0.0811434	0.113089	0.0212421	0.000178121	0.000312041	0.000149793	0.0801719	0.000805777	0.355741	0.00365367	1.03366e-05	0.000639819	0.0837177	0.000906117	1.98353
HRV	CHN	0.306887	1.50758	0.134007	0.182022	0.0320864	3.38672e-05	3.02765e-05	2.41616e-05	0.0809564	0.000519008	0.275979	0.00197836	7.31099e-06	0.00046595	0.0561098	0.000396732	2.58411
HUN	CHN	3.11787	1.78373	0.15693	0.272643	0.0426809	0.00024181	0.000486762	9.9582e-05	1.59411	0.0176183	0.948407	0.0104744	0.000518135	0.00186555	0.24999	0.00285286	8.20614
IDN	CHN	109.033	423.147	37.6435	49.1703	8.66123	0.517962	0.536461	0.057037	29.8206	1.41069	68.3933	3.91067	0.131981	0.353549	15.9443	0.922495	749.673
IND	CHN	83.7401	80.9925	7.19521	10.2868	1.81495	0.0931649	0.0244254	0.0145096	9.91005	0.221213	16.9252	0.337184	0.00758466	0.0619741	4.55703	0.0890547	216.276
IRL	CHN	16.6341	22.8835	1.71469	2.71682	0.400569	0.00150293	0.00208759	0.00203801	11.7129	0.0526696	15.5483	0.0655772	0.00209416	0.05143	3.4429	0.0144456	75.4558
ITA	CHN	656.842	202.974	17.2718	26.6438	4.36637	0.324079	0.437531	0.129683	165.322	2.72563	55.0007	0.838328	0.0890382	0.881309	13.635	0.209217	1148.32
JPN	CHN	2595.9	3556.07	293.497	416.092	75.571	56.7354	65.2979	6.44791	247.038	18.3004	538.27	32.0092	9.71094	16.2659	145.572	8.75274	8083.7
KOR	CHN	848.486	1488.25	152.434	213.943	38.1886	8.63278	4.50158	0.750214	509.113	22.3288	1260.42	58.9192	3.06304	6.14007	347.122	16.4106	4980.36
LTU	CHN	0.366125	1.50869	0.0617066	0.172839	0.0148896	8.59715e-06	1.22102e-05	6.41012e-06	0.0826594	0.000698928	0.364522	0.00306821	2.58907e-06	0.000143641	0.0601379	0.000506344	2.63641
LUX	CHN	0.52784	5.22417	0.531386	0.812118	0.136101	0.00116428	0.000100755	0.00015314	0.525682	0.0103794	7.00666	0.150481	0.000771691	0.0117703	1.94847	0.0435662	17.087
LVA	CHN	0.0531029	0.0657321	0.0072989	0.0111155	0.00186632	1.38395e-06	6.77165e-07	6.63646e-07	0.018456	0.000164995	0.0154407	0.000139376	1.69028e-07	7.65195e-06	0.00459742	4.16394e-05	0.178068
MEX	CHN	38.4983	49.7869	4.9759	6.42924	1.16097	0.0459911	0.0447411	0.0187958	7.57533	0.0871706	11.5101	0.142642	0.0318474	0.0549044	2.8707	0.0357137	123.274
MLT	CHN	0.017682	0.438934	0.0714656	0.168594	0.0295023	1.66611e-05	8.94951e-06	7.52433e-06	0.0294781	0.000460939	0.745396	0.0115864	7.61715e-06	0.000163853	0.466947	0.00725769	1.99314
NLD	CHN	132.917	84.8158	6.61005	10.5071	1.60512	0.0721943	0.11512	0.0291937	50.3482	0.984676	31.5372	0.697064	0.0292521	0.570473	7.24191	0.167876	328.474
NOR	CHN	56.5201	21.6768	2.01144	2.85914	0.504612	0.00330873	0.00816918	0.00347496	15.4863	0.141526	8.46504	0.0791657	0.000772972	0.183635	2.17093	0.0202937	110.153
POL	CHN	9.87268	25.2259	2.66992	3.57153	0.684269	0.0081443	0.0113051	0.00392611	2.83672	0.0303656	10.6636	0.0758819	0.00180841	0.0568654	3.0333	0.0211143	58.7899
PRT	CHN	1.08105	1.25642	0.112026	0.162703	0.0281878	0.000185282	0.000130255	0.000120429	0.494827	0.0034559	0.647324	0.00445658	3.57823e-05	0.00137499	0.162078	0.00111688	3.95615
ROU	CHN	2.76967	18.5645	1.65337	2.51205	0.41277	0.00181464	0.00109552	0.000518533	0.53648	0.00694265	5.7225	0.0673101	0.000251737	0.0084827	1.53185	0.0178469	33.8185
ROW	CHN	4986.42	6605.71	437.418	613.763	82.0193	187.59	272.546	19.1078	1753.2	98.3079	2552.14	141.612	56.769	129.275	676.352	37.9124	18651.6
RUS	CHN	104.382	968.804	106.316	133.121	26.8488	0.376123	0.859897	0.184303	16.8979	0.306979	123.651	2.44433	0.0329093	2.55382	34.5514	0.683616	1522.05
SVK	CHN	0.244716	0.829365	0.0747971	0.112347	0.0191015	2.30342e-05	1.90294e-05	1.70698e-05	0.124211	0.000896796	0.464569	0.00322265	7.94016e-06	0.0015507	0.117269	0.000804331	1.99324
SVN	CHN	0.181202	0.131956	0.0138138	0.0227086	0.0036565	3.51745e-06	4.23324e-06	3.86771e-06	0.100609	0.000907555	0.0643273	0.000466266	1.55798e-06	0.00010794	0.0191206	0.000134778	0.539401
SWE	CHN	169.322	81.9293	8.17546	12.3195	2.1662	0.0332938	0.0305959	0.0211504	66.557	0.756451	37.7461	0.340605	0.0196192	0.489009	10.3868	0.0931255	390.632
TUR	CHN	16.4341	61.7538	6.19628	8.65311	1.60008	0.0319448	0.0230541	0.0113502	2.58724	0.0353086	16.2083	0.265846	0.00763761	0.09762	4.519	0.0748489	118.506
TWN	CHN	1603.27	1739.35	181.444	300.012	46.5518	4.81607	3.42799	1.21812	811.646	45.5247	867.015	56.3788	3.07828	5.26989	248.745	16.1148	5935.24
USA	CHN	1794.63	1419.49	84.4337	134.388	16.6487	20.3063	41.0138	7.74893	232.899	7.50609	179.369	4.42485	1.53223	13.981	41.5008	1.00919	4001.27
AUS	CYP	5.33588	0.997784	1.51519	0.730475	0.250722	0.00323161	0.000149965	0.00257887	0.749198	7.48961e-05	0.136591	1.26504e-05	0.000300989	0.0020992	0.296026	2.7223e-05	10.0206
AUT	CYP	15.0589	3.71839	1.03718	0.64921	0.178792	0.0100536	0.0067916	0.00201785	5.30324	0.00174394	1.10159	0.000533503	0.0020491	0.011078	0.496171	0.000259385	27.598
BEL	CYP	15.2283	8.73131	5.75086	3.2956	0.916673	0.0263653	0.0128395	0.0279142	10.0707	0.00142418	4.68982	0.000847733	0.0170207	0.0965284	5.33849	0.00129786	54.2191
BGR	CYP	0.304369	0.293283	0.128968	0.131246	0.0215192	0.000266815	0.000483503	2.34318e-05	0.190032	0.000178273	0.156458	0.000146224	8.73942e-06	4.87065e-05	0.284972	0.000317598	1.51278
BRA	CYP	0.987621	2.88625	0.0928327	0.421483	0.0154725	0.000264656	3.24231e-05	0.000142769	0.111966	9.5741e-06	0.248683	2.40418e-05	1.70135e-05	0.000855909	0.0445579	4.25401e-06	4.81032
CAN	CYP	1.32372	3.89736	0.262623	0.566951	0.0468361	0.00106695	0.000424428	0.0010303	0.420004	3.03448e-05	0.976273	6.38978e-05	0.000597188	0.0157162	0.218001	1.44332e-05	7.73123
CHE	CYP	12.1869	9.30573	2.62977	2.2153	0.433739	0.0088901	0.00239962	0.00736922	3.26586	0.000772632	1.90453	0.000447645	0.00294261	0.024032	1.15815	0.00022664	33.1502
CHN	CYP	25.1271	3.26404	0.874048	0.829035	0.1518	0.00788568	0.000317242	0.00376964	4.45385	0.000359739	0.516336	4.12382e-05	0.00167366	0.0102653	0.306911	2.4164e-05	35.5487
CYP	CYP	0	0	0	0	0	0	0	0	0	0	0	0	0	0	0	0	0
CZE	CYP	3.41868	6.13659	2.57714	1.36874	0.456859	0.019216	0.00348207	0.0016218	1.06994	0.00131382	1.9503	0.002565	0.00272472	0.00930796	1.27806	0.00185346	18.4096
DEU	CYP	115.22	28.7947	14.5033	8.32819	2.09397	0.571581	0.302977	0.27249	31.8665	0.00852068	6.3742	0.00214969	0.202665	0.411767	4.69515	0.00304279	213.767
DNK	CYP	11.0453	4.58687	1.83186	1.66033	0.298732	0.00827353	0.00565094	0.00244564	4.12706	0.00122819	1.50969	0.000429366	0.00715178	0.0167501	1.62125	0.000352853	26.7341
ESP	CYP	47.0223	11.0952	5.95229	3.07007	0.980615	0.0868919	0.0173061	0.0241005	19.2636	0.00207948	3.38606	0.00072544	0.0110223	0.0379525	2.43757	0.000383863	93.461
EST	CYP	0.0687519	0.0774886	0.0608012	0.0297975	0.01071	2.58886e-05	5.20349e-06	7.46212e-06	0.0308786	9.79952e-06	0.0288491	1.2709e-05	5.29532e-06	2.85116e-05	0.0377601	1.98113e-05	0.345777
FIN	CYP	1.87845	0.454773	0.124141	0.0792317	0.022033	0.000588459	0.000357036	0.000151515	0.604663	0.000305779	0.167148	4.89365e-05	0.000272772	0.00104051	0.0766225	2.34507e-05	3.41135
FRA	CYP	62.6454	10.9113	2.08994	1.86586	0.338927	0.0450524	0.0269119	0.0183091	21.2289	0.00287114	2.43983	0.000424522	0.011119	0.0693282	1.73036	0.000288284	103.463
GBR	CYP	229.579	42.9298	10.848	9.03111	1.73367	0.530376	0.821903	0.133524	44.4009	0.0177641	7.52127	0.00375065	0.0891392	0.201414	5.12653	0.0022816	353.107
GRC	CYP	36.3641	23.7087	11.236	6.10179	2.01325	1.15057	2.14231	0.0198866	9.02141	0.0327857	8.10924	0.0246829	0.101825	0.0246891	10.3543	0.0205548	110.452
HRV	CYP	0.0663146	0.0515241	0.0615632	0.030413	0.0101933	2.41774e-05	4.10072e-06	1.79581e-05	0.0205313	5.12553e-06	0.0150717	3.36501e-06	5.71901e-06	5.22409e-05	0.0246605	6.68754e-06	0.280751
HUN	CYP	0.816745	1.90244	0.307971	0.330436	0.0530049	0.00154312	0.000547638	0.000165282	0.779054	0.000395122	0.911063	0.000480899	0.000859502	0.0017638	0.290566	0.000207562	5.39998
IDN	CYP	7.73228	5.86664	3.34472	3.53295	0.548254	0.0104527	4.09804e-05	0.00472645	1.96597	0.000169128	1.64739	0.000135672	0.00206124	0.0159932	1.1401	0.000101136	25.813
IND	CYP	9.0371	4.17857	0.76665	0.734033	0.131469	0.00224804	0.000301554	0.00091977	1.13554	0.000105987	0.546686	5.14331e-05	0.00015909	0.00223957	0.214136	1.97802e-05	16.7507
IRL	CYP	22.5909	3.29228	1.06354	0.830585	0.176873	0.00142208	0.000475429	0.00109138	12.3667	0.00202957	1.26079	0.00016393	0.00231103	0.00411982	0.555278	8.48778e-05	42.3564
ITA	CYP	79.8794	35.3471	15.5732	9.26904	2.52578	0.728516	0.313445	0.107524	18.5453	0.00684232	9.77877	0.00364243	0.129322	0.169038	8.65429	0.00428689	181.156
JPN	CYP	105.24	4.91575	6.80109	3.26115	1.09219	0.0777332	0.000739275	0.0527617	9.84155	0.000885901	0.382291	3.68236e-05	0.0102807	0.0215442	0.542849	4.92795e-05	132.293
KOR	CYP	10.6219	8.58397	0.496913	0.971009	0.0975913	0.00173501	5.12488e-05	0.000860719	3.28562	0.000192984	2.90189	0.000177538	0.000614325	0.0258078	0.492928	3.05589e-05	27.4959
LTU	CYP	0.177881	0.0675854	0.0978255	0.0905943	0.0160525	1.46333e-05	9.47306e-07	1.53804e-05	0.134763	7.20229e-06	0.0706135	2.93199e-06	2.38018e-06	6.57415e-05	0.261	1.024e-05	0.916539
LUX	CYP	0.0928653	0.0791076	0.0401611	0.0209262	0.00721929	1.24463e-05	9.93466e-07	1.45569e-05	0.0740457	1.61778e-05	0.10214	1.77636e-05	2.38002e-05	0.000203426	0.0522832	9.50306e-06	0.47024
LVA	CYP	0.388555	0.735689	1.29223	0.590931	0.21777	0.000872823	0.00064497	0.000131047	0.127913	0.000157273	0.135896	0.000108625	0.000109029	0.000203693	0.451834	0.000320395	3.9459
MEX	CYP	0.930114	0.284201	0.147553	0.118784	0.0238271	0.000441986	8.46272e-06	0.000328128	0.205531	1.37025e-05	0.0453374	4.90262e-06	0.000228457	0.000438542	0.0431354	4.24358e-06	1.80001
MLT	CYP	0.275413	0.684246	0.122934	0.0923553	0.0205326	5.04481e-05	0.000154849	1.26526e-05	0.207044	8.30891e-05	0.461981	0.000171359	2.91054e-05	6.65083e-05	0.136042	6.24343e-05	2.00753
NLD	CYP	38.109	12.305	9.74295	5.30366	1.36982	1.49365	0.405662	0.0317782	13.9382	0.0379221	3.66097	0.00919225	0.477007	0.0890322	3.58936	0.0146372	90.6396
NOR	CYP	2.67567	0.395808	0.30729	0.162819	0.0512323	0.000469367	0.000105831	0.000598288	0.563926	0.000163321	0.135076	1.69501e-05	0.000104754	0.00539096	0.173208	2.05765e-05	4.47275
POL	CYP	1.9992	1.44872	0.736667	0.403983	0.124999	0.00122383	7.49862e-05	0.00101751	0.511659	5.11811e-05	0.341893	3.3194e-05	0.000249511	0.00187141	0.278492	2.73198e-05	5.85811
PRT	CYP	3.07545	1.15925	0.217602	0.141884	0.0360458	0.000466782	0.000121999	0.00023945	1.11128	0.000102944	0.413931	3.9574e-05	5.66272e-05	0.000684029	0.089732	1.09817e-05	6.24794
ROU	CYP	4.16013	3.89819	1.44769	0.853045	0.241547	0.00130077	0.00347612	0.000503172	0.407713	0.000119737	0.405263	0.000113436	0.000208948	0.000578424	0.269143	7.56835e-05	11.692
ROW	CYP	158.824	87.0251	32.0602	21.9579	3.82827	8.48982	7.68942	1.54213	67.2116	0.0391682	31.8082	0.0216774	1.53205	2.2036	28.6929	0.0187473	457.598
RUS	CYP	34.6236	17.7569	24.8877	21.7456	4.05007	0.125047	0.0815971	0.038228	4.81714	0.000975077	1.88873	0.000421783	0.0108768	0.0863716	5.32772	0.00124048	115.445
SVK	CYP	0.24326	0.343379	0.0676519	0.0457007	0.013257	7.98108e-05	2.0029e-05	2.05887e-05	0.157276	1.66721e-05	0.24436	2.79773e-05	2.62147e-05	0.000805573	0.0776363	9.11193e-06	1.19379
SVN	CYP	0.3728	1.01416	0.572282	0.293136	0.100095	0.00496709	0.000709829	0.000168918	0.145749	0.00127471	0.303702	0.0010705	0.000855955	0.000675555	0.240823	0.00103861	3.06353
SWE	CYP	6.69941	2.80333	1.11671	0.695101	0.183808	0.0254401	0.0188024	0.00279355	2.67538	0.00186801	1.12137	0.000803006	0.0107237	0.0187877	1.33467	0.000906242	16.7224
TUR	CYP	51.2077	32.5072	6.14151	5.53867	1.07515	0.0281852	0.0251787	0.0128455	9.73224	0.00124723	8.17188	0.00103835	0.00575632	0.05305	4.91134	0.00058341	119.42
TWN	CYP	7.9616	2.83477	0.852189	0.56942	0.147005	0.00165234	1.89543e-05	0.00187982	2.98965	0.000205337	1.10172	7.42924e-05	0.00099045	0.00763999	0.424209	2.94067e-05	16.8973
USA	CYP	141.549	35.249	12.1391	7.59066	2.54885	7.89041	3.93423	0.489483	13.5054	0.0145143	2.8695	0.00283962	0.36058	0.281636	1.9817	0.00198796	230.432
AUS	CZE	2.57915	35.849	4.47071	5.17714	1.13476	0.0141059	0.00606663	0.00931479	0.412579	0.000425032	4.28161	0.00398384	0.00162016	0.0300337	1.33157	0.00124979	55.3047
AUT	CZE	212.229	188.669	82.8708	64.136	28.0118	3.63741	3.1308	0.828823	94.2983	2.03088	80.1238	1.88108	1.70614	1.15728	89.1267	2.03696	856.269
BEL	CZE	62.9824	37.3204	15.3021	12.646	5.15893	0.170148	0.168372	0.136053	42.6482	0.202406	25.7386	0.0912177	0.189072	0.579026	27.6253	0.0955167	231.11
BGR	CZE	1.26568	1.16089	0.409533	0.362069	0.142447	0.00141865	0.0013864	0.00016443	0.320463	0.00392749	0.386343	0.00496936	3.46595e-05	0.000122541	0.325466	0.00373317	4.39468
BRA	CZE	18.9327	15.8212	3.74156	3.32431	1.26052	0.0191351	0.00448199	0.00852651	2.02015	0.00226728	1.69906	0.00171482	0.00157669	0.00761238	1.09226	0.0010918	47.9392
CAN	CZE	6.00805	4.26842	1.16947	1.09202	0.376912	0.00578446	0.00485955	0.00495205	2.13366	0.0015002	1.18486	0.000917527	0.00339001	0.0260863	0.836814	0.000725034	17.1195
CHE	CZE	47.0494	18.5001	6.11195	6.3253	2.18048	0.0976075	0.0862893	0.0675842	18.7119	0.123099	7.5882	0.048536	0.0422001	0.111313	7.91463	0.0545194	115.027
CHN	CZE	71.8428	3.8987	1.60815	1.53734	0.604838	0.0161782	0.00537313	0.00945055	12.7421	0.0122114	0.576472	0.000628483	0.00326583	0.0169007	0.642786	0.000686874	93.5215
CYP	CZE	1.99799	0.757061	0.342947	0.115326	0.0896976	0.000714726	0.000238608	0.000110278	0.520682	0.00584969	0.267268	0.00673158	0.000146351	6.76592e-05	0.186581	0.00592437	4.29966
CZE	CZE	0	0	0	0	0	0	0	0	0	0	0	0	0	0	0	0	0
DEU	CZE	1503.77	949.689	283.538	294.71	75.0361	132.947	164.328	17.8908	425.624	8.65283	319.553	4.93999	80.666	30.8717	378.926	6.32874	4679.62
DNK	CZE	35.8614	16.0283	6.0847	4.50606	2.00034	0.0284245	0.0282693	0.0198482	12.0987	0.0372298	4.83643	0.0151219	0.0170755	0.0593628	4.39299	0.0151076	86.069
ESP	CZE	131.039	35.2749	14.0986	20.7655	6.47137	0.384568	0.645741	0.284304	39.8906	0.135296	18.0245	0.0682519	0.209976	0.515901	25.1004	0.0989112	293.235
EST	CZE	0.586304	0.186246	0.0994104	0.0560053	0.0300059	3.277e-05	2.13771e-05	1.58175e-05	0.30967	0.00121205	0.0764137	0.0003215	7.69514e-06	6.75372e-05	0.0734287	0.000325902	1.42109
FIN	CZE	11.6477	7.11527	4.33336	3.23023	1.6524	0.0207807	0.0233026	0.01153	4.49977	0.0196269	3.83704	0.0102699	0.0126202	0.0367082	5.74196	0.0143049	42.2194
FRA	CZE	271.916	100.312	40.8918	44.1731	15.3172	2.3049	1.88965	1.26315	97.0634	0.430952	32.1943	0.123006	1.00223	1.62961	38.8793	0.157975	649.745
GBR	CZE	187.157	129.153	74.0176	39.6896	22.4452	2.29039	2.49316	1.49978	39.7601	0.131338	21.1875	0.0697858	0.48664	0.836856	24.7292	0.0841183	546.199
GRC	CZE	9.76463	9.5828	1.44868	1.69692	0.429742	0.00622837	0.00414017	0.00435146	1.23027	0.00281598	1.22659	0.00269013	0.000543452	0.00207982	0.56993	0.00145056	25.9766
HRV	CZE	3.90603	0.963993	0.406826	0.302971	0.133367	0.00223947	0.00155846	0.000365177	1.28477	0.0192333	0.322689	0.00560997	0.000433364	0.00085552	0.328669	0.00678495	7.69688
HUN	CZE	47.1407	27.1029	10.6271	10.5872	4.02016	0.129594	0.132693	0.0302813	31.0707	0.399275	22.7986	0.297186	0.0878481	0.0875157	26.5513	0.33343	181.49
IDN	CZE	4.16799	1.39655	0.258585	0.312452	0.0852671	0.000455489	7.32141e-05	0.00019964	1.37306	0.000912544	0.230408	0.000155228	0.000103274	0.00207723	0.163204	0.000108505	7.99206
IND	CZE	9.51165	4.68394	1.69923	2.28994	0.721209	0.0115371	0.00175393	0.00246918	1.33939	0.00204711	0.654206	0.000914221	0.0016302	0.00464455	0.743618	0.00106432	21.6699
IRL	CZE	14.3491	2.24235	0.892168	0.711373	0.292657	0.00220283	0.00321544	0.0019668	8.67952	0.0149815	1.26103	0.00220036	0.00265592	0.00481269	1.14043	0.00191866	29.7454
ITA	CZE	296.307	100.143	41.3571	43.618	15.4308	1.9056	1.89605	1.2197	65.1445	0.286635	26.1368	0.108642	0.585347	0.737072	30.3139	0.129373	625.71
JPN	CZE	86.1673	10.428	3.99827	3.40878	1.33909	0.0523993	0.0297458	0.048499	8.05614	0.00695926	1.17212	0.000847726	0.0067383	0.05476	1.06259	0.000778674	115.875
KOR	CZE	16.7237	2.44671	0.956787	1.32507	0.417898	0.00427321	0.00213628	0.00240508	5.16431	0.00421766	0.683648	0.0004494	0.0016337	0.0101511	0.822793	0.000533044	28.5825
LTU	CZE	0.954897	1.11676	0.395891	0.412702	0.14417	0.000554661	0.000905371	0.000204375	0.25228	0.00264872	0.272323	0.00240814	0.000313777	0.000238852	0.279536	0.00270239	3.84039
LUX	CZE	2.71445	2.87268	1.32322	1.00319	0.474307	0.00201851	0.00161302	0.00157282	3.02278	0.0422765	3.80381	0.0320499	0.00302496	0.0111103	3.99384	0.032206	19.3617
LVA	CZE	1.02851	0.651237	0.288671	0.184902	0.0925618	0.000869991	0.000275044	8.28997e-05	0.405082	0.00435921	0.204871	0.00706366	8.31959e-05	0.000309205	0.228607	0.00952382	3.10914
MEX	CZE	1.93169	4.94852	1.5768	2.50713	0.76532	0.00872459	0.00150751	0.00626302	0.391134	0.000323178	1.90069	0.00150291	0.00487716	0.0379476	2.51076	0.00195655	16.596
MLT	CZE	0.191193	0.280537	0.229612	0.0670684	0.0644085	3.77119e-05	5.95561e-06	4.83883e-05	0.0661688	7.9375e-05	0.100649	0.000117601	1.9015e-05	2.90242e-05	0.11849	0.000142011	1.12036
NLD	CZE	101.607	43.7987	14.7288	12.0318	4.86566	0.258614	0.230064	0.171478	40.0794	0.155602	16.4238	0.0586702	0.10476	0.485315	14.6051	0.0574317	249.822
NOR	CZE	5.53685	8.12576	4.34858	2.73681	1.51815	0.015135	0.0155285	0.0168389	1.4368	0.00501749	3.3054	0.0128923	0.00665163	0.14499	3.82316	0.0182094	31.0724
POL	CZE	170.987	109.334	50.3537	41.1907	18.5218	3.08692	1.16188	0.29546	50.5254	1.28783	50.4027	0.919691	0.849022	0.367066	56.029	1.11048	556.689
PRT	CZE	1.82928	2.01263	0.84067	1.34126	0.402254	0.00564441	0.00600557	0.00372768	0.865569	0.0030983	0.993817	0.00338362	0.00247333	0.00481989	1.36415	0.0048341	9.6857
ROU	CZE	4.41723	2.68764	0.886276	0.604129	0.276021	0.00503498	0.00359979	0.000936487	1.12616	0.0101739	0.662506	0.00540803	0.000895242	0.00139485	0.659607	0.0050956	11.3553
ROW	CZE	218.89	293.531	66.3361	49.0778	18.3065	17.848	11.4281	2.95262	92.5242	0.627969	111.819	0.863741	3.52755	5.65017	69.151	0.432893	1001.78
RUS	CZE	11.9488	284.293	117.094	51.1693	33.3955	1.50428	1.429	0.526743	2.13876	0.0196579	14.6236	0.211498	0.127664	0.343592	11.9928	0.159369	530.985
SVK	CZE	80.9383	114.91	57.27	41.5796	21.2383	2.48526	2.68579	0.0634472	41.4932	3.45639	78.4893	6.17016	0.749666	0.380183	95.5092	7.80787	555.315
SVN	CZE	10.1325	5.27372	2.90517	2.13211	1.06255	0.0241207	0.0111272	0.00426779	5.67915	0.127554	2.85282	0.0823805	0.0136914	0.0095033	3.85769	0.121476	34.3095
SWE	CZE	42.2327	26.4023	15.084	12.2368	5.86307	0.148006	0.282211	0.107301	17.3222	0.0697904	13.1269	0.0412722	0.101035	0.330524	19.013	0.0594481	152.513
TUR	CZE	37.2784	19.0692	5.28785	5.76083	1.89507	0.035984	0.0284261	0.0170976	6.73989	0.0160839	2.71425	0.00596105	0.0138075	0.025619	2.4193	0.00582099	81.3178
TWN	CZE	10.7728	4.92002	2.22426	2.67558	0.930819	0.00560682	0.00304384	0.00907752	4.67679	0.00351037	1.82744	0.00128701	0.00401976	0.0207996	2.29956	0.00158018	30.384
USA	CZE	97.4253	66.0943	27.0218	16.4751	7.22234	2.65411	1.10029	1.41939	10.2974	0.0165524	5.13187	0.00738149	0.139497	0.607863	4.39139	0.0066404	240.048
AUS	DEU	153.94	196.799	49.0659	68.1764	17.2572	0.417784	0.412223	0.171607	22.2397	1.09442	34.9297	1.36409	0.0433576	0.371722	30.0061	1.115	577.421
AUT	DEU	3125.84	1984.22	725.393	1153.59	262.358	21.3531	53.4996	3.79143	1081.54	657.235	601.397	344.203	17.1408	19.0886	830.608	480.578	11366.8
BEL	DEU	4158.08	2846.95	976.234	948.213	296.186	30.1973	34.7642	6.68969	2441.97	550.115	1865.92	304.771	24.9315	44.071	1686.27	296.384	16515.7
BGR	DEU	23.4658	17.2765	5.52559	6.42387	1.88179	0.00756584	0.00895644	0.00182348	6.83594	0.939538	7.50338	0.546417	0.00029223	0.00341711	8.25144	0.615606	79.3235
BRA	DEU	404.64	648.078	107.751	199.939	37.0818	1.8601	0.995508	0.252285	44.3579	4.17843	62.3089	5.46998	0.158683	0.320944	42.2691	4.06959	1563.77
CAN	DEU	209.435	258.527	69.4067	75.4207	21.6042	0.611257	0.684205	0.436588	72.6794	2.2702	54.08	1.43818	0.461756	1.3524	43.8261	1.25548	813.538
CHE	DEU	1945.6	1531.93	457.111	602.778	154.203	15.3811	28.5945	2.7745	526.319	195.547	407.827	128.704	7.14065	7.30904	400.966	130.476	6543.35
CHN	DEU	1486.88	405.286	113.562	152.03	40.5627	2.60182	2.01148	0.676309	252.165	7.87471	53.5766	1.84875	0.548698	1.38897	50.1269	1.74994	2572.98
CYP	DEU	17.3632	9.99667	3.01809	3.37301	0.915889	0.00192369	0.00341452	0.00100736	7.5813	0.627124	6.27977	0.525939	0.000767564	0.00152095	4.86778	0.404729	55.0074
CZE	DEU	1094.55	846.782	280.121	508.481	106.525	4.44241	5.99068	0.523704	417.726	232.662	337.866	137.015	2.51317	4.4143	386.246	176.048	4544.24
DEU	DEU	0	0	0	0	0	0	0	0	0	0	0	0	0	0	0	0	0
DNK	DEU	1875.87	750.069	186.241	259.338	61.6048	2.47167	4.01831	0.582918	562.113	104.972	200.355	35.8778	1.72696	2.7153	166.454	34.3459	4250.62
ESP	DEU	3943.51	1281.54	402.865	670.506	141.575	22.2633	28.5358	5.41721	1345.65	285.527	448.398	67.1275	10.3284	10.0354	512.302	91.2087	9274.95
EST	DEU	13.6882	10.1377	3.18417	3.83566	1.12857	0.0019366	0.00188673	0.000726813	7.79651	0.709233	4.54986	0.340756	0.000627393	0.00416568	4.26145	0.337674	50.0119
FIN	DEU	263.908	305.212	127.942	140.325	43.8218	1.00507	1.17782	0.269393	93.8364	18.3815	142.313	14.9537	0.602526	1.25074	172.68	18.6149	1346.66
FRA	DEU	8240.3	4408.76	1411.7	2090.56	460.933	170.757	186.407	37.8842	2250.07	501.233	1370.55	221.896	78.1747	68.3192	1476.05	287.118	23267.7
GBR	DEU	4668.34	2754.17	861.287	1435.51	302.114	68.3808	132.188	26.1223	1019.37	163.707	637.319	78.598	19.7885	27.048	742.112	108.386	13047.9
GRC	DEU	284.492	116.988	39.5661	46.7788	14.1326	0.232443	0.556811	0.125151	41.6639	3.86526	21.3573	1.73556	0.0162918	0.0885737	24.3617	2.02019	598.134
HRV	DEU	108.497	31.3365	9.32113	11.8307	3.14828	0.0240148	0.0334113	0.00618927	26.1201	7.17976	8.68865	1.48764	0.00594852	0.0238375	7.67384	1.42328	217.017
HUN	DEU	1020.03	564.021	179.746	415.858	71.0565	1.98878	2.52386	0.360899	757.283	347.055	407.403	185.752	2.40758	2.98863	564.267	273.459	4797.97
IDN	DEU	506.809	112.08	19.2727	34.0302	7.40339	0.088866	0.0490899	0.0164934	183.992	7.58596	20.5348	0.82155	0.0340792	0.191349	19.0199	0.843456	912.834
IND	DEU	812.679	204.241	63.2289	106.257	27.0299	0.564582	0.311795	0.101498	102.209	5.72572	27.8715	1.57048	0.0648333	0.203733	35.4704	2.01871	1389.59
IRL	DEU	595.161	121.9	32.8269	43.4101	11.3342	0.0948346	0.229998	0.0794638	340.838	15.1781	67.7492	3.61972	0.10611	0.253881	54.0024	3.305	1296.92
ITA	DEU	8522.61	2827.83	1033.13	1769.59	402.4	79.6956	139.878	24.7021	1505.36	245.621	617.732	98.2273	28.6164	22.459	824.726	136.714	18292
JPN	DEU	3295.64	792.489	271.008	462.246	98.4882	8.42316	15.1336	3.56965	289.45	13.0389	72.4746	2.53471	1.5257	4.62592	84.5296	3.13281	5420.26
KOR	DEU	560.761	126.807	48.6395	80.1324	20.9701	0.546979	0.578394	0.17083	165.211	6.48126	30.0134	0.996021	0.237738	0.482572	41.6991	1.39705	1085.86
LTU	DEU	97.1789	17.3638	3.95519	5.86361	1.57261	0.00720024	0.00844145	0.00159302	27.2086	5.63384	4.32309	0.672797	0.00487126	0.00352816	2.93554	0.531849	167.297
LUX	DEU	62.5789	93.9396	42.5259	43.9348	15.2709	0.073464	0.235839	0.0464325	34.1448	5.89613	81.1265	19.0259	0.0410968	0.355123	107.848	27.1494	535.387
LVA	DEU	29.1009	23.7438	10.5233	11.1284	3.70854	0.00938278	0.00899831	0.00262653	12.5989	2.09548	9.84131	1.07698	0.00147077	0.020417	13.0307	1.47945	118.422
MEX	DEU	428.523	85.041	22.9972	62.0628	9.50671	0.684895	0.442006	0.0962971	209.398	13.8893	28.3339	1.76117	0.393266	0.649254	42.7552	2.72734	909.314
MLT	DEU	49.556	15.0142	4.62574	6.03559	1.57967	0.00160467	0.00298536	0.000723717	35.7309	3.7565	12.5757	0.897584	0.000810688	0.00333921	11.3273	0.836195	142.217
NLD	DEU	7345.35	5057.06	1351.25	1210.8	384.288	45.6717	63.9333	11.2731	2267.49	403.731	1761.52	282.808	22.7228	71.0907	1195.3	206.095	21696.3
NOR	DEU	258.152	524.914	236.986	242.706	80.5313	1.47891	2.73527	0.924401	60.1887	7.58431	166.457	20.8471	0.48248	9.3809	218.03	27.8141	1859.55
POL	DEU	2593.06	1266.07	431.898	785.425	166.523	12.174	16.3949	1.63702	655.058	251.485	425.852	120.48	4.76579	5.25681	521.967	166.164	7427.78
PRT	DEU	879.359	122.2	44.4271	92.7795	19.0417	0.713773	0.920576	0.185552	436.206	83.2823	58.6448	10.439	0.315883	0.364572	86.3894	16.0782	1851.77
ROU	DEU	294.375	90.5792	33.1691	50.3959	12.1707	0.136507	0.173027	0.0314837	88.6311	18.971	32.2792	4.31746	0.0313585	0.0994089	40.4298	5.58593	671.647
ROW	DEU	7629.11	4943.79	1110.43	1413.69	324.158	162.254	167.028	56.9968	2815.48	163.136	1387.78	78.5571	44.7463	102.921	1193.78	69.027	22354.8
RUS	DEU	558.685	988.912	370.61	291.434	113.152	3.61962	5.04236	1.0754	46.8015	6.37866	76.5989	8.52101	0.354764	2.44634	77.3277	8.63767	2559.65
SVK	DEU	360.972	151.967	63.3068	109.028	24.2995	0.365175	0.357497	0.0694832	186.768	138.242	83.7593	35.103	0.322611	0.631577	118.693	54.0507	1328.26
SVN	DEU	240.28	94.0267	37.7666	52.541	13.7542	0.115275	0.178451	0.04194	129.066	32.2892	46.6451	10.742	0.0608923	0.186393	60.5123	14.1061	732.68
SWE	DEU	1166.31	805.952	320.108	391.976	106.993	6.45719	8.06343	1.76074	477.577	96.5147	424.331	63.8735	4.33885	8.51134	431.273	70.4141	4387.05
TUR	DEU	5319.94	780.784	253.226	444.571	100.943	4.36963	4.83816	0.748625	875.796	115.347	134.621	17.9381	1.37815	1.57251	165.609	22.8858	8245.07
TWN	DEU	404.227	116.101	44.4975	73.6914	18.1312	0.332023	0.776414	0.176411	149.866	6.35545	35.7725	1.32096	0.299797	0.46694	49.4688	1.84897	903.573
USA	DEU	5577.36	3285.09	699.556	1025.35	223.486	124.929	199.838	44.826	534.744	34.9429	300.686	15.4064	10.1456	42.4447	268.138	15.5844	12404.2
AUS	DNK	27.6119	51.8313	137.73	138.016	32.0455	1.35932	0.225117	0.511384	3.77188	0.0164386	5.9324	0.0237852	0.118164	0.184912	34.0536	0.137239	433.579
AUT	DNK	100.801	36.2869	21.9409	34.5362	6.60911	0.124356	0.308227	0.105	60.6248	0.383912	15.9172	0.0915354	0.0802571	0.31037	23.2978	0.126833	301.672
BEL	DNK	201.107	129.38	185.659	205.875	44.4174	1.31417	1.09446	0.777829	113.486	0.899835	72.9343	0.63721	1.0313	2.68824	206.124	2.31049	1169.98
BGR	DNK	1.15158	0.31368	0.180307	0.360599	0.0523375	0.000251535	0.000189433	3.41541e-05	0.373709	0.0032404	0.124783	0.000577696	2.03672e-05	5.885e-05	0.210193	0.00113408	2.77438
BRA	DNK	12.9977	73.171	103.081	137.067	23.8147	0.640894	0.260111	0.246133	0.985924	0.00341237	5.96879	0.0204339	0.0416482	0.061815	16.6493	0.057502	375.075
CAN	DNK	99.9091	27.1023	13.4814	25.194	3.0561	0.0972027	0.228539	0.0603373	34.0427	0.0751594	8.36938	0.0176099	0.0428805	0.248523	16.8965	0.0330996	228.867
CHE	DNK	76.5552	46.828	27.2022	33.9231	7.03309	0.224327	0.320412	0.116324	25.7622	0.237542	14.9463	0.121904	0.0918931	0.272613	21.3118	0.167498	255.141
CHN	DNK	130.767	34.7115	11.9905	20.8905	3.53623	0.189559	0.15126	0.0734109	23.5064	0.0506609	4.95939	0.0134536	0.0394973	0.145869	5.68877	0.0142248	236.737
CYP	DNK	0.665986	1.0237	1.58027	1.66366	0.37155	0.000415868	0.00056132	0.00036128	0.262099	0.00203147	0.530782	0.00412397	0.000115503	0.000353565	2.39847	0.0181566	8.53183
CZE	DNK	25.0713	10.0611	5.17454	8.1439	1.51133	0.0134709	0.0178703	0.00718816	17.3627	0.0942085	4.45876	0.0239287	0.00558416	0.0419792	5.73341	0.0300452	77.7976
DEU	DNK	1719.31	718.573	345.95	494.295	84.4949	37.4975	75.4982	10.0997	471.521	6.43263	207.238	2.60767	17.4185	20.4501	307.79	3.8041	4525.35
DNK	DNK	0	0	0	0	0	0	0	0	0	0	0	0	0	0	0	0	0
ESP	DNK	226.848	85.9001	138.188	148.107	32.6313	1.69338	1.20689	0.678569	79.9303	0.434486	29.0553	0.139723	0.381614	0.67212	89.8734	0.459167	836.733
EST	DNK	4.31642	9.73577	21.9025	22.8635	5.18852	0.0101061	0.00982102	0.00468902	2.11587	0.0513179	4.34637	0.0848444	0.00262222	0.00979116	20.2882	0.381791	91.3628
FIN	DNK	87.9551	76.6848	47.7392	56.9925	13.4275	0.652222	0.879246	0.138572	40.2778	3.3703	40.3431	3.89696	0.325624	0.385779	72.1104	8.19323	453.493
FRA	DNK	663.803	156.408	85.0914	128.594	23.28	3.60862	4.26572	1.37232	206.157	1.61253	45.9065	0.33005	1.41215	2.37567	65.5958	0.45558	1390.72
GBR	DNK	595.321	326.605	193.768	265.553	49.8724	14.2483	21.2126	3.87926	138.115	1.73937	66.9256	0.886347	3.38157	2.90151	112.799	1.56544	1799.31
GRC	DNK	6.28696	5.32473	4.88323	7.37197	1.29956	0.0185458	0.0550553	0.0109691	1.01759	0.00608376	0.938136	0.00490306	0.00120286	0.00328349	1.87724	0.010556	29.1179
HRV	DNK	0.717869	0.796045	1.11889	1.20124	0.275852	0.000575632	0.000502152	0.000276448	0.221197	0.0011233	0.276741	0.00142233	0.000134888	0.00130916	0.722702	0.00348357	5.34526
HUN	DNK	9.70216	7.12277	6.68124	8.2327	1.74317	0.0105929	0.0102709	0.00554555	9.66704	0.0486246	4.89492	0.0228428	0.00861935	0.021865	8.835	0.0395028	57.0694
IDN	DNK	33.7632	11.7117	15.9985	21.8935	3.84467	0.0873163	0.025186	0.023902	10.2004	0.0254057	2.84634	0.00879257	0.019737	0.0524598	7.38862	0.0205753	107.916
IND	DNK	65.9664	22.3792	29.6476	38.6556	7.5605	0.541061	0.556556	0.0596486	8.63438	0.0479662	3.09742	0.0163135	0.0342744	0.0334489	7.81926	0.0478977	185.103
IRL	DNK	93.4682	12.0633	11.6586	14.4048	2.84925	0.0236973	0.047259	0.0172583	55.4039	0.2687	5.26494	0.0278317	0.0272091	0.0266552	8.89338	0.0427551	205.485
ITA	DNK	554.51	193.627	197.926	247.669	49.9006	3.8627	3.97424	1.90361	120.526	0.734671	42.1919	0.225158	1.00013	1.48535	81.318	0.401247	1502.26
JPN	DNK	211.958	87.1315	143.305	155.042	31.7867	13.7763	3.89478	2.42612	18.884	0.067719	5.82617	0.0215707	3.23015	0.440233	15.3486	0.0465866	693.457
KOR	DNK	61.039	24.8162	12.4623	19.8522	3.72598	0.136081	0.105739	0.03801	18.7302	0.0524559	7.46132	0.0229537	0.0427731	0.106377	10.222	0.0280707	158.937
LTU	DNK	44.574	10.2953	15.762	19.2184	3.87102	0.0227535	0.0309802	0.00326107	16.2941	0.812416	3.41428	0.0737166	0.0137829	0.00440185	10.4034	0.199424	125.011
LUX	DNK	1.55163	2.71565	1.60971	1.9156	0.470512	0.000637073	0.00202719	0.000993674	1.11524	0.00501727	2.8923	0.0106525	0.000729159	0.0106445	4.19508	0.0160313	16.5531
LVA	DNK	9.9268	6.4018	12.4994	13.1155	2.9879	0.00895176	0.0077442	0.0019874	4.88856	0.260712	1.73085	0.041699	0.00174604	0.00335509	6.8482	0.132977	58.8802
MEX	DNK	10.7124	23.6267	28.6724	39.9211	6.51378	0.154774	0.102835	0.0688064	1.76221	0.00357871	3.20409	0.00748464	0.0748886	0.0809968	9.27506	0.0216431	124.205
MLT	DNK	0.674175	0.2961	0.344101	0.368697	0.083351	4.41722e-05	8.14804e-05	3.31982e-05	0.677773	0.00248176	0.275345	0.000863469	1.77879e-05	9.86921e-05	0.481705	0.00141395	3.21364
NLD	DNK	418.896	138.507	104.568	149.157	25.7487	1.39155	2.33628	0.661188	141.429	1.36289	50.7226	0.460926	0.779696	1.93191	84.4497	0.730273	1123.86
NOR	DNK	183.654	157.903	153.774	176.503	38.7447	3.33489	6.17543	0.603878	46.7211	3.13463	51.8704	2.87664	0.897771	3.35222	119.686	7.02199	956.489
POL	DNK	270.007	74.5533	63.4492	83.2782	15.8677	0.677734	1.00692	0.132864	86.9396	1.36175	28.3036	0.278264	0.205287	0.249097	60.7189	0.514298	687.845
PRT	DNK	58.2931	12.3052	10.8906	18.2502	2.99991	0.0524472	0.052715	0.0180209	23.298	0.133574	3.70997	0.0276042	0.0186332	0.0180799	8.27842	0.0624345	138.434
ROU	DNK	2.78603	2.69094	2.5688	2.77838	0.70051	0.00293865	0.00220088	0.00141408	0.92869	0.00370899	1.12232	0.00411605	0.000541173	0.00356184	1.968	0.00725162	15.5777
ROW	DNK	825.109	485.635	313.668	334.98	57.3309	238.506	357.647	24.7792	282.774	2.43367	143.741	1.3466	47.3886	18.27	372.39	3.65822	3552.69
RUS	DNK	43.0337	60.9463	89.9281	91.7329	21.8591	0.379537	0.47241	0.23686	5.32605	0.0352816	6.47246	0.0373774	0.0303016	0.341953	19.5644	0.116338	340.52
SVK	DNK	3.73389	1.59787	1.01911	1.31631	0.322066	0.00135645	0.00110867	0.000582235	1.68687	0.0103486	1.04673	0.00432361	0.000503511	0.00591922	1.53002	0.00623074	12.2855
SVN	DNK	5.70211	3.21567	1.51858	2.0157	0.451502	0.00149749	0.00167917	0.00088643	4.76637	0.0219754	2.15133	0.0104113	0.000545569	0.00620212	2.19705	0.0110436	22.0854
SWE	DNK	639.469	524.429	593.84	657.64	136.84	35.0841	33.461	1.83948	328.276	29.3246	259.519	24.3839	19.1837	8.4942	668.601	69.4278	4031.83
TUR	DNK	127.542	40.1585	35.4092	66.3646	9.71151	0.874369	0.220405	0.085745	23.4844	0.129712	6.60119	0.0371537	0.188645	0.1186	16.4496	0.093106	327.487
TWN	DNK	29.2453	28.6929	32.4703	38.2949	8.05979	0.176538	0.0805496	0.140881	9.94853	0.0239115	8.59158	0.0185437	0.104696	0.120085	16.5687	0.0357546	172.611
USA	DNK	265.246	286.302	219.169	271.516	44.7674	19.1935	9.0042	12.1334	25.5374	0.105022	24.8579	0.0944591	1.23593	4.04889	34.6045	0.131582	1218.06
AUS	ESP	31.4396	85.93	10.0825	19.0705	2.95814	0.0571771	0.0973529	0.0286204	5.05379	0.0350116	14.7038	0.089207	0.00588778	0.122326	6.73961	0.0382226	176.457
AUT	ESP	271.583	227.445	48.8913	114.905	18.2722	0.295045	1.18434	0.349704	188.809	2.98069	146.856	2.29317	0.219671	2.61555	144.05	2.24245	1173.49
BEL	ESP	954.507	570.944	120.175	145.26	34.3824	1.65463	2.48735	1.01519	745.152	19.0924	406.96	8.29728	1.66547	7.35517	243.052	4.96696	3267.83
BGR	ESP	2.6221	6.72744	1.54838	1.82206	0.472293	0.00151139	0.00105639	0.000404233	1.05554	0.0180907	4.64862	0.0486223	4.98554e-05	0.00156863	2.99056	0.0305272	21.9958
BRA	ESP	185.105	418.54	49.2098	89.4008	13.7059	0.700236	0.622824	0.0981998	19.1161	0.302585	43.2677	0.654642	0.0634872	0.174765	17.5155	0.272858	838.77
CAN	ESP	87.7807	98.4698	15.6522	17.8645	3.85607	0.164931	0.10806	0.0696083	23.5329	0.127749	21.3241	0.126406	0.0620579	0.412286	9.09679	0.0542517	278.718
CHE	ESP	309.307	391.757	95.9428	85.9158	23.4185	1.81697	1.64565	0.555139	105.526	3.97879	152.113	5.08474	0.757134	1.61338	83.8222	2.87944	1266.29
CHN	ESP	473.468	205.347	45.1324	50.165	12.8237	0.614223	0.150905	0.222381	76.8963	0.359137	35.5217	0.165548	0.140355	0.72414	19.5702	0.0908406	921.425
CYP	ESP	0.458736	0.754963	0.0628107	0.112702	0.0162587	4.46992e-05	0.00015742	1.81087e-05	0.165448	0.00313072	0.229578	0.00351338	7.85203e-06	3.80984e-05	0.0644508	0.00108056	1.874
CZE	ESP	66.886	50.0011	10.0548	17.518	3.36711	0.0415906	0.0608337	0.0160769	47.0996	1.12905	26.2806	0.399502	0.0265334	0.191995	19.005	0.34529	242.557
DEU	ESP	5029.66	3838.59	747.86	1268.9	194.885	86.0702	206.214	34.0761	1428.07	50.992	1150.95	35.5921	54.2984	99.4209	837.131	27.8737	15099
DNK	ESP	297.674	135.105	24.3737	30.3784	6.82648	0.133964	0.219446	0.061444	106.08	1.87454	51.3037	0.94024	0.123818	0.479416	25.5261	0.473977	681.906
ESP	ESP	0	0	0	0	0	0	0	0	0	0	0	0	0	0	0	0	0
EST	ESP	0.909402	1.54399	0.335248	0.340385	0.0978738	9.56814e-05	6.14044e-05	5.00671e-05	0.633671	0.00749407	1.32061	0.0142603	2.61967e-05	0.00075416	0.698761	0.00755432	5.91517
FIN	ESP	44.9183	99.1776	19.8921	23.7281	5.93505	0.0705933	0.104804	0.0348846	16.8692	0.233654	41.4392	0.543247	0.0328842	0.258679	22.5226	0.289148	276.142
FRA	ESP	5684.83	4975.87	851.376	1538.02	266.062	172.362	596.298	20.6667	2105.7	136.161	1781.03	97.1375	78.5979	82.3217	1485.77	90.7067	19970.9
GBR	ESP	2497.46	1840.65	366.066	557.969	107.607	45.8664	66.1724	10.5002	599.991	20.0811	484.946	13.6701	9.1407	15.6126	338.772	10.4758	6987.11
GRC	ESP	22.7118	60.9794	13.5208	15.7129	4.00648	0.101331	0.24697	0.0358964	11.7101	0.115598	29.5354	0.358989	0.00742486	0.0644263	17.3579	0.214082	176.714
HRV	ESP	1.80241	3.51606	0.761475	0.692281	0.213226	0.000787985	0.000581649	0.000334359	0.506939	0.00648282	1.69883	0.0241254	0.000183098	0.00438943	0.861803	0.0123347	10.1124
HUN	ESP	71.3556	63.8688	10.5042	19.8303	3.49028	0.0345091	0.0723438	0.0151031	43.8016	0.773464	46.1765	0.850268	0.0343975	0.148152	33.6723	0.660199	295.441
IDN	ESP	114.026	144.319	19.956	29.0392	5.94023	0.0686423	0.0140679	0.0149895	39.2887	0.253593	36.5282	0.240134	0.0196998	0.29637	17.0605	0.118271	407.206
IND	ESP	209.426	186.158	35.6534	46.4069	11.5241	0.285565	0.0415076	0.0517007	29.0156	0.266817	36.1638	0.304832	0.0314822	0.200699	19.7248	0.165662	575.441
IRL	ESP	302.965	114.715	16.9213	23.4948	4.45921	0.0606601	0.123676	0.0352627	174.349	2.64973	61.533	0.844911	0.0587582	0.181426	26.6347	0.361321	732.827
ITA	ESP	2906.97	2766.02	529.709	741.826	159.863	42.0921	78.9071	9.74508	712.62	23.0158	841.705	24.7108	11.2249	15.779	505.524	15.2085	9391.48
JPN	ESP	905.168	549.481	126.601	250.665	42.3661	1.86553	2.35391	1.47781	83.1097	0.409036	54.77	0.272127	0.248314	2.78554	41.9398	0.208928	2064.57
KOR	ESP	530.993	134.099	28.1132	36.3383	9.10904	0.197496	0.0501744	0.0661847	166.209	0.810864	55.1536	0.274898	0.0850612	0.476367	31.124	0.151441	993.785
LTU	ESP	9.7214	8.86961	2.13827	4.24838	0.735272	0.000435996	0.000596405	0.000540409	4.97336	0.0404473	5.37738	0.0228825	0.000160605	0.00223674	3.45009	0.0198168	39.606
LUX	ESP	7.72028	22.7973	5.27173	6.23862	1.6621	0.00686329	0.00789763	0.00498039	4.37991	0.121274	30.0084	0.804817	0.00947978	0.082777	20.4247	0.53751	100.218
LVA	ESP	0.218484	0.707823	0.106588	0.119571	0.0296423	2.64726e-05	3.95096e-05	1.70984e-05	0.0591163	0.000465725	0.194739	0.00147474	3.28382e-06	0.000117393	0.0785079	0.000587702	1.51825
MEX	ESP	84.9148	69.5635	16.3188	19.0958	4.58003	0.311473	0.244569	0.0450117	12.3446	0.142964	16.2389	0.199969	0.122911	0.19081	11.4691	0.134	235.924
MLT	ESP	1.0729	0.841607	0.148177	0.202938	0.046402	5.81626e-05	0.000134611	2.4496e-05	0.923015	0.0146196	1.05014	0.0149653	2.09036e-05	0.000193736	0.500756	0.00725805	4.83877
NLD	ESP	877.057	848.09	166.773	171.354	43.4202	4.06018	6.12814	1.36135	334.472	7.66269	363.373	9.90008	1.52661	10.1944	184.651	4.97896	3037.4
NOR	ESP	50.0199	148.673	37.7506	40.899	11.2337	0.130816	0.42464	0.10308	12.9655	0.1846	63.3323	1.04904	0.0358171	2.19782	40.8259	0.682355	410.585
POL	ESP	52.5507	82.3637	16.8297	32.0472	5.77251	0.160819	0.24807	0.0666366	22.9768	0.452431	33.1028	0.578021	0.0479206	0.252469	26.7536	0.500629	274.9
PRT	ESP	578.998	473.77	95.897	138.634	30.549	8.5843	9.88297	0.275142	203.693	42.4809	224.68	49.8336	2.01527	0.848507	158.5	36.4355	2055.5
ROU	ESP	14.8559	42.627	8.52842	9.36551	2.40573	0.0166481	0.0102527	0.00573552	4.55709	0.0644299	17.9018	0.205336	0.00287257	0.0290657	10.0797	0.110005	110.803
ROW	ESP	3159.06	2975.74	474.649	543.518	105.408	108.319	93.2671	21.6286	1039.53	19.2748	988.434	17.5571	24.0193	58.8278	515.234	9.08049	10615.9
RUS	ESP	59.4439	253.024	71.035	54.3606	17.0478	0.259052	0.195372	0.169422	6.7849	0.055506	25.131	0.22281	0.0198878	0.53913	14.7351	0.129952	503.164
SVK	ESP	4.41557	6.87601	1.56269	2.64332	0.537814	0.00369359	0.00307678	0.00103408	3.20594	0.144797	4.57177	0.121315	0.004524	0.0178315	3.8841	0.139167	28.1399
SVN	ESP	2.32659	6.40121	1.39688	2.59865	0.492871	0.00211396	0.00807933	0.00149069	1.42061	0.0240464	4.57933	0.0902265	0.00130247	0.0126304	3.90602	0.088679	23.3644
SWE	ESP	253.276	250.793	55.4993	74.7249	16.6742	0.696274	0.661043	0.255994	107.293	2.5901	110.289	2.20792	0.390578	1.80554	70.4211	1.42141	949.67
TUR	ESP	268.149	292.296	57.6641	84.0395	18.7624	0.97699	0.963847	0.153046	46.3454	1.15417	67.444	1.67894	0.268721	0.523689	41.7859	1.08812	883.347
TWN	ESP	116.95	109.714	24.4673	33.967	8.04416	0.0952922	0.060319	0.0810359	49.5275	0.259375	56.4643	0.255092	0.064099	0.442926	35.5254	0.155327	436.183
USA	ESP	897.56	1278.12	220.438	234.901	49.9597	29.1052	13.0846	10.8823	96.3283	0.842002	146.098	1.16771	1.61529	13.1807	72.4711	0.565327	3066.69
AUS	EST	0.299397	0.507344	0.265822	0.130196	0.0814067	0.00126165	7.28327e-05	0.000789045	0.0449582	4.3874e-06	0.057908	4.22336e-06	0.000117166	0.000517124	0.053762	3.87248e-06	1.4436
AUT	EST	4.79916	1.77852	0.480854	0.339309	0.127387	0.00236387	0.00269075	0.00178404	1.96097	0.000260122	0.65188	8.63963e-05	0.000814127	0.00749091	0.405827	5.36305e-05	10.5663
BEL	EST	5.83371	8.84206	2.81615	2.28692	0.817083	0.0236904	0.015187	0.0143315	3.28396	0.000494879	4.41258	0.000826537	0.018078	0.0752871	3.20277	0.000647687	31.6515
BGR	EST	0.410239	0.0214125	0.00640504	0.0048762	0.00174832	4.04023e-06	7.49645e-07	1.32206e-06	0.110957	1.12509e-05	0.00755298	7.8078e-07	1.09671e-07	1.93797e-06	0.00517961	5.08855e-07	0.56879
BRA	EST	0.411636	0.723872	0.375868	0.241084	0.124589	0.001986	0.000641314	0.00120867	0.0439688	4.94579e-06	0.0962137	7.53862e-06	0.00014595	0.000519928	0.102959	7.97892e-06	2.12476
CAN	EST	1.62201	1.37549	0.221876	0.12664	0.0550666	0.000824145	0.0042114	0.000871331	0.360271	1.87412e-05	0.272871	1.18434e-05	0.000399627	0.00373746	0.0849595	3.64285e-06	4.12998
CHE	EST	3.19055	1.82246	0.618521	0.344434	0.169469	0.0103016	0.00358806	0.0026204	0.918762	0.000371805	0.563194	0.000303708	0.00356781	0.00681121	0.382023	0.000200071	8.038
CHN	EST	2.45124	0.997804	0.419188	0.283429	0.126854	0.00617111	0.000567441	0.00373661	0.430938	3.14569e-05	0.160381	1.1915e-05	0.00121438	0.00400327	0.149738	1.10637e-05	5.0355
CYP	EST	0.030903	0.0109706	0.00176711	0.00143142	0.000434599	1.35651e-06	8.03945e-07	4.80106e-07	0.0124485	3.06287e-06	0.00411462	1.72114e-06	3.4796e-07	7.94125e-07	0.00163472	6.59401e-07	0.0637661
CZE	EST	3.05077	0.969181	0.298572	0.297009	0.0894019	0.000653605	0.00061754	0.000372311	1.55747	0.000187419	0.400661	5.58174e-05	0.000234661	0.00267556	0.304793	4.24254e-05	6.97748
DEU	EST	67.6681	35.4819	9.43496	7.31585	2.27594	0.755099	0.580061	0.273283	19.1521	0.00496735	9.55552	0.00269897	0.256606	0.591995	6.56946	0.00183822	160.03
DNK	EST	19.5342	11.1939	2.41739	2.33638	0.590499	0.100971	0.047151	0.0101689	7.18171	0.0117917	3.69309	0.00549481	0.11312	0.0352722	2.2491	0.00320884	49.5465
ESP	EST	7.82693	6.63766	2.20526	1.37488	0.647649	0.0288357	0.00586604	0.0129878	1.9887	0.000220121	1.41492	0.000167352	0.00609683	0.0152886	0.998836	0.000127767	23.1887
EST	EST	0	0	0	0	0	0	0	0	0	0	0	0	0	0	0	0	0
FIN	EST	83.5498	58.7881	18.1201	11.9057	5.00521	2.42336	3.81876	0.0653966	33.1087	0.149972	27.7111	0.0892483	1.0201	0.165581	21.4645	0.0676812	267.547
FRA	EST	21.2268	5.35723	1.65312	1.39938	0.426521	0.0646163	0.0154286	0.0242474	6.13477	0.0010295	1.50894	0.000262217	0.0214126	0.0561498	1.2001	0.000200286	39.1055
GBR	EST	16.1312	7.44038	2.04357	2.13872	0.555827	0.166879	0.0471608	0.0436555	3.51851	0.00124968	1.62323	0.000646382	0.0405566	0.0536731	1.21984	0.00056147	35.0379
GRC	EST	0.280871	0.187261	0.0793028	0.0400766	0.0188351	0.000203133	2.14035e-05	0.000200255	0.073963	7.94853e-06	0.0640115	6.30974e-06	1.91294e-05	0.00011544	0.0499703	5.03824e-06	0.795303
HRV	EST	0.0899626	0.105517	0.0175536	0.0156412	0.00482942	7.89574e-06	6.06084e-07	4.88239e-06	0.0210061	1.9076e-06	0.0195683	1.84988e-06	1.78448e-06	3.69915e-05	0.0081381	8.81271e-07	0.282545
HUN	EST	3.99519	0.723323	0.182203	0.152309	0.0535365	0.000356793	0.000389366	0.000254343	1.85444	0.000250685	0.484131	6.17779e-05	0.000324131	0.00139057	0.352757	4.43392e-05	7.80746
IDN	EST	0.340561	0.274891	0.0496078	0.0693532	0.0154508	0.000101321	1.55101e-06	5.1859e-05	0.0867961	5.25596e-06	0.0489578	2.98982e-06	2.55013e-05	0.000454345	0.0316785	1.89962e-06	0.917984
IND	EST	1.5036	0.965521	0.229291	0.286486	0.0713593	0.00103204	1.66973e-05	0.000566866	0.148546	1.29865e-05	0.0944262	8.02206e-06	8.03791e-05	0.00055861	0.0700142	6.0905e-06	3.3716
IRL	EST	0.760728	0.33799	0.0969221	0.0722662	0.0260015	0.00045181	6.47009e-05	0.000210849	0.47383	7.25916e-05	0.225829	2.72293e-05	0.000272103	0.000706308	0.145502	1.35884e-05	2.15054
ITA	EST	16.8646	6.2446	1.90181	2.28965	0.553931	0.0480195	0.0340398	0.0257079	3.59564	0.000545451	1.41924	0.000188787	0.0168466	0.0349044	1.1828	0.00016601	34.2413
JPN	EST	8.85451	0.722057	0.341987	0.214641	0.0953144	0.00830131	0.00100849	0.00427091	0.840075	6.01432e-05	0.0705997	5.67781e-06	0.00102898	0.00317079	0.0652098	5.30885e-06	11.2267
KOR	EST	2.65673	0.354848	0.16766	0.123544	0.0436447	0.000718532	3.81565e-05	0.000346552	0.859368	4.34903e-05	0.167427	7.86186e-06	0.000234276	0.00160092	0.162032	7.59732e-06	4.54045
LTU	EST	9.91683	6.17982	1.8489	1.3749	0.50117	0.0235363	0.0317317	0.00129041	5.16761	0.0249984	4.76266	0.00824895	0.00495475	0.00178888	2.91398	0.00486442	32.773
LUX	EST	0.120799	0.191669	0.0472013	0.0281804	0.0134058	1.11304e-05	1.7516e-06	1.97955e-05	0.025896	1.53999e-06	0.0915481	5.61311e-06	9.68154e-06	0.000262476	0.0810814	5.00964e-06	0.602061
LVA	EST	6.91376	7.35667	2.17805	1.42643	0.640162	0.110109	0.105718	0.0013296	2.27701	0.0491777	1.89051	0.0418927	0.0119097	0.00161006	1.33984	0.0292939	24.3883
MEX	EST	0.90807	0.710634	0.114954	0.0673322	0.0286171	0.000420107	0.000166552	0.000263316	0.151001	5.08677e-06	0.131052	3.95596e-06	0.000194041	0.00100901	0.0383204	1.16548e-06	2.15211
MLT	EST	0.020638	0.126905	0.0642689	0.0322376	0.0198584	1.14192e-05	7.39899e-06	7.16516e-06	0.0216739	2.0104e-06	0.0683893	8.18877e-06	4.66444e-06	1.63122e-05	0.0602188	7.42368e-06	0.414961
NLD	EST	14.0391	5.81237	1.27954	1.14899	0.338198	0.0290818	0.0311821	0.00887086	5.36787	0.001445	2.21137	0.000550018	0.0127374	0.0550051	1.26426	0.000308359	31.6227
NOR	EST	9.80248	5.00805	1.33507	1.604	0.409309	0.0227572	0.068796	0.0117915	1.97189	0.00180825	1.27626	0.000914832	0.00394789	0.0345038	0.979069	0.000654805	22.5358
POL	EST	22.9185	6.26346	2.004	1.51179	0.569876	0.0279158	0.00582131	0.00628017	6.44779	0.001892	1.6796	0.000529714	0.00645151	0.00995318	1.20584	0.000381441	42.6874
PRT	EST	0.250273	0.15588	0.039384	0.0991058	0.0150066	0.000369019	3.03187e-06	0.000110334	0.103555	2.00211e-05	0.0624901	1.33438e-05	0.0001958	0.000214742	0.0626107	1.36801e-05	0.789406
ROU	EST	0.272155	0.134882	0.0361429	0.0282158	0.0107872	2.6603e-05	1.04165e-05	1.93831e-05	0.0572758	4.5034e-06	0.04167	3.2492e-06	5.63352e-06	7.90336e-05	0.032284	2.50983e-06	0.613749
ROW	EST	137.842	119.38	29.3517	21.7531	6.62468	9.61033	6.12585	2.18093	58.5011	0.0200821	43.3338	0.01528	1.92417	2.90602	31.4083	0.0110754	476.438
RUS	EST	48.9943	112.009	43.3115	22.1095	11.7425	1.55061	1.71838	0.215462	7.55908	0.00890063	14.1709	0.0124024	0.147319	0.357925	11.3369	0.00995426	275.263
SVK	EST	0.123276	0.277285	0.126089	0.0830946	0.0408816	0.000102529	5.16037e-05	5.64893e-05	0.0511255	6.7485e-06	0.167941	1.68009e-05	2.40004e-05	0.000813444	0.16927	1.62041e-05	1.04024
SVN	EST	0.326043	0.0323147	0.0119012	0.0121221	0.00342129	1.17219e-05	1.4104e-05	6.80571e-06	0.188582	4.20863e-05	0.019983	3.54632e-06	4.74072e-06	5.12084e-05	0.0173203	3.09455e-06	0.612322
SWE	EST	37.7807	26.4344	8.60525	7.81887	2.42299	0.741243	1.68677	0.0973195	14.1605	0.0230678	13.1451	0.0189148	0.336981	0.201856	10.9975	0.0165314	124.573
TUR	EST	4.37308	2.03011	0.821533	0.768759	0.265571	0.00568543	0.000129696	0.00232179	0.705405	8.22265e-05	0.309962	3.62664e-05	0.0015451	0.00316093	0.287408	3.4387e-05	9.5753
TWN	EST	1.14852	0.851317	0.36834	0.315259	0.105348	0.00166216	0.000211905	0.00103076	0.547049	4.04712e-05	0.402135	2.85105e-05	0.000891124	0.0037114	0.386107	2.73702e-05	4.13276
USA	EST	19.6828	8.27909	1.9007	1.16752	0.40784	0.131795	0.0237423	0.0831097	1.76287	0.000150152	1.45013	8.42107e-05	0.00786713	0.104188	0.803084	4.56831e-05	35.809
AUS	FIN	2.87063	19.909	17.7834	12.5862	5.84159	0.207162	0.135839	0.0619209	0.430497	0.00202968	5.55374	0.0148633	0.0202811	0.098768	10.5726	0.0276366	76.1182
AUT	FIN	28.5554	23.2101	12.6565	11.3589	3.59977	0.115079	0.151155	0.0579821	14.6385	0.0977099	10.3095	0.0783364	0.0539147	0.181561	13.9115	0.104208	119.154
BEL	FIN	96.1441	75.3037	52.834	27.417	12.8003	0.868885	0.276815	0.316508	66.4106	0.408287	50.2778	0.322707	0.565964	1.33295	67.5363	0.440253	453.372
BGR	FIN	0.258241	0.248705	0.0504302	0.0480277	0.0120516	4.02703e-05	8.19494e-05	1.08446e-05	0.0752395	0.000268339	0.0484727	0.000174465	1.09984e-06	1.44954e-05	0.0345184	0.000108053	0.776656
BRA	FIN	2.76961	45.8437	21.9883	17.7698	6.75437	0.183795	0.276096	0.0512662	0.266794	0.00109093	5.36504	0.0155311	0.0161079	0.0336146	6.86548	0.0181314	108.221
CAN	FIN	16.5877	14.7421	7.27515	5.00844	1.90659	0.0580399	0.054214	0.0365245	8.36476	0.0118535	4.27283	0.00732011	0.0363054	0.110387	4.40955	0.00750902	62.8932
CHE	FIN	16.6064	21.2372	11.7356	5.46161	2.84371	0.151485	0.115226	0.0608421	6.52488	0.0393283	9.43341	0.0532371	0.0494568	0.122411	10.1755	0.0575387	84.6792
CHN	FIN	65.1663	9.86241	5.91341	2.97552	1.5166	0.137363	0.10071	0.0282731	12.3483	0.0297362	1.72827	0.00515169	0.0294788	0.046208	2.01315	0.00587461	101.911
CYP	FIN	0.855797	0.221044	0.0797355	0.0901571	0.0213767	3.25108e-05	2.27114e-05	2.69274e-05	0.217004	0.000770964	0.0655647	0.000375688	6.00444e-06	2.21593e-05	0.0616974	0.000349104	1.61742
CZE	FIN	14.5423	8.92395	5.02546	3.41467	1.35278	0.0187286	0.0149729	0.00726503	9.2637	0.052499	5.84183	0.0269244	0.00731743	0.0404242	6.69536	0.0333748	55.2943
DEU	FIN	590.449	474.707	267.253	190.56	61.1038	33.4848	15.4598	8.36217	180.964	1.69299	140.546	1.40946	12.1458	14.2139	191.339	2.02464	2186.88
DNK	FIN	138.703	126.576	77.666	44.246	20.098	1.84615	1.109	0.307038	60.189	0.96374	32.9728	0.611647	1.34806	0.403228	38.7523	0.748422	546.749
ESP	FIN	121.026	41.9295	20.7781	16.5361	5.67153	0.785861	0.243021	0.176686	50.228	0.285613	12.3509	0.106135	0.174263	0.208283	15.809	0.123157	286.813
EST	FIN	41.9692	13.8041	6.11084	4.63255	1.54959	0.0590787	0.0860178	0.00132202	24.5799	3.90698	5.73096	0.892848	0.0166933	0.00561934	5.72364	0.926046	110.077
FIN	FIN	0	0	0	0	0	0	0	0	0	0	0	0	0	0	0	0	0
FRA	FIN	197.469	107.066	68.6818	42.5301	17.0398	4.80636	1.46846	1.17091	78.9895	0.612792	38.9347	0.284404	1.40753	1.85882	52.3091	0.393233	615.27
GBR	FIN	243.677	171.75	92.2236	64.6828	23.3497	8.94869	4.00478	1.89661	69.2239	0.623533	41.8272	0.392327	1.73746	1.73355	52.56	0.495633	779.355
GRC	FIN	5.56786	10.2936	8.60862	6.29826	2.82442	0.0429574	0.0401099	0.0280231	0.856602	0.00624381	3.54738	0.0188701	0.00351241	0.0224194	6.52585	0.0340386	44.7285
HRV	FIN	0.096325	0.0326278	0.0194392	0.0174761	0.00631033	1.84669e-05	1.87101e-05	1.00989e-05	0.0284608	0.000107075	0.0155669	6.92837e-05	4.04268e-06	5.42075e-05	0.0252051	0.000113974	0.242043
HUN	FIN	8.4801	5.54572	2.68959	2.57714	0.773462	0.012004	0.0142866	0.00358998	6.88311	0.0514448	4.04051	0.0315897	0.0121812	0.0159959	5.21196	0.0403929	36.4003
IDN	FIN	6.98843	0.492317	0.251215	0.141134	0.0622956	0.000663214	0.000728244	0.000166141	2.32862	0.00352952	0.123613	0.000182393	0.000233212	0.0015549	0.122743	0.000177454	10.5183
IND	FIN	38.7242	6.21802	2.60397	1.81697	0.676293	0.0191867	0.0071265	0.00330891	5.4509	0.018002	0.945027	0.00267182	0.00159515	0.00691864	1.02913	0.00286403	57.528
IRL	FIN	6.25442	4.64806	2.15293	1.66674	0.557661	0.0091258	0.00389964	0.00419556	3.28919	0.01163	2.44382	0.00997559	0.00714199	0.0100633	2.74954	0.012326	23.9191
ITA	FIN	150.593	85.908	43.0788	37.7024	11.8857	1.8759	2.21309	0.578475	31.6237	0.19684	21.7337	0.13946	0.521177	0.67227	29.2569	0.195823	418.493
JPN	FIN	170.468	48.8542	34.574	23.1279	8.97418	1.08106	0.26396	0.391902	16.0001	0.038719	5.50367	0.0143138	0.106767	0.310383	8.29555	0.0208056	318.182
KOR	FIN	16.0592	7.01932	4.06146	3.75389	1.13339	0.0389996	0.0296297	0.010499	4.59428	0.00905907	2.33932	0.00374603	0.0128607	0.0284334	3.07503	0.00481529	42.2132
LTU	FIN	8.48114	2.75593	0.810854	0.751471	0.222589	0.00229712	0.00337385	0.000481574	2.9215	0.0416452	0.680251	0.0123215	0.000592538	0.000511044	0.468227	0.00882235	17.1656
LUX	FIN	0.546696	1.94145	1.09761	0.909444	0.349126	0.000490711	0.000308108	0.000892104	0.238642	0.000782407	2.38155	0.00898347	0.000403491	0.00857563	3.43113	0.0134494	10.9415
LVA	FIN	4.16312	1.99885	0.713646	0.683064	0.200616	0.00261616	0.00322257	0.000324285	2.00044	0.0742591	0.41943	0.0160686	0.000357848	0.00037639	0.360326	0.0142101	10.6602
MEX	FIN	1.05341	1.9591	0.448661	0.394339	0.100849	0.00302905	0.00123774	0.00113368	0.404528	0.000806768	0.201346	0.000298223	0.00146062	0.00176597	0.124388	0.000191058	4.69668
MLT	FIN	0.14502	0.0922343	0.0405427	0.0914511	0.0134404	1.45792e-05	4.64868e-06	6.07313e-06	0.101239	0.000324883	0.0428693	0.000137904	7.31159e-06	1.42674e-05	0.0678741	0.000216548	0.596411
NLD	FIN	116.365	112.256	76.5936	34.1167	18.1162	2.45851	0.514486	0.591279	39.8208	0.370942	57.6886	0.587698	0.970928	2.8003	75.1835	0.797519	539.612
NOR	FIN	41.7277	122.403	87.0226	42.473	23.3814	2.00942	2.07854	0.51287	13.9356	0.293804	47.3407	1.23435	0.539545	2.1488	65.1049	1.85551	454.159
POL	FIN	21.2526	22.4406	15.7283	10.5326	4.38364	0.306385	0.143394	0.0500068	9.85311	0.100575	10.1639	0.103488	0.0707171	0.0893372	14.8151	0.160456	110.263
PRT	FIN	31.0065	3.78678	1.8165	1.2775	0.484029	0.0150814	0.00552804	0.00489841	12.5201	0.0602635	1.6237	0.00817801	0.00270904	0.00590879	1.75272	0.00882156	54.3905
ROU	FIN	1.25525	0.171902	0.060181	0.0578142	0.0170156	7.37091e-05	7.06098e-05	4.11459e-05	0.444817	0.00142312	0.0430766	0.000148461	1.4964e-05	9.1595e-05	0.0478564	0.000161124	2.10089
ROW	FIN	179.028	134.107	47.6824	33.035	11.2757	6.29244	4.89824	2.20495	69.3609	0.243408	33.8584	0.134187	1.45858	2.81743	37.7513	0.14598	606.565
RUS	FIN	90.8171	432.663	407.164	114.797	98.2485	11.2171	5.562	1.05792	11.6354	0.288583	50.1168	1.55256	0.889078	1.64032	73.34	2.32433	1303.35
SVK	FIN	4.58595	1.82807	1.19108	1.49597	0.391513	0.00172455	0.00069034	0.00071095	3.43316	0.0152123	1.70392	0.00646724	0.000504253	0.00974273	3.0961	0.0114901	17.7768
SVN	FIN	1.34888	0.946816	0.636808	0.557191	0.199787	0.000722253	0.000329884	0.000462268	0.974037	0.00610495	0.689468	0.00392341	0.000413455	0.00265502	1.12453	0.0062844	6.50199
SWE	FIN	368.594	327.38	211.3	136.81	53.1346	16.2574	15.6089	1.20825	168.713	5.98534	171.171	5.45248	9.46537	3.3748	220.617	8.36272	1724.57
TUR	FIN	41.2794	12.1299	7.0833	4.61712	1.99206	0.0593635	0.0337804	0.0163051	8.02274	0.0368326	2.63655	0.0120984	0.0147728	0.029196	3.57058	0.016571	81.5558
TWN	FIN	10.6246	5.88156	3.18435	3.44322	0.909348	0.0161196	0.0382813	0.00995027	3.3799	0.00526773	2.23724	0.00342538	0.00849089	0.0258681	3.17226	0.00484084	32.9538
USA	FIN	235.018	245.016	81.5242	90.5959	20.2481	12.7464	7.59459	4.33904	20.445	0.0695444	22.09	0.0657332	0.789493	2.42367	20.6003	0.0640014	763.745
AUS	FRA	32.5103	135.669	31.2932	41.0209	10.1996	0.200747	0.170824	0.107329	4.51353	0.0994912	23.8205	0.501544	0.021098	0.246214	18.3426	0.340892	299.066
AUT	FRA	234.987	243.316	89.0534	103.02	32.0811	0.722596	1.31245	0.598385	127.434	6.99773	110.918	6.23346	0.474004	1.79878	112.269	6.40607	1078.1
BEL	FRA	2050.82	2402.94	881.289	834.623	272.111	25.8909	44.7385	6.1461	1332.17	159.083	1763.75	202.459	24.3454	43.3348	1616.83	192.962	11856.4
BGR	FRA	10.6579	4.55545	1.61943	1.48158	0.487985	0.00196218	0.00148174	0.000455501	3.13487	0.276072	2.4151	0.0616437	8.45798e-05	0.000533769	2.1113	0.0547786	26.8739
BRA	FRA	90.7834	206.093	50.6924	60.939	16.5469	0.645048	0.341464	0.124397	9.22705	0.376233	21.7654	0.706104	0.0522444	0.109106	16.214	0.500441	475.128
CAN	FRA	82.2425	137.59	40.5791	43.7593	13.4825	0.40314	0.492435	0.259992	19.3388	0.240939	33.625	0.425725	0.300577	0.705596	26.599	0.355066	400.422
CHE	FRA	239.836	554.46	180.045	168.811	55.2915	3.98117	6.19934	1.18359	71.0802	5.93036	224.857	17.302	1.66731	2.81005	200.383	15.649	1749.71
CHN	FRA	741.941	160.096	55.3423	59.4596	18.181	1.26233	0.331675	0.296737	137.799	2.99528	27.6972	0.625609	0.303862	0.708321	25.2831	0.568516	1232.94
CYP	FRA	3.05592	2.91901	0.64628	0.662281	0.17866	0.000244134	0.000584976	0.000214639	1.60869	0.0397126	1.67506	0.0368982	5.50194e-05	0.000319969	0.891898	0.0197295	11.7482
CZE	FRA	88.8727	74.3784	24.2347	32.271	9.15883	0.105941	0.164083	0.0453101	58.9559	3.66416	43.6033	2.27034	0.0574598	0.374129	40.9701	2.16902	381.519
DEU	FRA	6589.4	5648.79	1876.22	1974.34	518.17	274.197	329.684	80.8131	1911.33	216.309	1792.65	187.868	141.515	167.055	1716.82	186.961	23625.6
DNK	FRA	198.18	187.607	55.4763	63.9839	18.3869	0.332695	0.642827	0.165679	55.9117	2.82213	60.4089	3.24567	0.246175	0.709025	51.7761	3.00836	703.244
ESP	FRA	5669.79	1883.42	518.637	676.128	172.994	70.2661	86.7223	5.84923	2295.31	687.027	726.339	152.885	38.013	15.6149	645.232	146.473	13802.3
EST	FRA	1.17952	2.32564	0.95114	0.915443	0.307483	0.000241704	0.000261451	0.000179401	0.76508	0.0218293	2.05871	0.0582428	7.83653e-05	0.00150389	2.07306	0.0598658	10.7254
FIN	FRA	33.1611	130.464	46.0928	42.2454	14.9287	0.21085	0.194527	0.0958901	27.7318	0.530918	93.1751	2.26873	0.106183	0.492515	71.7859	1.98449	465.579
FRA	FRA	0	0	0	0	0	0	0	0	0	0	0	0	0	0	0	0	0
GBR	FRA	2549.18	2331.71	759.789	750.402	234.328	75.2044	93.5271	21.3467	661.859	70.9034	653.744	57.7599	19.0244	23.9489	555.696	55.1904	8916.09
GRC	FRA	60.1007	49.8143	14.7644	16.9268	5.16266	0.106284	0.223642	0.0493099	11.1339	0.559524	12.8319	0.633754	0.00630422	0.042783	10.8177	0.54358	183.77
HRV	FRA	12.1395	9.38912	2.77308	3.65457	0.991461	0.00299469	0.0053695	0.00161499	3.44603	0.178515	3.82155	0.206038	0.000711432	0.01231	3.44174	0.189894	40.2874
HUN	FRA	128.602	59.5005	18.8162	21.7201	6.40885	0.0720781	0.096521	0.0287813	119.879	7.36158	47.3277	2.57608	0.0750611	0.168574	42.4502	2.33276	457.596
IDN	FRA	232.756	46.3843	14.5571	15.8754	4.66287	0.0430306	0.0114342	0.0119319	77.9299	1.04439	9.70933	0.11848	0.0147451	0.112986	9.22064	0.118133	412.597
IND	FRA	577.176	125.768	46.8004	55.1667	16.5104	0.378767	0.139565	0.0666543	72.904	2.56105	23.3945	0.677768	0.0356509	0.172104	23.732	0.69475	946.208
IRL	FRA	29.2235	171.203	60.3535	59.7596	19.3723	0.18889	0.363794	0.158076	16.5582	0.693555	109.628	4.27924	0.248085	0.416055	100.401	3.80794	577.662
ITA	FRA	3982.91	2757.92	867.174	1096.87	310.479	89.3068	112.463	19.8684	815.337	94.0417	791.5	84.9232	26.4751	21.1124	742.329	83.9488	11905.5
JPN	FRA	763.455	470.425	177.062	187.047	58.4859	5.05666	5.5746	2.38188	69.2702	1.39683	55.3974	1.1633	0.669651	2.51576	53.9403	1.15876	1855.94
KOR	FRA	267.007	106.185	42.819	55.2169	16.1346	0.434458	0.351418	0.114707	83.6735	1.66318	40.7736	0.753341	0.19921	0.506718	45.1094	0.845625	662.199
LTU	FRA	12.7141	16.1714	5.28821	8.50534	2.19377	0.00220698	0.00395665	0.00162685	4.89061	0.180953	6.91232	0.194026	0.00133963	0.00428802	6.01323	0.208357	63.2925
LUX	FRA	76.2871	122.994	39.0569	42.8033	14.0511	0.0869068	0.241609	0.0461476	63.6106	11.1958	121.391	24.5404	0.0588021	0.414042	107.608	22.2885	651.216
LVA	FRA	2.76794	1.80211	0.613697	0.846951	0.23908	0.000271126	0.000334284	0.000159189	1.46641	0.0448489	0.754042	0.0229841	6.10387e-05	0.000732955	0.84473	0.0269668	9.4365
MEX	FRA	40.8512	52.1757	15.5014	17.8654	4.89722	0.143569	0.0766228	0.0555829	5.96047	0.0850322	10.5886	0.167225	0.0692964	0.138739	9.48256	0.150065	158.214
MLT	FRA	7.44653	6.5911	1.62724	1.97602	0.506746	0.00165193	0.000790569	0.00027277	4.30791	0.261426	3.16427	0.131978	0.000799103	0.000680196	2.07597	0.0916545	28.2419
NLD	FRA	1180.36	1800.42	597.331	494.13	168.194	13.8948	18.3371	6.27449	395.983	34.1878	830.89	61.395	7.76915	33.403	687.063	51.5094	6385.07
NOR	FRA	27.4969	252.042	94.4046	80.4026	31.022	0.575036	0.519205	0.323556	9.44238	0.604291	105.913	6.21307	0.167956	4.43888	92.7406	5.31217	711.752
POL	FRA	314.987	154.58	55.6585	62.2277	19.7716	0.705177	0.883375	0.224387	109.694	7.20234	63.0809	3.80614	0.2046	0.523758	60.2442	3.68515	857.897
PRT	FRA	543.376	144.757	41.7496	68.8286	17.1802	0.789981	1.25945	0.26797	212.523	24.3053	78.8133	10.4166	0.294656	0.393013	78.0672	10.4528	1233.75
ROU	FRA	110.338	34.6881	11.6125	11.9211	3.9385	0.0331187	0.0294009	0.00971524	39.4702	2.55954	14.8271	0.700431	0.00723222	0.0333667	13.9795	0.6508	244.899
ROW	FRA	4932.22	3236.25	767.598	748.309	208.582	127.22	152.672	33.1822	1861.72	82.5418	1105.16	39.3478	34.8094	78.0585	809.405	29.6462	14455.1
RUS	FRA	84.178	433.261	138.925	100.834	39.3658	0.842057	0.798779	0.426818	9.14544	0.271997	41.9415	1.62944	0.0721164	1.08418	33.2192	1.3826	887.4
SVK	FRA	67.5607	18.7322	7.40217	7.71941	2.64783	0.0110911	0.011537	0.0054715	67.7123	3.15229	12.3823	0.388594	0.00513549	0.0566348	12.3796	0.385228	200.604
SVN	FRA	82.8759	21.2872	6.89945	9.92334	2.73118	0.029411	0.060858	0.007246	75.3058	18.4922	15.9277	2.90653	0.0210831	0.05508	15.4253	2.84237	254.909
SWE	FRA	191.042	434.853	148.088	186.499	54.3251	2.13072	2.51089	0.850734	99.0042	5.19902	238.24	12.3712	1.61067	4.42276	206.339	11.9543	1600.44
TUR	FRA	1456.61	282.651	94.1022	143.903	37.3767	1.45569	1.19125	0.334449	295.926	21.6002	63.3511	4.18633	0.468525	0.623001	64.6173	4.3732	2472.94
TWN	FRA	148.025	97.0475	33.4215	45.4982	12.3327	0.17657	0.278005	0.124236	47.3727	0.802292	37.8347	0.517777	0.165005	0.367086	38.5406	0.55668	463.184
USA	FRA	1332.18	2164.18	610.852	610.676	175.283	107.367	50.381	37.1114	111.289	3.5968	231.959	8.15812	7.71502	29.0009	192.721	7.2281	5680.39
AUS	GBR	296.233	439.988	135.846	124.053	46.1952	1.97564	2.07906	0.506252	39.9929	2.61091	88.5005	3.91507	0.198094	1.02958	80.3852	2.85714	1266.4
AUT	GBR	300.478	338.122	78.6283	86.3412	27.341	0.433487	0.8434	0.414313	162.385	7.50962	156.302	7.40807	0.284251	2.2311	100.405	4.42488	1274.27
BEL	GBR	2178.74	1099.67	319.956	277.603	98.3404	6.16222	8.04665	2.28056	1706.54	182.373	750.867	72.5296	7.29476	15.5026	533.817	50.2551	7311.91
BGR	GBR	3.64089	2.44584	1.01042	0.787428	0.335838	0.00063948	0.000381905	0.00026486	1.0673	0.0384191	1.58842	0.0341247	2.12202e-05	0.000639008	1.61754	0.0342636	12.6068
BRA	GBR	195.466	187.669	29.1427	35.4502	9.32086	0.299558	0.159069	0.0727489	16.237	0.469489	15.676	0.464135	0.021827	0.0729934	8.7016	0.248205	499.482
CAN	GBR	236.016	431.73	77.3777	72.3416	22.3081	1.84043	1.1728	0.498763	60.5341	2.66031	86.2408	5.33834	0.980658	1.72819	40.9396	2.50263	1044.26
CHE	GBR	105.232	244.638	78.9229	61.3567	24.8312	1.00807	1.37586	0.540659	43.0468	3.06234	100.842	8.43603	0.445796	1.16229	79.6728	6.65792	761.327
CHN	GBR	1236.63	305.896	98.4716	86.0648	32.4664	1.95059	0.76269	0.663306	229.109	4.47749	52.5013	1.1343	0.434168	1.2299	40.8568	0.878876	2093.6
CYP	GBR	29.6344	11.7342	2.78289	2.02009	0.731959	0.00287856	0.00632832	0.000764397	10.8012	1.17539	3.85973	0.44624	0.000639648	0.00091423	2.05091	0.207792	65.4859
CZE	GBR	164.561	84.8577	18.9449	18.5335	6.16536	0.070514	0.0769358	0.0280383	102.268	5.60554	34.228	1.90502	0.0305441	0.235365	21.7585	1.13571	460.76
DEU	GBR	6842.98	4072.88	1039.59	990.27	291.864	121.134	131.908	40.6481	1993.56	196.542	1163.14	111.337	66.7202	98.2433	833.216	79.6412	18083.3
DNK	GBR	504.207	421.909	90.5943	81.1196	27.0403	0.90301	0.969328	0.244271	145.062	14.9701	133.54	10.7739	0.61324	1.19793	68.7683	6.10666	1508.63
ESP	GBR	2413.31	808.603	182.478	205.155	62.2766	10.8426	10.4631	2.36917	1050.48	98.7596	388.612	33.2837	4.33362	6.51792	233.986	20.0668	5535.73
EST	GBR	3.31378	8.15437	1.89213	2.20906	0.693637	0.000919444	0.000812795	0.000446365	2.1239	0.099258	5.30675	0.222574	0.000393081	0.00399593	3.65607	0.156823	27.8542
FIN	GBR	72.4185	193.495	55.9229	44.7661	17.5253	0.348372	0.397218	0.107738	37.9903	3.28177	98.8087	8.68719	0.184188	0.559466	66.353	5.80282	606.806
FRA	GBR	5351.64	3501.75	874.797	835.55	266.227	86.5607	85.3849	21.2926	1802.91	177.828	1193.79	118.512	37.1213	46.0075	780.992	77.8589	15264.2
GBR	GBR	0	0	0	0	0	0	0	0	0	0	0	0	0	0	0	0	0
GRC	GBR	122.29	87.3772	16.5464	16.829	5.11119	0.104513	0.228906	0.0452144	17.9669	1.2417	20.2537	0.925683	0.00544886	0.0448619	11.2677	0.524082	300.831
HRV	GBR	17.6031	19.7369	4.15802	3.0064	1.17348	0.00463821	0.00175473	0.0015728	3.24855	0.143766	3.96558	0.174945	0.000846575	0.00965659	2.50545	0.0962642	55.8859
HUN	GBR	81.5558	62.1405	14.6088	17.4755	5.33159	0.0502897	0.0499901	0.0208635	80.012	4.07895	61.2973	2.99645	0.0451963	0.215615	40.3854	1.93582	372.343
IDN	GBR	561.57	66.7621	16.4883	20.491	6.23349	0.081108	0.0245174	0.0164253	186.054	5.03378	18.4925	0.469348	0.0351979	0.2109	13.5755	0.345212	895.944
IND	GBR	1058.47	280.266	74.1732	82.9918	27.0746	1.49632	0.352889	0.137481	130.134	7.89624	53.1091	4.08512	0.14119	0.331286	40.0084	3.04831	1763.77
IRL	GBR	537.75	459.172	107.216	97.8836	31.6648	2.51401	5.98149	0.17644	220.247	102.794	189.908	56.3088	2.80529	0.836252	126.206	35.2156	1980.11
ITA	GBR	3299.91	2198.96	433.544	459.015	139.101	22.8554	25.7684	7.559	614.074	44.9138	426.329	28.8048	6.398	9.00242	263.843	17.594	8003.9
JPN	GBR	2066.52	1110.29	284.957	319.312	101.05	10.4441	7.73039	4.38018	183.426	6.26986	108.462	3.45316	1.67739	5.18562	78.5879	2.43912	4296.01
KOR	GBR	696.642	241.442	74.5453	81.7959	27.5701	0.942482	0.597591	0.298732	209.522	5.14092	73.4184	1.63548	0.401787	0.705535	61.0543	1.34998	1477.84
LTU	GBR	51.2402	9.85276	2.03134	1.59046	0.5821	0.00104602	0.0009297	0.00052387	19.622	2.15629	10.5631	0.713666	0.00050595	0.00331253	4.10495	0.274832	102.75
LUX	GBR	12.0893	16.5374	4.81732	5.24292	1.78206	0.00488772	0.00494395	0.00516012	9.74211	0.653208	14.8011	0.917239	0.0100039	0.0433947	13.4719	0.75684	81.0008
LVA	GBR	9.63345	8.67565	1.91155	1.64521	0.597344	0.000699953	0.000542552	0.000330365	4.22276	0.288997	2.40572	0.105549	9.65554e-05	0.00313443	1.81833	0.0703357	31.3958
MEX	GBR	62.173	94.845	33.1733	30.0847	11.2476	0.295951	0.161012	0.147586	16.2592	0.284157	18.2937	0.344608	0.164853	0.222771	15.9544	0.290036	283.951
MLT	GBR	36.8186	9.10999	1.73183	1.56728	0.497879	0.0010099	0.00246109	0.000213299	22.815	1.99554	4.06556	0.313447	0.000369012	0.000763722	1.9048	0.148951	81.1476
NLD	GBR	1760.63	1299.79	374.391	268.569	108.474	9.68439	13.4588	3.463	600.583	51.0432	569.934	59.7231	4.77436	21.589	402.057	41.1659	5592.58
NOR	GBR	86.9089	418.419	144.464	98.6682	43.6317	1.35101	1.29644	0.488441	25.7003	3.7518	145.391	19.9674	0.392622	5.40109	111.289	13.5437	1120.89
POL	GBR	220.876	235.073	55.2988	60.5205	19.2847	0.510941	0.583878	0.188727	74.3955	4.24288	92.4935	4.81002	0.146603	0.69939	59.6132	3.06266	832.345
PRT	GBR	608.42	119.421	25.2361	29.7834	9.01205	0.279957	0.365653	0.0851146	271.809	22.5397	52.7256	3.92262	0.0919946	0.1886	32.6446	2.398	1179.18
ROU	GBR	111.228	26.1751	7.48456	6.41644	2.39651	0.0119348	0.00966041	0.00497882	38.0089	2.50457	9.18577	0.303308	0.00268512	0.0199029	7.91483	0.234447	211.993
ROW	GBR	7831.28	4863.13	837.462	680.158	229.853	169.782	165.414	43.7973	2807.6	163.749	1465.44	101.123	45.2463	96.6949	852.887	57.1195	20827.7
RUS	GBR	113.122	498.02	166.704	115.792	50.2004	0.839728	0.494493	0.467822	12.1764	0.487452	52.6999	2.18369	0.0854708	1.41966	41.8714	1.72832	1058.32
SVK	GBR	11.9799	14.7507	4.77691	5.0456	1.75672	0.00556018	0.00392994	0.00283028	4.48341	0.175967	12.0602	0.339575	0.00259503	0.0479079	9.71128	0.247531	65.4053
SVN	GBR	9.08274	9.48712	2.50897	2.60527	0.879279	0.00200751	0.00253761	0.00187425	4.42104	0.147391	5.17957	0.173331	0.00094676	0.012845	3.56758	0.117967	38.2147
SWE	GBR	801.759	598.357	179.943	160.522	58.2281	3.6954	3.48407	0.960394	367.259	40.4651	324.169	27.1698	2.53565	4.70596	203.652	18.9485	2797.72
TUR	GBR	1881.06	330.772	93.8382	109.654	35.4574	1.12125	0.957068	0.279964	323.849	20.9933	69.0171	4.27524	0.35395	0.625166	55.182	3.31199	2930.93
TWN	GBR	398.748	211.909	59.6732	68.7388	22.1695	0.340705	0.423717	0.264473	143.226	2.84006	84.1207	1.4714	0.29008	0.702139	64.9765	1.12242	1061.29
USA	GBR	2668.96	3209.41	699.624	600.924	207.843	177.323	105.521	47.809	212.528	11.4381	339.986	17.9288	12.9054	40.1673	224.423	12.1894	8590.17
AUS	GRC	15.2995	27.8132	4.26534	2.65526	1.01026	0.0275133	0.00295754	0.0150823	2.81954	0.00397059	4.05627	0.00546112	0.0027196	0.0269253	1.18363	0.00158622	59.1908
AUT	GRC	56.3594	32.0984	3.3712	2.2692	0.76481	0.0203055	0.0149267	0.0104357	27.9151	0.0555298	10.5339	0.022718	0.00725354	0.0841178	2.00902	0.00436416	135.6
BEL	GRC	108.673	100.179	9.89984	6.33869	2.25502	0.0828218	0.0551876	0.0447044	80.5535	0.134195	65.958	0.123804	0.0644374	0.895065	13.2682	0.0251496	388.646
BGR	GRC	16.7123	12.3751	1.63858	0.589037	0.455171	0.0385094	0.0106424	0.000572333	6.16573	0.163811	8.11686	0.279871	0.00127601	0.00201152	2.04212	0.0720203	48.6831
BRA	GRC	10.6962	70.8414	5.44332	3.13172	1.29787	0.0360069	0.00130981	0.0135023	1.08182	0.00119898	6.02556	0.0070505	0.00263778	0.0193703	0.85511	0.000891035	99.4568
CAN	GRC	18.0055	26.0878	1.8845	1.48237	0.428084	0.010005	0.00601014	0.00859774	5.09157	0.00301751	6.32672	0.00408952	0.00573382	0.0882066	1.12129	0.000765422	60.5575
CHE	GRC	33.8048	111.437	14.7162	9.87079	3.31144	0.0925947	0.0646705	0.051068	16.651	0.0273666	26.2512	0.0593375	0.0356248	0.241092	6.04947	0.0152988	222.701
CHN	GRC	75.2129	40.5841	3.44753	1.38812	0.846699	0.0463711	0.00162476	0.0235392	14.1452	0.0159618	6.60548	0.00780323	0.00975094	0.0975619	1.02287	0.00122634	143.462
CYP	GRC	66.7654	41.4989	6.59917	4.43578	1.50743	0.055511	0.061152	0.00170845	48.1082	2.91195	29.2611	1.58748	0.0167185	0.00530475	9.02824	0.489557	212.448
CZE	GRC	13.1619	10.9117	1.32733	0.817032	0.333788	0.00327904	0.00167972	0.00154609	9.99694	0.0120199	5.27421	0.00837072	0.00113647	0.0239965	1.3059	0.0020969	43.2041
DEU	GRC	765.636	366.274	32.9489	18.6843	6.5975	2.61136	2.48787	0.784231	245.873	1.05151	102.334	0.476033	1.21493	4.83199	21.0179	0.0999037	1573.78
DNK	GRC	54.4967	39.6853	2.85316	1.99988	0.63721	0.0108245	0.00592718	0.00493021	18.0071	0.0456669	10.8218	0.0218186	0.00835374	0.0745402	1.64715	0.00379518	130.381
ESP	GRC	341.841	151.233	20.2977	13.6945	4.6103	0.391726	0.0946693	0.11662	214.117	0.392742	60.8706	0.122789	0.10194	0.396581	16.945	0.0324671	825.778
EST	GRC	0.0885781	0.598722	0.0936379	0.0793512	0.0222851	1.54162e-05	2.70503e-06	1.69023e-05	0.0496854	6.05992e-05	0.312946	0.000369676	3.89484e-06	0.000184703	0.106813	0.000127624	1.35354
FIN	GRC	7.11392	16.6641	1.54813	1.01381	0.370564	0.00792326	0.00243238	0.00189788	2.08087	0.00781522	5.514	0.0162795	0.00460927	0.0246521	1.09477	0.00360596	35.4803
FRA	GRC	674.371	346.947	28.7402	17.3959	6.31965	0.861597	0.409276	0.411047	224.862	0.305361	83.3595	0.131747	0.32882	1.87837	15.8001	0.0243808	1402.61
GBR	GRC	386.3	192.295	20.0398	11.7545	4.35331	1.01807	1.12555	0.348395	104.07	0.227708	36.6669	0.144047	0.274152	0.768618	7.7977	0.03337	767.449
GRC	GRC	0	0	0	0	0	0	0	0	0	0	0	0	0	0	0	0	0
HRV	GRC	2.037	7.28625	0.798537	0.551802	0.187087	0.000810533	0.00157234	0.00028594	0.38867	0.00168666	3.66343	0.00636822	0.000186963	0.00789563	0.748705	0.00134405	15.6933
HUN	GRC	5.94425	16.392	1.34771	0.713498	0.3177	0.00390616	0.00242353	0.00135615	5.99931	0.00720279	10.1545	0.0214821	0.00242723	0.0189403	1.68673	0.00323032	42.6321
IDN	GRC	19.3306	7.84038	0.89563	0.816325	0.214974	0.00351777	0.000163202	0.00123869	6.50258	0.00729806	2.1082	0.0024179	0.000767889	0.0173867	0.579443	0.000650863	38.3241
IND	GRC	47.0407	31.2281	3.14652	2.23172	0.755681	0.0212019	0.00198693	0.00575509	6.59444	0.00779419	4.99441	0.00648433	0.00149574	0.0203731	1.0751	0.00134665	97.1358
IRL	GRC	2.96664	11.1051	1.18827	0.814308	0.269623	0.00221367	0.00122742	0.00171572	1.79179	0.00198748	6.02096	0.00646258	0.00316472	0.0134746	1.1556	0.00113978	25.3894
ITA	GRC	1175.54	828.013	100.498	63.2436	22.6215	5.60979	1.2799	1.03354	423.794	1.06789	216.714	0.813682	1.72238	2.74709	53.5376	0.187202	2900.38
JPN	GRC	172.375	58.9843	8.18602	5.82927	1.76413	0.299166	0.0232339	0.13351	15.8327	0.0215631	3.20108	0.00389824	0.0499189	0.0843978	0.805367	0.000943188	267.704
KOR	GRC	85.2325	24.2883	3.1018	2.67458	0.765366	0.0226689	0.000887974	0.00849922	27.2927	0.0192252	9.36413	0.00807935	0.00723877	0.0680655	2.49881	0.00213883	155.427
LTU	GRC	1.63728	0.894386	0.140207	0.0996358	0.0316111	4.76865e-05	3.03723e-05	2.70465e-05	2.12985	0.00113248	0.597534	0.000386613	7.86286e-06	0.000167847	0.188615	0.000120648	5.72145
LUX	GRC	1.16924	2.03086	0.197731	0.104305	0.0485333	9.13432e-05	3.47035e-05	0.000100189	0.640064	0.00190553	1.81941	0.0029415	8.49785e-05	0.00325718	0.362678	0.000537378	6.39968
LVA	GRC	0.450344	3.80734	0.583038	0.398759	0.133532	0.00011622	3.31982e-05	7.65591e-05	0.118705	0.000148865	0.885796	0.00123625	1.6113e-05	0.0004565	0.260765	0.000363901	6.64264
MEX	GRC	8.04859	1.90119	0.215212	0.151693	0.0472705	0.000863979	2.30755e-05	0.000495155	0.805622	0.000342828	0.282252	0.000121008	0.00037547	0.00236671	0.056611	2.13852e-05	11.5132
MLT	GRC	2.95622	25.4965	3.97428	2.78854	0.900266	0.0130289	0.00987973	0.000466546	1.44932	0.0658879	11.4703	0.503986	0.00290851	0.00200241	3.45365	0.152477	53.3168
NLD	GRC	181.263	237.471	25.5487	17.224	5.57654	0.209593	0.223537	0.146611	80.9713	0.117082	77.5225	0.109636	0.121007	1.62475	15.7189	0.0215359	644.241
NOR	GRC	15.7992	21.0086	3.00801	1.42022	0.76249	0.00638531	0.00483581	0.00760417	5.39791	0.00818167	7.27402	0.0112919	0.00226933	0.183123	1.91217	0.00299967	56.8228
POL	GRC	16.863	16.1757	1.55923	0.915402	0.36592	0.00669145	0.00408257	0.00345739	8.6068	0.00942618	4.99307	0.00790601	0.0016747	0.0245988	0.855153	0.00125055	50.4147
PRT	GRC	20.3253	8.15558	0.89925	0.614697	0.205572	0.0049939	0.000737002	0.0013387	12.0385	0.024545	4.59642	0.00725301	0.00109139	0.00716491	1.03442	0.00150295	47.9266
ROU	GRC	38.3494	95.2914	12.9432	4.78285	3.55387	0.513182	0.0760895	0.011126	19.545	0.180799	42.2314	1.01223	0.108099	0.061442	11.5227	0.282722	230.537
ROW	GRC	777.866	805.848	64.9971	24.6975	13.3381	46.1263	38.3392	3.61585	320.836	2.25989	251.336	1.97208	8.76771	12.0801	66.1753	0.514445	2465.66
RUS	GRC	292.407	326.63	59.5386	24.5487	12.1981	0.517977	0.189465	0.1452	24.8508	0.116553	23.481	0.115662	0.0510477	0.416194	6.99596	0.0346682	772.249
SVK	GRC	0.742872	1.88953	0.26947	0.0934425	0.0739848	0.000453451	7.36447e-05	0.000144213	0.356666	0.0005446	1.18157	0.0021598	0.000139363	0.00339036	0.301753	0.000506269	4.91755
SVN	GRC	1.18879	1.66234	0.175027	0.107623	0.0407045	0.000143786	0.000106958	9.05034e-05	0.740049	0.0012516	0.789635	0.00137464	6.46894e-05	0.0013291	0.158433	0.000273136	4.86999
SWE	GRC	28.4219	30.4141	3.78211	2.29949	0.876475	0.0284608	0.0165253	0.0113986	8.83074	0.0188332	8.68458	0.0328028	0.0164999	0.115768	2.07048	0.00873778	85.681
TUR	GRC	194.343	236.466	37.2382	17.4268	10.0242	1.2234	0.222317	0.111953	36.0922	0.378312	51.5459	0.512601	0.245954	0.315009	15.0274	0.144697	601.351
TWN	GRC	33.6089	25.0952	3.11061	2.54063	0.739629	0.0146382	0.000512454	0.0127244	12.7443	0.0114662	9.26159	0.00871732	0.00886334	0.0557383	2.28827	0.00209879	89.5271
USA	GRC	403.043	1059.57	137.079	101.865	25.567	13.4722	2.68006	7.78463	45.2164	0.053275	49.556	0.0593437	0.779846	3.93618	12.7303	0.0150299	1863.56
AUS	HRV	0.321119	0.870413	0.163485	0.194912	0.0387448	0.000525124	0.000364842	0.000486932	0.0420333	1.27687e-05	0.174524	5.54325e-05	5.28511e-05	0.00150546	0.0959648	3.07572e-05	1.9043
AUT	HRV	57.4914	71.591	18.8837	16.0159	4.38493	0.758765	0.591715	0.0901956	24.158	0.0655328	28.7597	0.0967657	0.318422	0.339104	17.2351	0.0561946	240.968
BEL	HRV	11.0149	8.22341	2.67102	2.26058	0.640601	0.0173676	0.0167592	0.0120885	8.4896	0.00303726	5.71313	0.00256851	0.0121755	0.108877	3.87752	0.0017786	43.0763
BGR	HRV	0.0709453	0.262757	0.0837953	0.0594868	0.0215021	8.8154e-05	2.64374e-05	3.06572e-05	0.0205951	1.3671e-05	0.170352	0.000123164	2.71392e-06	4.74214e-05	0.107787	7.54592e-05	0.798004
BRA	HRV	0.479862	12.3333	1.23319	2.04767	0.285113	0.00422233	0.000108412	0.00244906	0.048305	1.6434e-05	1.03251	0.000376246	0.000287949	0.00391654	0.300901	0.000109784	17.7726
CAN	HRV	2.75433	1.51355	0.449089	0.355619	0.0963033	0.00182209	0.00163863	0.00185665	0.783931	0.000100714	0.29738	4.53085e-05	0.000794295	0.00637668	0.180775	2.69762e-05	6.44396
CHE	HRV	1.92394	5.37829	1.76176	1.34632	0.424545	0.014435	0.00555969	0.00955554	0.864112	0.000358278	2.52924	0.000959132	0.00615597	0.0247288	1.75397	0.00065414	16.0467
CHN	HRV	14.5039	2.16434	0.571787	0.496896	0.143028	0.00773813	0.000318794	0.00329192	2.77112	0.00115272	0.361511	0.000167902	0.00160674	0.00740966	0.221904	0.000102825	21.2572
CYP	HRV	0.123425	0.12962	0.0289408	0.0271145	0.00625332	6.39444e-06	3.47251e-06	8.46935e-06	0.044317	1.86923e-05	0.0435168	1.84211e-05	1.83092e-06	8.78775e-06	0.0279785	1.21543e-05	0.431395
CZE	HRV	16.6392	18.2765	4.84591	3.68639	1.22729	0.0195119	0.0269094	0.0087528	11.7333	0.0104076	10.4622	0.00948676	0.00799918	0.0752774	5.83404	0.00536032	72.9135
DEU	HRV	182.341	146.49	38.8348	31.5582	7.92995	3.54138	6.6343	1.34514	60.6308	0.0590751	46.991	0.0473305	1.43382	3.24997	29.9932	0.030251	561.403
DNK	HRV	5.13952	4.18082	1.19211	0.934311	0.268692	0.00270978	0.00126472	0.0020732	1.44793	0.000589006	1.38603	0.000615637	0.00195192	0.0137232	0.856661	0.000381282	15.4375
ESP	HRV	20.0988	5.36907	1.78133	1.34106	0.440392	0.0313724	0.00337582	0.0138589	9.30028	0.00298383	2.15903	0.000995804	0.00749894	0.0271517	1.49057	0.000693367	42.104
EST	HRV	0.00196117	0.0104595	0.00358095	0.00240999	0.000808757	4.94031e-07	1.09572e-07	5.11189e-07	0.00120974	4.82805e-07	0.00488188	1.82525e-06	1.03687e-07	2.97321e-06	0.0036261	1.38394e-06	0.0289726
FIN	HRV	0.481896	1.24276	0.372772	0.262291	0.0952882	0.000559156	0.000113725	0.000474004	0.139784	3.02607e-05	0.711546	0.000126392	0.000285871	0.00419229	0.415102	7.35314e-05	3.7283
FRA	HRV	61.5842	29.1317	9.08628	6.96615	2.06929	0.337799	0.179398	0.169479	23.8217	0.0150556	9.04782	0.00478689	0.127722	0.330565	6.06823	0.00324179	149.005
GBR	HRV	10.8795	41.2494	8.6216	6.96242	1.70318	0.245567	0.152462	0.12552	2.45244	0.00135385	5.71745	0.00448099	0.0437028	0.154882	2.90992	0.00210522	81.2495
GRC	HRV	4.17272	0.397598	0.0923075	0.0839899	0.0220704	0.000823699	0.000328246	0.000240424	0.624727	0.00249681	0.0996843	0.000217375	5.85e-05	0.000268345	0.0548463	0.00012174	5.55373
HRV	HRV	0	0	0	0	0	0	0	0	0	0	0	0	0	0	0	0	0
HUN	HRV	10.8575	23.1076	5.29001	4.75744	1.23832	0.0388342	0.0194986	0.00745721	7.3044	0.0250514	13.5707	0.0452693	0.0197396	0.0328552	7.21951	0.0248307	73.5897
IDN	HRV	0.607586	1.1776	0.420242	0.301695	0.107958	0.00079302	2.2729e-05	0.000372383	0.195646	7.71107e-05	0.391549	0.000146627	0.000259698	0.00398914	0.278366	0.000104537	3.48661
IND	HRV	2.92042	3.94986	0.519153	0.881559	0.125777	0.00186668	1.10941e-05	0.000788422	0.420964	0.000149431	0.272404	0.000108748	0.000141898	0.00151131	0.149616	6.01654e-05	9.24459
IRL	HRV	0.207024	1.11578	0.404425	0.284391	0.0999389	0.00234141	0.00154458	0.000558569	0.117702	2.87907e-05	0.880265	0.00019935	0.0029019	0.00277118	0.627193	0.000141553	3.75443
ITA	HRV	182.336	159.821	41.4396	34.7417	10.0513	6.9312	3.85008	0.626838	36.6265	0.079304	56.7691	0.145227	1.83412	1.13846	36.2692	0.0963053	573.217
JPN	HRV	6.38545	1.79159	0.612754	0.450246	0.153327	0.0092053	0.00349147	0.00750193	0.59143	0.000175169	0.24214	7.5555e-05	0.00104582	0.00932239	0.164497	5.11698e-05	10.4271
KOR	HRV	10.7119	1.81891	0.535545	0.532693	0.137729	0.0023651	0.000125312	0.00124332	3.39446	0.000710799	0.734435	0.000201732	0.000833098	0.00629881	0.505361	0.000139339	18.3914
LTU	HRV	0.092525	0.36149	0.0425554	0.111603	0.0106851	1.23679e-05	2.30716e-05	9.74488e-06	0.0169046	8.11494e-06	0.0963426	3.98091e-05	3.03797e-06	6.36857e-05	0.0483252	1.83336e-05	0.780707
LUX	HRV	0.131697	0.100471	0.0244808	0.0191361	0.0059451	5.94402e-06	1.5916e-05	1.27456e-05	0.0536788	1.16059e-05	0.10487	2.57607e-05	5.10199e-06	0.000250074	0.0559394	1.38046e-05	0.497706
LVA	HRV	0.0137814	0.0461964	0.00991177	0.0080059	0.00191609	2.6661e-06	8.66315e-06	1.09739e-06	0.00443659	1.20541e-06	0.00590267	2.34641e-06	2.15728e-07	3.68871e-06	0.00266293	1.05508e-06	0.092975
MEX	HRV	0.0992339	0.154828	0.0476172	0.0345531	0.0108881	0.000208245	1.9595e-05	0.000119675	0.0143756	2.21009e-06	0.026624	4.52892e-06	9.71161e-05	0.000240362	0.0164642	2.83019e-06	0.40529
MLT	HRV	0.158936	0.711641	0.237836	0.165512	0.059109	4.70263e-05	2.20438e-05	5.18298e-05	0.267591	0.000126074	1.15905	0.000546728	1.84526e-05	0.000202886	0.839823	0.000396278	3.62713
NLD	HRV	18.6292	12.428	3.4761	2.95889	0.804671	0.0244662	0.0208571	0.0203406	5.9765	0.00180887	5.59799	0.00212299	0.0096797	0.171872	3.54958	0.00133422	53.7014
NOR	HRV	0.652604	2.22798	0.564232	0.46058	0.147148	0.00264975	0.0754108	0.00125331	0.170715	8.02807e-05	0.807376	0.000373765	0.00138159	0.0257989	0.45506	0.000208241	5.59385
POL	HRV	6.18072	16.7731	2.77584	3.07341	0.668733	0.0144591	0.0492949	0.00915523	2.6883	0.00109231	5.00378	0.002081	0.00355244	0.0256631	2.16573	0.000912278	39.4549
PRT	HRV	0.251874	0.0927988	0.0242532	0.0207473	0.00557625	0.000123222	1.56034e-05	4.12509e-05	0.125017	4.06402e-05	0.0294132	2.10158e-05	2.04732e-05	7.63444e-05	0.01978	1.48786e-05	0.569934
ROU	HRV	1.20677	8.28609	1.00036	1.44453	0.236931	0.00242878	0.00133139	0.00089092	0.358154	0.000220089	1.52582	0.00104058	0.000395045	0.00211997	0.570984	0.000376427	14.6408
ROW	HRV	29.7578	93.0932	16.5815	11.1074	4.04701	11.7846	9.23536	0.682175	8.40061	0.0261013	33.035	0.0935861	2.02771	2.14045	20.5324	0.0576547	266.717
RUS	HRV	0.930493	104.62	57.9765	25.6944	10.9587	0.234348	0.0673145	0.130482	0.266611	0.000236581	4.81255	0.00423535	0.0214506	0.109321	4.2953	0.00379495	210.128
SVK	HRV	1.15976	9.03897	2.38556	1.72765	0.62332	0.00419298	0.0064518	0.00186402	0.676856	0.000915564	6.48271	0.00951131	0.0011561	0.024674	3.52148	0.00510075	25.6741
SVN	HRV	39.7911	45.2364	12.7725	10.0417	3.03291	0.746332	0.720833	0.0118906	19.6209	0.658402	22.9211	0.978392	0.288455	0.0566288	14.415	0.616727	172.03
SWE	HRV	5.85341	8.27485	2.3297	1.81171	0.575628	0.0135614	0.0122281	0.00748402	2.15854	0.000702947	3.05316	0.00108781	0.00664668	0.0493373	1.7484	0.000616522	25.916
TUR	HRV	14.5098	4.35841	1.48367	1.11988	0.354338	0.023589	0.00185256	0.00364666	2.45797	0.00308204	1.01886	0.0010425	0.00609301	0.00798386	0.678624	0.000720542	26.0311
TWN	HRV	1.41377	0.700021	0.21432	0.190897	0.0542056	0.000711153	3.03065e-05	0.000807637	0.382706	0.000111707	0.309358	8.41124e-05	0.000478522	0.00223507	0.199354	5.50127e-05	3.47005
USA	HRV	7.67306	29.7224	6.40807	5.12688	1.11153	0.491074	0.180776	0.313865	0.881251	0.000320126	1.87165	0.000876896	0.0296612	0.18441	0.979195	0.000496732	54.9853
AUS	HUN	0.600286	3.25309	0.818602	1.2709	0.270183	0.0027562	0.00205242	0.00266128	0.123387	8.36641e-05	0.465235	0.000283161	0.000298499	0.00502206	0.439465	0.000266751	7.25479
AUT	HUN	115.508	161.584	96.3579	138.616	40.4597	5.20417	10.4094	1.0769	51.054	0.791216	68.8954	1.04221	3.30179	1.61174	133.851	2.04509	832.164
BEL	HUN	49.6515	50.3788	26.3988	31.6613	8.68607	0.371616	0.478313	0.21471	40.7725	0.310507	30.2579	0.0995184	0.526728	0.824354	43.5902	0.147289	284.438
BGR	HUN	0.455428	0.964245	0.466866	0.43629	0.177126	0.00153017	0.00144322	0.000238044	0.149295	0.00069718	0.536169	0.00207474	4.44604e-05	0.000260484	0.754525	0.00267507	3.94985
BRA	HUN	2.24796	7.65305	1.84168	2.97036	0.61779	0.0114337	0.00500723	0.00394413	0.301305	0.000273604	0.749059	0.00065876	0.000928642	0.00402397	0.627992	0.000562271	17.0364
CAN	HUN	2.16343	2.2053	0.883131	1.41131	0.35629	0.0039303	0.00400043	0.00483725	0.588739	0.000253677	0.643198	0.000258522	0.00268925	0.0224535	0.960261	0.000356807	9.25181
CHE	HUN	9.55615	22.2168	10.3552	13.4021	3.58728	0.155332	0.214405	0.103856	4.37861	0.0117062	9.98048	0.0206991	0.0719569	0.156157	14.8419	0.0349246	89.1002
CHN	HUN	86.8573	6.9182	3.9794	7.51133	1.6788	0.0463214	0.0128914	0.02459	16.7682	0.0115364	1.27632	0.00100661	0.0104196	0.0543225	2.54253	0.00192957	127.7
CYP	HUN	0.440122	0.487057	0.120894	0.214036	0.03652	0.000127905	6.92945e-05	4.10394e-05	0.101752	0.000432939	0.134346	0.000520688	2.04402e-05	3.17397e-05	0.142102	0.000573559	1.67961
CZE	HUN	30.383	30.8268	17.82	20.1255	7.26916	0.224987	0.242521	0.0599174	19.9961	0.170425	17.4659	0.120166	0.107838	0.190714	27.361	0.19245	172.634
DEU	HUN	462.918	596.403	283.575	356.016	83.6736	120.833	205.637	17.9684	141.617	1.97738	184.301	1.64638	95.3903	27.083	374.679	4.08995	2959.28
DNK	HUN	11.5851	12.5918	5.70583	6.89923	2.23383	0.0264813	0.0272019	0.0228265	3.90897	0.00779248	4.43694	0.00836402	0.0177347	0.0645125	5.91562	0.0120742	53.4902
ESP	HUN	77.8595	26.0499	16.2133	21.4339	7.63311	0.554626	0.311775	0.336055	40.49	0.14649	10.9362	0.0290866	0.254496	0.347022	22.8927	0.0692299	225.749
EST	HUN	0.119464	0.128182	0.0876425	0.188309	0.0444221	2.90502e-05	4.10517e-05	2.20284e-05	0.0797759	0.000170073	0.0770871	0.000140226	8.71396e-06	0.000143413	0.215214	0.00038478	0.941552
FIN	HUN	4.64192	8.44972	4.82445	5.71823	1.91372	0.0224584	0.0241805	0.0125321	1.72676	0.00368452	3.77573	0.00598856	0.0110096	0.0383287	5.64454	0.00983604	36.8338
FRA	HUN	190.21	118.564	64.393	91.164	25.4824	3.5466	6.77811	2.17835	70.7328	0.193073	35.134	0.0768468	1.48515	2.22209	62.1171	0.142352	674.684
GBR	HUN	60.1704	68.0988	34.5866	47.6644	13.4147	1.59138	1.87857	1.21703	16.8902	0.0449387	17.0813	0.0320508	0.441544	0.892744	27.1661	0.0580855	291.315
GRC	HUN	8.3864	6.04232	2.17095	2.47347	0.789768	0.0183025	0.0064077	0.00675534	1.09554	0.00319761	1.23846	0.00365041	0.00078103	0.00499975	1.51463	0.00441351	23.7643
HRV	HUN	0.700258	3.67596	1.28407	1.33602	0.412858	0.0170772	0.0172288	0.0013875	0.222884	0.00349938	1.12829	0.0191482	0.0030694	0.00375529	1.16715	0.0193425	10.0198
HUN	HUN	0	0	0	0	0	0	0	0	0	0	0	0	0	0	0	0	0
IDN	HUN	7.63852	2.71588	1.27247	4.18413	0.577699	0.00159783	9.23322e-05	0.00104678	2.39303	0.000963025	0.622785	0.000255587	0.000593048	0.0175812	1.95565	0.000788913	21.3843
IND	HUN	14.3005	6.80622	3.05862	6.49976	1.18695	0.0107361	0.00104437	0.00423017	2.10505	0.00119486	1.16616	0.000737462	0.000963084	0.0112267	1.92658	0.0011659	37.0824
IRL	HUN	0.733674	3.85347	1.9896	1.94602	0.667056	0.00288844	0.00296093	0.00402667	0.516454	0.000336391	3.15271	0.00168404	0.00487195	0.0133284	3.78424	0.00231702	16.7066
ITA	HUN	245.461	155.74	86.1448	150.558	35.0363	6.96646	20.3	2.63986	54.9501	0.225905	45.6125	0.166538	2.47222	1.66069	80.4283	0.305535	889.363
JPN	HUN	80.0558	45.4314	34.3116	42.4624	18.1516	0.437327	0.520586	0.6832	7.43503	0.00493819	4.96574	0.00293439	0.0718683	0.425573	10.0079	0.00608816	245.074
KOR	HUN	18.49	5.78392	3.95581	9.85384	1.84181	0.0162023	0.0192199	0.0129387	5.12346	0.00241686	2.22368	0.000806768	0.00733887	0.0426042	4.92594	0.00183803	52.3271
LTU	HUN	0.227668	0.370235	0.198013	0.492729	0.0867864	0.000155853	0.000395619	9.42944e-05	0.0562577	0.000147184	0.0951058	0.000239401	7.42645e-05	0.000153286	0.245328	0.000631238	1.77438
LUX	HUN	0.706238	1.23965	0.708149	0.767171	0.294875	0.000280848	0.000854145	0.00109223	0.531923	0.000616562	1.2836	0.00151872	0.000177915	0.00506099	2.00413	0.00239937	7.55971
LVA	HUN	0.0552685	0.17871	0.0820947	0.0961126	0.0303663	5.72616e-05	0.000108907	2.27506e-05	0.0227399	5.30298e-05	0.0606329	0.000119158	6.96318e-06	0.00011132	0.096083	0.000185123	0.623095
MEX	HUN	1.12184	1.9335	1.17365	1.81161	0.607035	0.00718907	0.00493119	0.00533735	0.381537	0.000195499	0.488848	0.000224345	0.00606722	0.0125619	1.09367	0.000541799	8.64906
MLT	HUN	0.137767	0.0417237	0.0342137	0.095327	0.0172231	6.69709e-06	3.17448e-06	7.04608e-06	0.210411	0.000260739	0.0300609	2.97693e-05	3.07095e-06	1.38464e-05	0.0826067	6.92913e-05	0.652587
NLD	HUN	45.3045	52.4151	22.9144	29.807	8.14027	0.288164	0.730569	0.289277	18.9303	0.041487	24.0889	0.0411864	0.149578	1.01816	31.0625	0.0542823	235.414
NOR	HUN	0.952993	2.95369	2.25045	2.08717	1.03686	0.00565083	0.00373447	0.0114333	0.367411	0.000510511	1.38196	0.00217294	0.00196142	0.0856717	2.50489	0.00404261	13.653
POL	HUN	78.895	45.1679	29.9152	30.7483	13.444	0.800024	0.605473	0.187829	38.0212	0.256209	19.4879	0.112426	0.199951	0.241239	34.7924	0.197082	293.195
PRT	HUN	4.44489	1.4414	1.03906	2.49793	0.531116	0.00624317	0.0062464	0.00526971	2.38075	0.00472123	0.699445	0.00126835	0.00234171	0.00581492	2.06826	0.00409334	15.142
ROU	HUN	20.2271	26.2063	11.8347	13.0336	4.44599	0.496924	0.297456	0.0140762	7.93352	0.177788	11.3495	0.295692	0.0699888	0.0304124	15.4463	0.363639	112.26
ROW	HUN	96.6313	172.05	54.1525	57.3059	16.7641	17.4299	18.7498	2.51913	35.4827	0.0929496	47.168	0.142114	3.44475	3.96398	56.9389	0.164517	602.019
RUS	HUN	167.094	221.582	103.705	68.4089	31.7716	1.16636	1.31551	0.44164	15.4746	0.0554947	16.4359	0.0503525	0.103147	0.502922	18.8818	0.057607	647.061
SVK	HUN	10.563	26.2134	17.9709	17.1066	7.96595	0.17321	0.115348	0.0262025	6.59674	0.0825654	19.2224	0.231204	0.0664675	0.125652	35.4591	0.405504	142.351
SVN	HUN	7.55243	12.1464	7.13509	6.88836	2.78816	0.0720929	0.0771052	0.011294	5.3516	0.0721123	6.79985	0.11286	0.0267016	0.025392	10.3189	0.163185	59.575
SWE	HUN	18.4069	19.5705	12.0804	13.5216	5.03044	0.10942	0.127656	0.0929136	7.06561	0.0167424	7.34304	0.0121441	0.0728276	0.211756	12.7968	0.022532	96.5395
TUR	HUN	47.3616	20.2884	9.55393	23.8	4.13024	0.0802462	0.0431048	0.0379468	8.94357	0.0150183	3.52177	0.00586222	0.0246017	0.0564962	7.62853	0.012803	125.512
TWN	HUN	4.06654	8.89975	5.89032	12.6769	2.72429	0.0145603	0.0306855	0.0267329	1.35895	0.000520046	4.00709	0.00143836	0.0120679	0.0607649	8.61322	0.00322527	48.3995
USA	HUN	50.1287	88	28.7063	33.1041	8.8365	3.13413	3.15551	1.86343	2.64102	0.00414096	5.49832	0.00753533	0.199913	0.922317	6.7412	0.0082775	232.98
AUS	IDN	130.751	931.843	138.824	162.402	31.0056	4.6575	3.26843	0.53203	25.3952	0.682175	168.334	6.17285	0.514105	1.39023	65.6045	2.44869	1673.88
AUT	IDN	10.7693	21.1443	3.84531	4.6139	0.989025	0.00585857	0.0120958	0.007778	5.41219	0.0071969	9.34383	0.0139288	0.00301384	0.104273	4.48696	0.00745418	60.7896
BEL	IDN	6.91326	27.5036	8.10608	9.00956	1.95933	0.053778	0.150239	0.0276964	4.00722	0.020668	18.1225	0.0763079	0.0462053	0.35258	12.999	0.0699445	89.4385
BGR	IDN	0.393155	0.726168	0.115286	0.12666	0.0243404	0.000128694	1.59238e-05	1.06478e-05	0.0669591	0.000993912	0.195828	0.00232784	3.61403e-06	4.26435e-05	0.082357	0.00105324	1.73566
BRA	IDN	3.73022	44.378	9.57112	9.05399	2.25808	0.110675	0.0247329	0.0195024	0.300669	0.0022064	6.37686	0.0431525	0.00844755	0.0284196	3.29495	0.025093	79.2286
CAN	IDN	15.1525	100.255	16.1362	17.0601	3.32664	0.162245	0.301598	0.0953176	3.41885	0.0105674	35.0825	0.108933	0.082395	0.74074	12.6509	0.0412131	204.636
CHE	IDN	2.56376	17.0138	5.2188	4.91303	1.24172	0.0116946	0.0182991	0.0132095	0.732118	0.00180854	7.55589	0.0220439	0.00485353	0.079414	6.15281	0.0185862	45.5678
CHN	IDN	574.63	416.14	92.5318	119.328	22.4916	7.25961	1.03965	0.855455	105.825	1.73949	63.6961	1.4555	1.5677	1.40899	42.9037	0.984949	1453.91
CYP	IDN	0.0134157	0.0122605	0.00311987	0.00369968	0.000767371	2.04592e-06	2.00738e-06	7.06418e-07	0.00308925	3.25214e-05	0.00420956	5.31564e-05	2.93167e-07	9.46672e-07	0.00343318	7.58694e-05	0.0441696
CZE	IDN	0.333711	0.661585	0.119556	0.138196	0.0295294	8.33041e-05	0.000102762	7.22919e-05	0.16367	0.000210734	0.302604	0.000470536	2.95848e-05	0.00192788	0.144791	0.000261927	1.89758
DEU	IDN	125.583	241.282	66.9827	63.8441	14.9374	1.76022	3.9483	1.19653	38.5046	0.104631	81.8296	0.240982	0.769414	6.03739	53.217	0.174426	700.838
DNK	IDN	10.529	11.064	2.5441	2.92336	0.58408	0.00668047	0.0101956	0.00309437	5.36835	0.0141912	3.10093	0.01074	0.00541638	0.0301919	2.07451	0.00764034	38.2917
ESP	IDN	6.33722	55.7089	12.6295	11.8769	2.97139	0.19149	0.162404	0.0531076	2.54448	0.0122465	23.9605	0.10856	0.0450961	0.292073	11.7261	0.0618658	128.781
EST	IDN	0.00213026	0.0320539	0.0138734	0.0119669	0.00338867	1.14889e-06	3.37472e-07	1.69089e-06	0.00225135	5.70385e-06	0.0356449	9.0127e-05	3.44686e-07	2.19284e-05	0.0325142	8.24108e-05	0.134124
FIN	IDN	11.2621	6.34171	1.75599	1.9146	0.437191	0.00191758	0.00523932	0.00136055	3.99494	0.0115355	3.4542	0.0154487	0.00129111	0.020878	2.00735	0.00809796	31.2421
FRA	IDN	53.9031	61.7896	17.0845	17.4043	3.99207	0.285861	0.571421	0.178443	24.1791	0.0580129	19.71	0.0558254	0.109275	0.710327	13.1336	0.0407803	213.28
GBR	IDN	29.3415	269.078	56.0142	56.7262	12.1832	1.63668	3.70338	0.850718	8.04238	0.0344254	65.0956	0.243427	0.34321	2.06367	32.9606	0.142197	538.589
GRC	IDN	1.21492	7.28566	1.01135	1.2278	0.206705	0.00243514	0.00256638	0.00191485	0.142254	0.000543741	0.951761	0.00345269	0.000172938	0.00160096	0.343277	0.00122711	12.3988
HRV	IDN	0.0846645	0.0923721	0.0471615	0.175149	0.019506	6.31338e-06	1.50677e-05	1.36535e-05	0.0327551	6.44212e-05	0.029343	9.10239e-05	1.72666e-06	0.000187503	0.0758118	0.000244269	0.557903
HUN	IDN	0.0846952	0.434392	0.159932	0.19098	0.0390819	0.000241361	0.000253707	8.75435e-05	0.0706459	0.000225061	0.370923	0.000957572	0.000533241	0.00126255	0.354057	0.000980052	1.71002
IDN	IDN	0	0	0	0	0	0	0	0	0	0	0	0	0	0	0	0	0
IND	IDN	24.6159	166.33	50.8949	56.5503	12.9757	1.94947	0.143067	0.0891879	5.70241	0.0654597	36.324	0.962301	0.169464	0.238045	28.1653	0.832154	386.022
IRL	IDN	0.429049	1.36672	0.450768	0.38742	0.107603	0.000469886	0.000653268	0.000535655	0.168589	0.000185116	0.964212	0.00109764	0.00044432	0.0031498	0.741063	0.000829528	4.63432
ITA	IDN	29.0741	56.464	16.7705	23.901	4.37053	0.328034	0.486436	0.127157	6.63373	0.0292404	16.7224	0.079506	0.105149	0.378603	13.3826	0.0733792	169.069
JPN	IDN	686.42	2445.32	303.367	312.381	72.9381	79.1835	49.7705	6.8724	65.4923	2.39089	263.619	10.7898	13.8267	9.96053	100.663	4.42011	4429.26
KOR	IDN	295.986	523.723	186.25	368.917	55.2722	8.07791	1.65409	0.716501	93.388	2.85416	231.058	12.9714	3.60538	2.8081	249.121	14.4031	2051.67
LTU	IDN	0.00138878	0.00489658	0.00068008	0.000775398	0.000141447	5.74222e-08	7.90227e-08	7.19755e-08	0.000155799	3.92565e-07	0.000750521	2.02138e-06	1.51712e-08	3.18758e-07	0.000242984	6.51383e-07	0.00903595
LUX	IDN	2.51997	0.352452	0.0490339	0.063805	0.0121964	5.95899e-06	5.84158e-06	1.37987e-05	2.62742	0.00316838	0.412294	0.000525439	4.28835e-06	0.000858237	0.145128	0.000188316	6.19383
LVA	IDN	0.0107697	0.0369376	0.00529384	0.00599587	0.00110968	3.74559e-07	1.43428e-07	4.71822e-07	0.0023079	5.83755e-06	0.00941301	2.42657e-05	4.87766e-08	4.87677e-06	0.00310744	8.05331e-06	0.0750098
MEX	IDN	2.55307	8.94837	1.48766	1.5993	0.337427	0.0182039	0.0140574	0.00464798	0.410401	0.00132062	2.26753	0.00728216	0.0089193	0.0224558	0.736911	0.00280718	18.421
MLT	IDN	0.014363	0.0154767	0.00178228	0.00235529	0.000430403	1.71436e-07	1.89705e-07	1.58309e-07	0.00901134	1.87145e-05	0.0133921	2.75131e-05	6.97392e-08	2.02243e-06	0.0044876	9.58571e-06	0.0616002
NLD	IDN	18.7274	45.285	13.2964	12.1777	3.03787	0.165534	0.245818	0.0564055	6.68179	0.0399011	21.4049	0.117209	0.0745938	0.707813	15.4648	0.0847572	137.668
NOR	IDN	0.369224	4.46554	1.31222	1.1746	0.320683	0.00144751	0.00188501	0.00182266	0.122846	0.000212564	1.64958	0.00305807	0.000303472	0.0464652	1.0747	0.00193802	10.5487
POL	IDN	0.344191	3.06274	0.867523	0.907171	0.183417	0.00166013	0.00205338	0.000976491	0.12463	0.000217297	1.13668	0.00220403	0.000385936	0.00705208	0.711391	0.00151434	7.35665
PRT	IDN	0.927455	1.0573	0.208571	0.283671	0.0421982	0.00028817	0.000306916	0.000175369	0.181637	0.000271843	0.23777	0.000658309	5.74817e-05	0.000740861	0.143801	0.000481203	3.0866
ROU	IDN	0.109195	0.758782	0.152202	0.154783	0.0369417	7.39513e-05	2.59281e-05	4.17678e-05	0.0223613	9.22252e-05	0.446915	0.00113967	1.41682e-05	0.00079108	0.199778	0.000539148	1.88422
ROW	IDN	578.846	1842.15	392.384	442.86	66.8068	135.421	91.9722	15.4791	231.964	3.22925	730.964	13.0646	45.2182	49.0767	484.534	9.59649	5135.49
RUS	IDN	0.352309	9.96389	3.11497	2.2683	0.680428	0.00600571	0.00297832	0.00561673	0.0800948	0.000373857	1.48836	0.00602905	0.000485284	0.036041	0.920429	0.00383202	18.9308
SVK	IDN	6.71903	1.28499	0.260862	0.241829	0.0619084	5.32086e-05	3.97123e-05	4.76262e-05	2.97628	0.00320079	0.905327	0.000830414	1.83603e-05	0.00316191	0.392577	0.000369523	12.8523
SVN	IDN	0.0803567	0.277949	0.0577491	0.0647193	0.0131378	1.58745e-05	1.1931e-05	1.23928e-05	0.0401755	0.000170776	0.154581	0.00103864	5.5228e-06	0.000393589	0.0746928	0.000684059	0.766057
SWE	IDN	13.0245	21.0257	5.33528	4.77695	1.21445	0.00934317	0.0152671	0.0107277	4.18445	0.0069178	8.53923	0.0151749	0.0057793	0.129883	3.95936	0.00732828	62.2977
TUR	IDN	2.83957	20.6132	4.48581	7.69033	1.18392	0.0363221	0.00529355	0.00624865	0.461185	0.00249675	2.7193	0.0165269	0.0113602	0.0258823	2.27459	0.0159586	42.3901
TWN	IDN	65.4687	251.445	70.4799	111.807	19.079	1.6151	0.652982	0.370496	24.3126	0.449884	140.965	3.69929	0.975325	1.25316	115.695	3.37394	811.856
USA	IDN	199.161	482.209	107.247	85.143	18.9537	15.9796	40.2628	8.57402	27.5213	0.159375	56.492	0.446763	1.16359	6.47898	33.2297	0.256157	1083.38
AUS	IND	116.563	300.549	22.6665	32.2426	6.38334	0.368746	0.352374	0.0909331	17.5573	0.141371	67.5335	0.837763	0.0452178	0.494878	15.9675	0.30164	582.115
AUT	IND	5.56987	30.93	3.69196	2.88738	0.849959	0.0086426	0.00588166	0.00761019	1.82	0.00518082	16.3938	0.0399393	0.00389659	0.159978	4.15105	0.0111544	66.562
BEL	IND	15.5456	80.5871	7.90712	6.15404	1.8665	0.0579632	0.0924682	0.0311195	9.21173	0.0606896	65.9206	0.357171	0.0548883	0.93549	12.655	0.0764929	201.557
BGR	IND	0.0158451	0.791595	0.0786987	0.0670039	0.0197328	5.50878e-05	1.24975e-05	1.2073e-05	0.00453811	2.08771e-05	0.334229	0.0013482	1.80659e-06	4.73212e-05	0.080929	0.000311073	1.39465
BRA	IND	47.9927	145.966	18.5679	12.5342	4.00074	0.527979	0.0572668	0.0442213	5.80952	0.0560545	20.1781	0.197259	0.0314076	0.0724225	4.91317	0.0496223	261.006
CAN	IND	87.7568	42.6184	4.64156	3.26766	1.05475	0.0577061	0.0872447	0.0356753	39.8605	0.10818	15.5539	0.0781474	0.0439959	0.259001	3.55009	0.0188891	199.004
CHE	IND	6.59977	758.648	67.421	39.4946	15.5376	0.361546	0.182592	0.199799	2.51302	0.0262515	463.698	1.90963	0.184411	2.8444	75.7078	0.320826	1435.79
CHN	IND	38.2185	386.347	41.7788	47.1018	11.2839	1.88771	0.212918	0.305433	5.7735	0.0462217	73.0587	0.72208	0.446192	1.26376	20.0799	0.198446	628.748
CYP	IND	0.00478629	0.00903773	0.000750929	0.000986682	0.000200507	3.31088e-07	8.11678e-07	2.00813e-07	0.00317509	2.61264e-05	0.00623372	5.47003e-05	5.25336e-08	1.135e-06	0.0012164	1.17791e-05	0.0264872
CZE	IND	3.68562	10.8338	0.982087	1.11998	0.261873	0.00130786	0.000935855	0.000729603	2.03728	0.00519011	7.16565	0.0248203	0.000582477	0.0366304	1.41013	0.00616278	27.5832
DEU	IND	246.757	475.134	48.532	35.9759	10.4671	2.13859	2.3071	1.0075	80.4831	0.531274	161.826	1.03123	0.9996	8.45184	35.3821	0.258455	1111.82
DNK	IND	30.4436	21.1622	2.0391	1.79269	0.506719	0.00581089	0.00816176	0.00302547	17.1134	0.073705	6.56468	0.0340396	0.00536793	0.0468689	1.46324	0.00804094	81.3042
ESP	IND	8.80644	79.191	8.4926	7.19322	2.10694	0.185175	0.110548	0.0487114	2.79508	0.0177258	33.8861	0.218982	0.0464438	0.321785	7.35433	0.0580317	150.949
EST	IND	0.00379539	0.0163178	0.00110131	0.00100932	0.000249841	1.4914e-07	6.88583e-08	1.42228e-07	0.00236165	6.05333e-06	0.00780439	2.09829e-05	4.35967e-08	4.97096e-06	0.00128646	3.59096e-06	0.0339871
FIN	IND	5.47986	7.99878	0.856872	0.680969	0.211749	0.00107306	0.00203219	0.000850255	2.26775	0.00465121	3.36984	0.00740351	0.000459091	0.016287	0.76163	0.00186645	21.6688
FRA	IND	174.681	237.964	23.8984	18.0379	5.41854	0.641956	0.69034	0.290702	83.9432	0.252485	71.2187	0.31604	0.234481	1.9222	14.9163	0.073432	634.656
GBR	IND	127.771	1078.46	103.804	70.2021	23.0754	4.42643	7.02693	1.65071	28.4465	0.27393	337.501	1.99727	1.26016	7.51488	63.1598	0.427105	1857.42
GRC	IND	1.21953	2.0564	0.122294	0.201918	0.0341219	0.000373861	0.000748263	0.000280321	0.167044	0.00118811	0.335344	0.00235235	3.13628e-05	0.000521408	0.0645708	0.000454172	4.20788
HRV	IND	0.0150045	0.260985	0.0237959	0.0144079	0.00561336	6.93314e-06	3.86788e-06	5.27848e-06	0.00710786	2.45482e-05	0.136248	0.000396861	1.61663e-06	0.000229362	0.0230439	6.78187e-05	0.487389
HUN	IND	0.67499	1.63862	0.183448	0.1336	0.0454482	0.000247532	0.000149581	0.00012961	0.675776	0.00168643	1.6089	0.00468218	0.000210183	0.0033465	0.341013	0.0011155	5.31585
IDN	IND	23.1533	184.624	23.0266	19.8897	5.89916	0.588117	0.0349758	0.0243782	3.92455	0.0940686	57.8272	1.32003	0.212265	0.454535	15.9543	0.368621	337.414
IND	IND	0	0	0	0	0	0	0	0	0	0	0	0	0	0	0	0	0
IRL	IND	23.8271	37.7104	3.69431	3.29728	0.872216	0.00406165	0.00440634	0.00508826	6.45962	0.0124541	11.2718	0.0236638	0.00481713	0.0227858	2.33586	0.00497232	89.7339
ITA	IND	65.0634	224.705	21.6873	27.1356	5.80093	0.842261	0.931084	0.206765	13.6186	0.117717	64.9128	0.619172	0.298067	1.05802	15.2229	0.184323	442.741
JPN	IND	272.832	1058.08	88.8815	62.5296	20.2201	4.47072	2.3073	1.52153	28.3514	0.176066	132.292	0.902946	0.51903	3.84008	23.2901	0.166905	1701.05
KOR	IND	50.5833	388.064	40.0978	44.5763	10.6967	0.921276	0.0708595	0.120333	14.9446	0.174588	180.495	1.70692	0.415301	1.16556	43.1081	0.508661	777.95
LTU	IND	4.34912	0.618577	0.0904205	0.0695976	0.0205086	1.25075e-05	2.45733e-05	1.20355e-05	1.05541	0.00254124	0.152737	0.000393906	3.66757e-06	6.26563e-05	0.0447671	0.000118747	6.40488
LUX	IND	0.784172	0.869485	0.0714111	0.0499025	0.0167866	1.81598e-05	5.11081e-06	2.73646e-05	0.790434	0.0016424	1.16127	0.0023858	1.32387e-05	0.00212726	0.182489	0.000380094	3.93705
LVA	IND	0.0571921	0.749938	0.102726	0.0662351	0.025416	2.17601e-05	9.22726e-06	1.21753e-05	0.0155951	0.000146809	0.223278	0.00221909	2.76691e-06	0.000125742	0.0581315	0.000578305	1.30203
MEX	IND	25.728	47.9709	4.83739	4.27925	1.15777	0.123692	0.0307621	0.0193108	4.47186	0.0275696	9.78266	0.0644495	0.0382164	0.0704804	2.17549	0.0146414	100.796
MLT	IND	0.00114247	0.00099244	9.33693e-05	7.85745e-05	2.08276e-05	1.4583e-08	2.84666e-08	9.7872e-09	0.000880019	3.70361e-06	0.000788859	3.28571e-06	6.46224e-09	1.05128e-07	0.000138261	5.33004e-07	0.00416179
NLD	IND	26.3918	92.1816	10.1613	7.91786	2.39845	0.0842068	0.1274	0.0551975	10.6478	0.0494633	48.9252	0.242308	0.041516	1.09842	11.4188	0.060004	211.906
NOR	IND	2.23328	29.092	2.68477	1.74688	0.636518	0.00363533	0.00962194	0.00468694	0.548471	0.00126163	13.5172	0.0336203	0.00100606	0.355567	2.29695	0.00603934	53.1829
POL	IND	16.0204	7.70979	0.864195	0.63485	0.201404	0.00290398	0.00173422	0.00144344	7.58828	0.0217744	3.29487	0.00975514	0.000727543	0.0168309	0.733033	0.00224048	37.1241
PRT	IND	1.54457	4.67461	0.435709	0.90904	0.146799	0.00343346	0.00217805	0.000798066	0.685509	0.00421335	2.37256	0.0256486	0.00174957	0.00631636	0.66505	0.010172	11.4907
ROU	IND	1.50292	16.4657	1.71513	1.16677	0.399677	0.00102606	0.000224145	0.000607612	0.393848	0.00114282	8.95561	0.0223059	0.000197211	0.0135246	1.69386	0.00435189	32.3479
ROW	IND	818.331	4714.49	341.383	263.25	66.0506	152.148	95.0307	12.8092	289.28	5.52739	1840.83	38.7867	39.7932	92.8961	396.078	8.57724	9179.38
RUS	IND	47.5976	183.918	18.0547	11.2824	4.3042	0.145017	0.374457	0.04432	7.48714	0.0702391	28.0889	0.307302	0.0125319	0.517176	5.67402	0.0618856	307.95
SVK	IND	5.75914	2.67363	0.289386	0.231572	0.0693423	0.000104368	6.92363e-05	7.03616e-05	1.94059	0.00321733	2.23447	0.00466141	5.06658e-05	0.0051938	0.404763	0.000856782	13.6194
SVN	IND	0.22296	1.61599	0.163416	0.179666	0.0444862	6.37925e-05	6.46739e-05	6.20998e-05	0.117698	0.000383567	0.941039	0.00310091	3.03061e-05	0.00161915	0.213371	0.000875167	3.50665
SWE	IND	16.9804	63.6094	5.5626	3.90208	1.30494	0.0196545	0.0291936	0.0140614	5.0784	0.0171252	29.0617	0.0846449	0.0110229	0.362471	4.80184	0.0160773	130.928
TUR	IND	14.6841	65.2878	6.01165	6.04252	1.54545	0.0919033	0.019681	0.0112328	2.35097	0.0305047	14.7564	0.17678	0.0277774	0.0851192	3.09439	0.040956	114.265
TWN	IND	25.0737	107.545	12.2296	18.6228	3.65457	0.0976476	0.0185594	0.0509177	7.43437	0.0335093	60.4258	0.501773	0.0798548	0.380026	18.3266	0.175661	254.717
USA	IND	609.518	647.763	70.2219	43.4699	13.2307	16.5081	14.7339	5.52664	84.7525	0.533132	73.6883	0.671028	1.07362	6.80898	18.3491	0.170732	1607.19
AUS	IRL	2.21505	1.67119	1.15312	1.4567	0.341731	0.0119589	0.0115791	0.00490875	0.33705	0.00166062	0.357389	0.00164994	0.00119773	0.00602487	0.689369	0.00322731	8.26413
AUT	IRL	7.44268	12.7944	7.37198	8.97767	1.90427	0.0738061	0.121394	0.0246332	4.32278	0.0173665	4.90422	0.0547577	0.0214486	0.0940635	7.20711	0.0913843	55.5005
BEL	IRL	68.7403	38.4905	35.6553	34.3254	9.41631	0.464986	0.525978	0.198995	59.184	0.326941	21.984	0.189465	0.372641	0.777592	48.8748	0.592293	320.217
BGR	IRL	0.0849312	0.0960081	0.0468225	0.0671226	0.0177235	2.12236e-05	2.97953e-05	1.12919e-05	0.0436123	0.000106835	0.0565696	0.000129406	6.9105e-07	2.842e-05	0.0782465	0.000180287	0.49179
BRA	IRL	3.37282	23.331	4.98497	5.35972	1.05738	0.0304556	0.0212297	0.00740232	0.361911	0.00136436	1.90625	0.00652288	0.00208484	0.00731664	1.02874	0.00370244	41.4835
CAN	IRL	27.9744	53.7679	22.3427	22.632	4.24856	0.150295	0.157222	0.0937538	7.86789	0.0190097	17.877	0.0395632	0.0636239	0.416489	12.5281	0.0316511	170.218
CHE	IRL	21.1824	13.9089	15.1471	14.4022	3.90438	0.253013	0.360845	0.0804795	6.95056	0.0511347	4.13438	0.0423058	0.093408	0.116201	13.8709	0.16104	94.6701
CHN	IRL	24.633	7.60189	3.46213	3.61784	0.990253	0.0525602	0.0149041	0.0306896	4.72244	0.00973191	1.20628	0.00243775	0.0153408	0.0331932	1.49862	0.00306663	47.8962
CYP	IRL	0.225502	0.129972	0.0690542	0.0869998	0.0196562	2.56612e-05	7.38543e-05	2.02416e-05	0.122971	0.000469642	0.0704871	0.00024439	5.3638e-06	2.92237e-05	0.100235	0.000358314	0.826541
CZE	IRL	17.3032	7.82289	5.12521	6.68579	1.27094	0.00900255	0.0144305	0.00562412	13.0402	0.0462794	2.9734	0.010815	0.00391855	0.0287263	5.18105	0.0185177	59.753
DEU	IRL	506.749	142.537	110.395	111.988	25.8902	10.2097	13.0651	3.06694	171.195	1.24291	35.3349	0.34805	3.95162	4.83385	75.7465	1.04493	1218.22
DNK	IRL	17.8199	15.9181	8.88638	9.58503	2.27362	0.0573489	0.0987615	0.0193886	12.2545	0.0642592	5.54478	0.0421174	0.0307658	0.0826111	7.75403	0.0690376	80.5352
ESP	IRL	193.864	53.379	33.8133	41.4537	8.1466	0.757687	1.39283	0.243944	126.228	0.531279	11.4849	0.0735636	0.172775	0.24005	19.5884	0.130172	492.589
EST	IRL	0.178424	3.72161	0.727333	0.734558	0.149624	0.00014523	5.46441e-05	7.79289e-05	0.114755	0.000277421	1.66611	0.00339305	3.21504e-05	0.00175511	0.748251	0.00159424	8.05251
FIN	IRL	3.30102	36.3534	8.71248	8.7411	1.96986	0.0325962	0.0280744	0.0113853	1.15473	0.0046918	7.49957	0.0301967	0.0141234	0.0543422	4.41101	0.0180821	72.3561
FRA	IRL	362.758	66.5778	60.4707	64.0599	16.3462	4.73263	4.96397	1.07867	186.634	1.4029	16.1423	0.154719	1.96808	1.24287	40.5766	0.46598	829.934
GBR	IRL	1832.39	870.297	559.092	529.632	140.324	87.8637	174.499	10.5516	400.716	7.03242	171.526	3.32184	21.8682	9.30909	310.137	6.55868	5136.67
GRC	IRL	4.24574	4.10319	4.17653	4.35186	0.889012	0.0308764	0.0434344	0.0084362	0.486678	0.00336722	0.595719	0.00420768	0.00135635	0.00197104	1.5096	0.0120449	20.472
HRV	IRL	0.0859334	0.0862908	0.138758	0.113061	0.0391164	9.81875e-05	5.23684e-05	5.00621e-05	0.0337364	0.000182882	0.0380551	0.000240366	2.5799e-05	0.000315099	0.142252	0.00104162	0.679821
HUN	IRL	2.9667	1.58823	1.5873	1.93446	0.461539	0.00391736	0.00359292	0.00165387	3.01167	0.011639	0.759251	0.00352601	0.00478755	0.00760777	3.07051	0.0132596	15.436
IDN	IRL	16.0088	7.90402	2.22833	2.03902	0.513169	0.00384073	0.00364976	0.00138772	5.38686	0.0102185	1.24143	0.002429	0.000852479	0.013202	1.03151	0.00206032	36.3927
IND	IRL	25.9312	5.59124	7.48982	6.53697	2.19335	0.0311585	0.00884006	0.0118602	3.83273	0.025105	1.42851	0.00590275	0.00273038	0.0201034	4.28285	0.0164785	57.4111
IRL	IRL	0	0	0	0	0	0	0	0	0	0	0	0	0	0	0	0	0
ITA	IRL	213.155	92.9225	79.8276	84.9801	18.4961	3.63649	4.08406	0.853769	47.2311	0.309835	14.565	0.128991	0.808443	0.586758	34.3939	0.341176	596.712
JPN	IRL	505.01	105.763	105.016	104.732	20.3125	2.92247	2.05854	1.20655	40.8677	0.164041	4.24202	0.0215458	0.353836	0.366222	11.9063	0.0694525	905.39
KOR	IRL	79.2606	16.0026	14.2823	16.1272	3.13604	0.201635	0.0651834	0.0456874	23.4125	0.104111	2.67056	0.0112709	0.11151	0.0416839	5.48287	0.0233419	161.131
LTU	IRL	2.05936	0.162444	0.178065	0.15524	0.0465965	4.75202e-05	2.71071e-05	3.51184e-05	0.718023	0.00293808	0.0561692	0.000161924	2.27238e-05	8.42429e-05	0.180025	0.000542515	3.56037
LUX	IRL	0.136825	0.434802	0.213439	0.23551	0.0491007	0.000175976	0.000201001	0.000115673	0.0771356	0.000384418	0.43753	0.00168297	0.000262262	0.00104002	0.41129	0.0017442	2.00547
LVA	IRL	0.724674	8.42616	1.66198	1.69947	0.336385	0.000293042	0.000229355	0.000198478	0.353593	0.00192477	1.96676	0.00419178	4.09743e-05	0.00179743	0.847608	0.00186137	16.032
MEX	IRL	3.62251	0.800092	0.429231	0.644779	0.163864	0.00369406	0.00183915	0.00217575	1.33626	0.00307918	0.309876	0.00060326	0.00352122	0.00674041	0.48957	0.000975725	7.81919
MLT	IRL	0.211328	0.174593	0.0840619	0.119227	0.0312161	1.94733e-05	6.26613e-05	1.41377e-05	0.147725	0.000537002	0.126167	0.000333014	8.17163e-06	3.52941e-05	0.166628	0.000429591	1.06473
NLD	IRL	55.3206	30.5808	29.992	27.7823	7.77718	0.605648	0.740667	0.212215	28.3136	0.178117	12.9468	0.0996366	0.235733	0.828103	34.2744	0.24393	230.336
NOR	IRL	85.9341	17.5548	18.4802	16.8543	3.73732	0.153923	0.141937	0.0370721	33.4252	0.4612	4.45182	0.0561813	0.0273577	0.187562	10.9778	0.13294	192.664
POL	IRL	28.9496	13.0434	9.75925	10.8449	1.98995	0.0565096	0.0482939	0.0191687	12.3703	0.0429903	2.15933	0.0104579	0.0112671	0.0199822	3.7477	0.0172473	83.205
PRT	IRL	26.6791	6.6602	4.98506	5.63898	1.04126	0.0163277	0.0132041	0.007847	11.1569	0.04448	1.43062	0.00667624	0.00395494	0.00678476	2.43409	0.0121107	60.1509
ROU	IRL	1.55962	0.648641	0.559381	0.782815	0.174201	0.000602142	0.00117279	0.000324658	0.611376	0.00196435	0.129451	0.000406923	0.000106857	0.000625062	0.460006	0.0014321	4.93516
ROW	IRL	341.554	203.139	130.558	130.555	20.6314	43.4911	39.8228	5.07272	112.504	0.791245	48.539	0.415282	8.3216	5.08205	90.8882	0.773716	1508.55
RUS	IRL	0.209872	1.17688	0.702858	0.514457	0.168822	0.00158701	0.00156184	0.0013665	0.0170921	3.74796e-05	0.12242	0.000362578	0.000134055	0.00480169	0.242056	0.000840649	3.16527
SVK	IRL	0.447957	0.439984	0.356343	0.382327	0.0702195	0.000217656	0.000143459	0.000121184	0.127185	0.000383946	0.137584	0.000404233	5.36486e-05	0.000694457	0.23768	0.000713272	2.20293
SVN	IRL	0.408414	0.448119	0.369022	0.353557	0.0928266	0.000434369	0.000361851	0.000191707	0.219214	0.000656002	0.181479	0.000693816	0.000118276	0.000921104	0.384624	0.00172152	2.46473
SWE	IRL	22.7274	49.1988	18.3054	18.6408	4.44698	0.220699	0.355101	0.0683001	10.0974	0.068797	15.0947	0.0941169	0.135415	0.273153	12.1996	0.0911551	152.128
TUR	IRL	27.2702	10.2525	8.51476	9.21906	2.25866	0.0441862	0.0215256	0.0199166	5.07193	0.0202105	1.82452	0.00640031	0.0157241	0.0271902	3.82151	0.0147405	68.407
TWN	IRL	16.8164	6.68748	3.80681	4.89592	1.26533	0.0176664	0.0045338	0.0201925	7.52302	0.0114874	3.06564	0.00361711	0.0290866	0.0353891	4.79501	0.00628385	48.9965
USA	IRL	647.994	671.801	444.532	568.823	96.1425	136.059	50.316	26.2852	79.5558	0.526522	39.8048	0.453192	8.81199	9.52787	82.814	1.34035	2865.23
AUS	ITA	37.2203	191.731	42.1571	84.984	18.437	0.424392	0.463372	0.147611	4.55466	0.105842	53.3078	2.27636	0.0594745	0.595953	45.5663	2.01273	484.069
AUT	ITA	328.331	710.905	130.337	202.586	38.3304	2.106	3.85687	0.761049	202.343	20.9134	294.978	20.5755	1.09491	3.74146	165.785	12.3795	2139.89
BEL	ITA	805.503	835.843	232.399	208.977	66.6694	3.10653	4.07306	1.66573	553.711	28.0522	507.125	18.7375	2.76642	9.93087	337.795	12.2855	3629.56
BGR	ITA	15.4459	6.25698	1.63951	1.83111	0.521716	0.00330549	0.00257829	0.000467876	4.53306	0.669358	2.87958	0.146748	0.00017347	0.000614925	1.90247	0.102129	35.9604
BRA	ITA	434.22	317.785	67.0526	117.364	26.6578	0.934635	0.500999	0.129428	56.3624	3.04243	30.0932	1.20328	0.0827053	0.156501	21.7921	0.877615	1078.29
CAN	ITA	106.083	189.804	29.1841	46.7544	8.26305	0.285885	0.64399	0.17604	38.6471	0.6087	66.2716	0.646565	0.191061	1.41126	33.1527	0.358825	522.515
CHE	ITA	202.435	372.212	88.2223	92.5437	25.8729	2.263	3.0775	0.590595	70.4826	9.20234	149.819	10.5215	0.97142	1.65246	99.8009	7.3372	1137.15
CHN	ITA	628.223	217.824	56.6646	77.8599	19.8298	1.20092	0.559078	0.311588	118.254	2.06391	41.3593	0.547902	0.343813	1.03152	30.4612	0.418316	1197
CYP	ITA	8.86524	9.6181	1.5999	1.61751	0.434865	0.0015847	0.00249841	0.000530814	5.50097	0.438969	5.7771	0.461172	0.000657997	0.00104907	2.25259	0.179953	36.7941
CZE	ITA	104.658	90.7258	21.5748	28.4017	7.22885	0.10629	0.124586	0.0381319	65.8461	3.69302	41.4691	1.91606	0.051241	0.274268	27.8044	1.35297	395.533
DEU	ITA	5979.05	3286.56	797.209	808.23	203.032	105.168	136.204	32.1881	1865.21	175.28	1031.52	79.3275	53.3633	82.186	706.07	56.9692	15406.7
DNK	ITA	47.0248	71.6495	16.8988	18.8734	5.09981	0.108443	0.137549	0.0441266	22.2877	1.25035	29.4775	1.2791	0.0929292	0.282936	19.0961	0.874285	234.582
ESP	ITA	1849.29	1007.77	214.92	251.825	66.8521	16.7637	12.6757	2.54874	954.266	98.2039	309.542	30.8084	4.97179	4.6303	190.428	19.2522	5040.84
EST	ITA	1.71726	3.12172	0.53384	1.07388	0.183693	0.000199228	0.000405968	9.02578e-05	1.16496	0.0454882	1.64744	0.0447288	7.68447e-05	0.00162226	1.05306	0.0329986	10.6277
FIN	ITA	313.865	85.1586	17.9745	24.1865	5.25144	0.0769319	0.102635	0.0299337	155.79	6.27525	25.5747	0.732222	0.0321726	0.173093	15.7593	0.470865	651.664
FRA	ITA	3931.58	2500.19	548.569	601.149	156.992	75.6268	77.5678	13.2443	1537.56	187.716	756.381	73.9234	30.991	30.6081	496.353	48.7117	11072.1
GBR	ITA	1584.21	1550.35	325.103	379.242	101.358	24.6034	34.3876	8.99407	416.193	28.265	321.27	19.018	5.49753	11.1024	199.804	11.7159	5022.63
GRC	ITA	37.5169	51.5357	11.5213	15.2837	4.06597	0.188779	0.470774	0.0370279	5.39936	0.727643	8.25317	1.08126	0.017022	0.0170612	5.72105	0.757891	142.654
HRV	ITA	82.4727	89.6879	22.0718	25.0508	6.54241	0.14798	0.108677	0.0136361	22.3527	4.05605	31.1297	5.91106	0.0351505	0.132853	19.6779	3.90708	313.56
HUN	ITA	175.635	105.56	24.0245	30.8381	7.68287	0.148013	0.19732	0.0370142	155.657	24.3881	77.0423	6.28607	0.156853	0.227704	49.953	4.56646	662.637
IDN	ITA	138.227	89.3684	19.0496	31.4103	6.52558	0.0517183	0.0220078	0.0140607	45.3063	0.7495	22.0539	0.292849	0.0273439	0.244371	15.8534	0.221831	369.44
IND	ITA	378.757	237.41	64.2454	94.1656	24.1839	0.603772	0.168596	0.0954985	54.0247	1.56846	45.3801	1.01281	0.092819	0.296081	34.2894	0.786875	937.115
IRL	ITA	36.9455	92.6567	24.1059	22.6065	7.23471	0.076804	0.107879	0.0514631	17.2932	0.542931	58.7365	1.70651	0.0881661	0.185501	38.6805	1.13271	302.99
ITA	ITA	0	0	0	0	0	0	0	0	0	0	0	0	0	0	0	0	0
JPN	ITA	1143.99	535.926	125.179	138.703	40.0724	3.24847	4.28883	1.66021	106.894	1.51583	50.9982	0.707393	0.446418	2.09046	32.7598	0.469394	2189.92
KOR	ITA	474.909	161.433	41.9893	51.9665	14.3425	0.48836	0.434571	0.104731	148.669	2.52475	60.6824	1.03952	0.23287	0.570049	44.142	0.83547	1004.93
LTU	ITA	3.90554	9.63564	2.16575	4.48291	0.947651	0.00113967	0.00153351	0.000634465	1.2237	0.0577614	3.17258	0.14079	0.000863509	0.0030332	2.60722	0.11936	28.4708
LUX	ITA	32.9836	41.8032	6.995	8.33019	2.15268	0.0143349	0.0146145	0.00602147	13.3846	0.850401	19.4077	1.27398	0.0208055	0.0413119	11.0778	0.630046	139.372
LVA	ITA	1.37629	6.22394	1.22072	2.36748	0.478667	0.000729874	0.00126784	0.000318896	0.548736	0.0259517	2.40337	0.111024	0.000185259	0.00203205	1.88355	0.0948588	16.7483
MEX	ITA	23.6684	32.4099	8.86524	8.39898	2.67645	0.100314	0.0649589	0.0302325	7.36993	0.124767	7.96821	0.106184	0.0484972	0.0798479	5.15535	0.0707702	97.1418
MLT	ITA	16.9472	19.7215	3.73477	4.89867	1.23108	0.00473651	0.00833548	0.000603817	9.09255	1.18615	11.4404	1.50385	0.00162751	0.00240464	6.43539	0.855926	77.3132
NLD	ITA	445.184	903.272	227.777	190.225	62.2992	3.71396	4.25255	1.98519	198.403	9.31548	511.912	15.1088	1.56807	17.0404	292.378	8.65139	2894.94
NOR	ITA	12.7627	31.8717	7.13327	8.86747	2.28523	0.0260228	0.0562727	0.0238497	3.78141	0.1213	9.42113	0.24645	0.00607484	0.223811	5.71662	0.151365	82.7165
POL	ITA	541.469	240.61	51.4986	69.7061	17.2721	0.905391	1.13775	0.202342	260.293	29.3057	87.5864	7.17727	0.30528	0.659592	53.3946	4.30742	1366.5
PRT	ITA	149.254	91.3618	16.9914	24.9039	5.49062	0.245809	0.327024	0.0617477	77.9558	7.30982	27.2279	1.91059	0.0796184	0.0881048	16.5233	1.30835	421.133
ROU	ITA	419.738	91.5908	17.8835	21.7263	5.38714	0.128359	0.118174	0.0118252	121.769	35.704	25.3666	3.23212	0.0364764	0.0484481	14.8287	1.97295	759.902
ROW	ITA	2141.44	2042.56	379.422	469.06	103.668	78.3041	70.4278	18.2203	885.649	42.7379	676.541	26.1529	24.077	45.505	430.04	17.0714	8085.95
RUS	ITA	34.3144	81.1613	18.0321	20.9837	5.39248	0.173097	0.476447	0.0653537	4.40627	0.292747	12.4935	0.690931	0.0128886	0.255714	8.37455	0.498846	187.633
SVK	ITA	121.54	24.4034	6.24908	6.6447	1.86146	0.0160603	0.0157185	0.00442691	107.484	5.83741	11.3027	0.587206	0.00530808	0.0386893	7.45783	0.396138	293.917
SVN	ITA	93.8569	96.1349	23.3419	30.5604	7.76369	0.117249	0.200544	0.0224857	67.6274	10.779	41.3783	6.63736	0.0592028	0.128606	27.457	4.4421	410.726
SWE	ITA	224.043	194.322	44.0492	50.5394	13.2843	0.380119	0.475868	0.200284	93.9797	3.63159	57.0476	1.87993	0.228341	0.944739	32.4563	1.10321	719.102
TUR	ITA	583.876	495.141	124.199	180.372	45.7745	2.56741	1.46774	0.330726	121.255	10.3515	104.054	7.21576	0.904917	0.930412	75.1958	5.22319	1758.98
TWN	ITA	154.088	129.397	31.5207	44.3762	11.0509	0.157135	0.22452	0.111351	66.1598	1.28909	63.7725	0.949042	0.126302	0.548262	45.3712	0.71407	550.004
USA	ITA	1354.96	2341.01	407.484	433.919	112.448	69.7178	66.07	25.0624	121.076	3.84255	189.583	4.96888	5.24146	24.3481	110.705	2.9432	5274.06
AUS	JPN	312.873	668.562	44.0622	45.7371	12.8032	0.849526	1.43761	0.217103	49.8977	6.3912	122.172	11.0434	0.0896532	0.871343	22.8911	2.50727	1302.45
AUT	JPN	76.4777	153.026	8.40812	8.70314	2.44151	0.0170089	0.0289529	0.0179307	52.0225	1.2421	63.362	1.01049	0.00931384	0.559021	9.71099	0.18722	377.359
BEL	JPN	209.762	192.058	24.0985	18.6924	6.89427	0.119447	0.108769	0.0843602	144.094	6.60921	113.049	3.526	0.11939	1.66882	31.8507	1.0017	753.932
BGR	JPN	0.260678	0.119389	0.0101393	0.00786171	0.00312565	2.06824e-06	7.28481e-07	1.08101e-06	0.0880484	0.0009898	0.0505741	0.000601033	8.26324e-08	7.33973e-06	0.00945217	0.000112781	0.551489
BRA	JPN	87.2901	206.996	23.4127	17.4755	6.71685	0.270299	0.0742418	0.0609664	8.02227	0.353269	24.7231	0.987638	0.0220908	0.0938255	6.76198	0.280356	383.551
CAN	JPN	199.851	1864.23	64.8673	69.4363	16.7628	0.938061	1.27831	0.606488	72.1377	3.46473	732.255	18.3384	0.653208	10.972	59.2611	1.78232	3116.98
CHE	JPN	183.734	261.509	33.6095	22.8206	9.66469	0.182627	0.135197	0.10223	100.988	1.79953	137.997	2.96014	0.0730756	1.03109	38.2811	0.821985	795.843
CHN	JPN	9936.46	2068.57	179.443	195.805	52.1763	25.0186	7.5882	2.20564	1644.65	262.156	329.36	57.2289	6.54127	6.41556	78.3931	13.7538	14866.4
CYP	JPN	0.386269	0.577331	0.0260081	0.027708	0.00757486	3.85927e-06	2.2214e-05	5.61752e-06	0.0528702	0.00120147	0.0479251	0.000813691	1.28199e-06	6.82917e-06	0.00540722	9.45672e-05	1.13345
CZE	JPN	9.09582	12.0286	0.838535	0.859828	0.244607	0.000712796	0.000645207	0.000637159	5.25431	0.092805	4.70463	0.0634861	0.000309085	0.0235451	1.06062	0.0155162	34.3049
DEU	JPN	3292.07	1335.8	165.171	141.487	42.8396	5.60031	6.82728	3.35421	1058.99	44.5624	402.382	14.2933	2.64696	22.8195	121.464	4.44024	6668.73
DNK	JPN	238.247	62.5043	6.69456	5.33346	1.89813	0.0114085	0.00890929	0.00923535	71.683	1.47964	24.5822	0.529457	0.00891663	0.178563	6.26425	0.134147	419.764
ESP	JPN	312.807	134.352	14.2398	11.4861	4.17858	0.14828	0.0887345	0.0726834	112.242	3.79199	40.9163	1.04307	0.0469424	0.390764	10.9398	0.28787	647.832
EST	JPN	0.474401	1.86157	0.172172	0.130341	0.0495787	1.58951e-05	1.23809e-05	2.36938e-05	0.386467	0.0060831	1.53442	0.0243073	4.68047e-06	0.000792609	0.356234	0.00597343	5.00575
FIN	JPN	23.7605	127.379	5.55472	5.22736	1.56368	0.011922	0.0122232	0.0049429	7.39627	0.271538	29.2268	0.819424	0.00730872	0.145479	3.73686	0.106648	205.285
FRA	JPN	1357.44	606.729	74.8232	63.9523	21.0421	1.64702	1.06962	0.823462	446.229	13.7792	201.069	6.14734	0.692087	5.80466	61.4242	1.9382	2865.89
GBR	JPN	1384.6	1514.37	105.652	124.291	29.1221	3.61479	4.2171	1.79172	237.625	12.8925	242.173	14.7175	0.984069	5.92001	57.1561	3.33247	3743.69
GRC	JPN	2.82569	7.32458	0.489115	0.893536	0.138966	0.000599172	0.0113069	0.00100917	0.476064	0.00905247	1.45938	0.026748	5.09939e-05	0.00167884	0.348743	0.00636016	14.0172
HRV	JPN	2.25153	0.229003	0.00882224	0.00941024	0.0028111	1.48379e-06	6.79029e-07	1.88743e-06	0.778414	0.00831901	0.0760671	0.000755062	3.47815e-07	0.000228759	0.00658724	6.95924e-05	3.37504
HUN	JPN	17.7044	10.052	1.18369	1.01678	0.348698	0.00166276	0.00137056	0.000776483	20.5991	0.997977	7.38563	0.229452	0.00213491	0.0158466	2.39078	0.0839996	62.0382
IDN	JPN	439.886	1212.23	68.1263	87.2824	20.1312	1.89821	0.640601	0.0924358	127.104	17.0844	233.169	41.3421	0.428203	1.93907	42.2961	11.7158	2305.49
IND	JPN	513.905	286.116	26.0432	20.4973	8.42731	0.35264	0.107295	0.0502387	56.0596	3.12877	45.7394	2.84457	0.0317186	0.215232	10.7502	0.695932	974.995
IRL	JPN	106.356	218.999	25.9752	16.9096	7.50734	0.0306898	0.06363	0.0302653	62.2063	0.890902	132.309	2.29563	0.0475322	0.290914	33.5874	0.548655	609.175
ITA	JPN	1941.21	608.908	54.3836	58.8254	16.6414	0.807058	0.780872	0.447948	376.033	9.4648	134.205	3.53441	0.234569	2.27508	34.4779	0.987292	3245.82
JPN	JPN	0	0	0	0	0	0	0	0	0	0	0	0	0	0	0	0	0
KOR	JPN	2323.13	2511.43	178.428	187.266	53.2313	12.2902	6.57249	0.907329	602.132	121.505	540.345	127.21	5.29217	4.13069	120.744	26.4796	6825.6
LTU	JPN	0.785892	1.36346	0.069188	0.0637077	0.0246994	6.17758e-06	2.29765e-06	7.09889e-06	0.270923	0.00333406	0.488627	0.00635674	2.41535e-06	0.000276593	0.0565335	0.00073026	3.13414
LUX	JPN	1.28178	13.9124	1.00952	0.852064	0.379416	0.000268772	0.000178838	0.00030513	1.04703	0.0234125	13.0243	0.286669	0.000173826	0.0167648	2.13191	0.0469218	34.0402
LVA	JPN	0.125342	1.68404	0.104291	0.0794192	0.0303535	7.40091e-06	1.92164e-06	8.57006e-06	0.0565125	0.000530881	0.461109	0.00443708	1.00624e-06	0.000294206	0.0673053	0.00065399	2.61509
MEX	JPN	169.87	66.9424	8.88262	7.4531	2.48206	0.197808	0.0628339	0.049094	63.8621	5.59808	13.0804	0.629472	0.136438	0.105588	4.09757	0.205758	343.671
MLT	JPN	1.37691	0.601715	0.0510861	0.0565876	0.0209029	6.26543e-06	5.88674e-06	5.19174e-06	0.999045	0.020984	0.466441	0.0100978	3.07193e-06	6.84034e-05	0.100105	0.00215534	3.71546
NLD	JPN	134.381	235.715	25.1139	21.8936	7.04534	0.219026	0.217293	0.120992	46.4305	2.6912	105.34	4.66189	0.113038	2.58771	28.7994	1.39426	617.131
NOR	JPN	27.2199	72.0467	6.94549	5.00318	1.99065	0.010699	0.0212781	0.01144	9.37654	0.245882	23.7638	0.539222	0.00272922	0.435096	4.98276	0.107434	152.74
POL	JPN	3.94181	8.48204	0.750507	0.870657	0.21948	0.00186262	0.000945497	0.00118757	1.06755	0.0226921	2.25327	0.0521051	0.000526303	0.0118341	0.700143	0.0176872	18.4103
PRT	JPN	13.8197	17.4863	0.809057	0.967842	0.230777	0.00163379	0.00206029	0.000888463	5.32815	0.0928986	5.01328	0.0845743	0.00044174	0.0128204	0.846498	0.0228675	44.7276
ROU	JPN	5.0643	2.23075	0.206913	0.162845	0.0608734	0.000101172	1.15302e-05	6.82298e-05	1.64761	0.0210817	0.69806	0.0123868	2.02377e-05	0.000836087	0.180571	0.00291631	10.2941
ROW	JPN	6982.89	9536.86	519.624	554.081	117.497	157.869	194.516	25.9919	2484.64	319.193	2331.36	352.703	53.7448	124.871	530.787	82.5272	25802.8
RUS	JPN	7.16978	49.7544	3.19859	2.69978	0.885499	0.00768346	0.00618443	0.00660447	0.736103	0.0252365	5.83407	0.15985	0.000661947	0.0907424	1.05477	0.0302275	71.6625
SVK	JPN	22.1953	1.14575	0.13088	0.0934194	0.0378582	4.39106e-05	1.48907e-05	3.2638e-05	27.2852	0.524057	0.533581	0.00691726	1.70237e-05	0.00131403	0.157787	0.00201984	52.1297
SVN	JPN	1.79613	0.936996	0.0741079	0.0729738	0.0213536	1.72535e-05	1.53574e-05	2.07722e-05	0.768029	0.00882296	0.386929	0.00519165	7.15488e-06	0.000828464	0.0940078	0.00136052	4.16942
SWE	JPN	251.186	305.95	23.3112	25.4258	6.59977	0.0850222	0.121282	0.0555561	105.275	3.39217	91.2848	2.36835	0.0575751	1.12967	16.8096	0.475576	834.107
TUR	JPN	66.1843	61.8219	3.45318	3.77323	1.08304	0.0173203	0.00869322	0.00671687	10.1502	0.362985	8.10108	0.304579	0.00418535	0.0482693	1.3707	0.0580148	156.757
TWN	JPN	603.516	1170.13	108.652	120.735	29.0994	5.52135	6.06497	0.486143	211.008	59.1036	446.991	141.733	3.66603	3.48576	118.927	41.9047	3071.83
USA	JPN	4464.53	7462.44	554.35	629.322	138.149	240.345	292.198	67.4832	528.675	71.8987	766.746	90.4057	19.8325	92.7119	231.183	30.5973	15682.7
AUS	KOR	57.2215	282.286	95.4313	138.33	35.4994	1.58901	3.69263	0.540848	11.4751	0.364787	76.6846	2.9187	0.209665	0.940682	83.5116	3.69254	794.431
AUT	KOR	13.0475	15.2913	4.58559	4.59437	1.58863	0.00626483	0.0114914	0.0101442	7.92392	0.0342624	7.21913	0.0260312	0.00351264	0.0949629	5.79024	0.021771	60.2744
BEL	KOR	16.865	67.9241	33.8467	24.3332	10.994	0.11453	0.0721884	0.128855	7.40503	0.0622146	44.6974	0.348472	0.104489	1.06591	47.2511	0.377943	255.651
BGR	KOR	0.0292133	0.150264	0.0941252	0.0568422	0.0307211	2.36535e-05	7.22031e-06	1.02918e-05	0.0141784	5.7906e-05	0.0819962	0.000289338	9.33575e-07	1.88602e-05	0.101536	0.000351142	0.559839
BRA	KOR	11.3198	67.2458	24.2336	20.4102	8.45909	0.47194	0.137043	0.0517547	0.527514	0.0137134	6.87471	0.145977	0.0459413	0.0411204	7.20778	0.188759	147.378
CAN	KOR	19.7562	133.86	32.1093	37.596	9.7624	0.454033	1.14204	0.321588	4.06779	0.0576157	57.9807	0.552939	0.303607	1.45933	37.6914	0.426389	337.56
CHE	KOR	34.7286	55.0031	19.9412	14.9935	6.46588	0.0439737	0.0385437	0.0603286	14.807	0.0498779	24.0299	0.0994316	0.0200831	0.275797	22.1772	0.0878973	192.853
CHN	KOR	802.817	760.427	316.641	316.697	126.775	75.4506	12.0475	3.51372	132.757	15.4123	128.368	12.3199	25.0287	4.52669	157.092	16.6899	2906.68
CYP	KOR	0.0357003	0.0575787	0.00992104	0.00823794	0.00326354	3.6518e-06	1.18675e-05	1.98558e-06	0.00931007	0.000100045	0.0142097	0.000214415	5.03883e-07	2.86888e-06	0.00740518	0.000248315	0.146249
CZE	KOR	2.56889	2.59301	0.926564	0.950766	0.312843	0.000657167	0.000655255	0.000731976	1.61458	0.00667382	1.43526	0.0053485	0.000287183	0.011001	1.31234	0.00486908	11.7501
DEU	KOR	230.958	501.412	183.076	171.219	54.7657	4.31505	6.84134	4.19376	74.7038	0.657827	160.121	1.21207	2.33793	13.8058	150.835	1.14176	1562.53
DNK	KOR	29.1848	26.5248	5.68926	6.12292	1.77215	0.0103107	0.0186551	0.00840552	9.07309	0.0581284	8.97024	0.0560803	0.00689508	0.0865758	5.1868	0.0315478	92.8359
ESP	KOR	24.7315	52.0786	23.1962	21.3118	8.92947	0.224661	0.313711	0.132136	5.50916	0.0478314	17.1466	0.158701	0.0604358	0.294445	19.1528	0.206247	173.731
EST	KOR	0.0337923	0.287978	0.0394977	0.0590814	0.0122974	3.18551e-06	6.13101e-06	5.55855e-06	0.0259532	8.76962e-05	0.275521	0.000925283	9.67805e-07	0.000167907	0.109763	0.000408322	0.845867
FIN	KOR	5.34154	12.9735	3.18838	3.51516	1.10869	0.00538658	0.0108163	0.00287113	1.58574	0.0118852	4.28934	0.0297502	0.00399719	0.0333836	2.93203	0.020706	35.0633
FRA	KOR	406.123	245.126	111.491	89.9353	37.1131	1.7172	1.40126	1.5029	228.036	2.55213	88.0946	0.701127	0.839642	3.72037	88.3542	0.660256	1307.8
GBR	KOR	147.11	240.907	85.2491	77.9113	27.8403	2.25445	2.6283	1.84155	26.6725	0.429228	52.9122	0.7271	0.772994	2.10895	49.4422	0.669821	719.7
GRC	KOR	0.87276	2.16513	0.549749	0.679079	0.203179	0.000903942	0.0555087	0.000856289	0.216678	0.00108493	0.552207	0.00315069	0.000111072	0.000891011	0.370283	0.0028191	5.67624
HRV	KOR	0.0623652	0.125911	0.0709306	0.0673285	0.0344406	1.04137e-05	8.79389e-06	1.53522e-05	0.0184404	8.08017e-05	0.036805	0.000172694	3.15128e-06	0.000157246	0.0533792	0.000264354	0.47074
HUN	KOR	1.74848	1.18679	0.352777	0.505002	0.124361	0.000285526	0.000680077	0.000252128	1.68697	0.0143166	1.20526	0.00946938	0.000515782	0.00446713	1.10286	0.00891621	7.95447
IDN	KOR	32.5609	318.54	100.917	97.7579	36.582	2.11198	0.784713	0.106352	7.35375	0.947756	64.5107	5.23162	2.04587	0.880811	63.9114	7.24464	741.523
IND	KOR	19.0981	135.623	83.15	71.3192	33.6741	1.28872	0.245814	0.165118	2.65243	0.0891077	26.6872	0.82538	0.224826	0.236407	36.3719	1.16891	412.836
IRL	KOR	14.6464	33.0596	9.06994	7.4942	3.02354	0.0116013	0.012651	0.0105711	7.73434	0.0287384	15.8858	0.0785559	0.0225776	0.044801	11.2742	0.0476402	102.975
ITA	KOR	277.249	239.618	126.568	116.89	53.3259	1.59345	1.43587	1.35339	52.1312	0.640195	55.8913	0.542423	0.605284	1.76278	71.6963	0.778734	1002.93
JPN	KOR	724.104	3646.31	1214.14	1019.32	384.571	168.842	146.312	39.8341	44.9359	2.37163	319.085	14.7415	23.4638	15.1153	327.32	13.958	8108.76
KOR	KOR	0	0	0	0	0	0	0	0	0	0	0	0	0	0	0	0	0
LTU	KOR	0.224831	0.698898	0.26263	0.248621	0.114259	3.73682e-05	1.50287e-05	3.32204e-05	0.0284095	0.000170332	0.217303	0.00149953	2.07683e-05	0.000210272	0.237404	0.00190889	2.03659
LUX	KOR	0.0631514	3.31257	0.819768	1.00652	0.335536	0.000102756	3.0382e-05	0.000191984	0.0518549	0.000166251	3.38049	0.0108164	7.84348e-05	0.00750038	2.16639	0.00699265	11.1731
LVA	KOR	0.0396768	0.114541	0.0494549	0.0336447	0.0158384	5.08702e-06	2.33965e-06	4.11388e-06	0.00780057	3.28163e-05	0.0345125	0.000123938	7.38971e-07	2.90758e-05	0.0314175	0.000118303	0.327387
MEX	KOR	6.87806	25.7866	11.9456	11.8983	3.86854	0.267545	0.149613	0.055738	0.979632	0.0217165	7.66176	0.163808	0.214375	0.113386	8.31637	0.198721	78.5229
MLT	KOR	0.147597	0.168512	0.0938448	0.101683	0.0446422	1.89039e-05	3.75483e-05	8.14493e-06	0.0958361	0.000706777	0.107708	0.000840264	1.0895e-05	2.97305e-05	0.145864	0.00117089	0.911425
NLD	KOR	31.8952	88.1422	35.0646	27.4176	10.9523	0.167321	0.243367	0.175907	12.0483	0.101093	43.5066	0.341544	0.0832907	1.72312	42.8327	0.352348	295.199
NOR	KOR	10.2505	27.3006	6.13194	6.23436	1.93281	0.00887361	0.0814242	0.00950834	3.31295	0.0169657	7.91398	0.0459331	0.00185419	0.184542	4.50127	0.0231926	67.9685
POL	KOR	1.00035	8.63925	4.92503	3.29037	1.56352	0.0188108	0.0123039	0.00744398	0.282849	0.00457099	3.53239	0.0305249	0.0069769	0.0258516	4.33527	0.0333647	27.7235
PRT	KOR	0.870297	2.42506	0.559171	0.751517	0.234156	0.000863434	0.00145023	0.000551065	0.383221	0.00279945	0.821657	0.00449686	0.0003196	0.00305501	0.62625	0.00420464	6.69018
ROU	KOR	0.35406	0.411479	0.114893	0.106485	0.0353783	0.000126677	5.87331e-05	3.15818e-05	0.116515	0.00223253	0.133067	0.00161127	2.68024e-05	0.00026984	0.111864	0.00127446	1.39004
ROW	KOR	847.786	2179.63	592.007	480.801	133.116	180.589	114.142	31.053	261.656	14.6439	633.038	20.9927	93.6235	50.5732	609.038	23.4206	6843.41
RUS	KOR	6.48589	52.737	35.1064	21.0144	11.1761	0.42131	0.201793	0.097947	1.11934	0.100451	10.0111	0.34909	0.0305595	0.339182	13.8202	0.493299	153.513
SVK	KOR	0.0701882	0.547003	0.33561	0.202669	0.1077	9.55223e-05	1.91024e-05	8.16752e-05	0.0278817	0.000116094	0.29745	0.00101426	3.17121e-05	0.00126612	0.392255	0.00132034	1.98511
SVN	KOR	1.23291	0.677017	0.184608	0.171777	0.067003	4.06032e-05	0.00010036	4.28312e-05	0.372493	0.00184886	0.282289	0.00141963	1.90322e-05	0.000751946	0.24393	0.00123441	3.24067
SWE	KOR	39.0409	62.9574	14.5557	17.983	4.67266	0.0338374	0.0638704	0.0383328	14.8152	0.0718344	19.9094	0.0951522	0.0246137	0.342825	11.722	0.0589925	186.517
TUR	KOR	6.25906	23.4369	7.24093	6.53482	2.64544	0.0654403	0.0280858	0.0121643	0.823887	0.0159413	3.43241	0.0638137	0.0231929	0.0320999	3.05766	0.0619358	53.7368
TWN	KOR	31.3234	192.307	101.371	75.5382	34.575	2.30295	0.979923	0.512346	8.5527	0.35878	104.495	5.54134	2.52368	1.18052	135.903	7.55371	705.211
USA	KOR	1246.23	2845.2	766.985	605.691	191.201	198.876	240.426	107.543	115.053	3.4971	289.044	7.82816	18.4542	42.9595	241.481	6.14573	6927.43
AUS	LTU	0.195259	0.238976	0.0485704	0.0358355	0.0138143	0.000155498	6.11898e-06	0.000140464	0.0615466	7.07505e-06	0.0794696	9.15696e-06	1.45874e-05	0.000634786	0.0326346	3.76311e-06	0.707117
AUT	LTU	2.69501	1.69633	0.370447	0.270908	0.0851391	0.00309649	0.00134068	0.00173448	0.980647	0.00020666	0.685395	0.000282812	0.000823875	0.00711145	0.304718	0.000123685	7.10658
BEL	LTU	4.41228	2.50516	0.514614	0.41362	0.135271	0.00788233	0.00728248	0.00327621	2.32555	0.000374533	1.63254	0.000615208	0.00433054	0.0270522	0.717277	0.000288294	12.7105
BGR	LTU	0.189415	0.021411	0.00403361	0.00297606	0.0011172	1.85823e-06	6.06697e-06	1.20109e-06	0.110026	1.57784e-05	0.0110537	1.56617e-06	7.21667e-08	1.68258e-06	0.00436754	6.18921e-07	0.344547
BRA	LTU	0.439994	0.109192	0.0201638	0.0178958	0.00531411	6.56216e-05	8.93005e-06	3.9498e-05	0.0628973	7.30596e-06	0.0131489	1.55418e-06	5.16977e-06	5.42993e-05	0.00536436	6.37271e-07	0.674173
CAN	LTU	0.25382	0.231066	0.0426414	0.0383473	0.0100385	0.000660684	0.000150945	0.000162937	0.070914	6.01713e-06	0.0738737	1.23933e-05	0.000198915	0.00143882	0.0310842	5.64183e-06	0.75446
CHE	LTU	3.54598	1.7129	0.349412	0.317268	0.0900649	0.00229722	0.00117629	0.0018654	1.75754	0.000200201	0.811708	0.000137878	0.000746831	0.00660733	0.324174	5.86267e-05	8.92359
CHN	LTU	1.30091	1.11869	0.221856	0.172894	0.0606809	0.00257867	0.000106284	0.00123224	0.259971	3.146e-05	0.220681	2.70163e-05	0.000584987	0.00391962	0.0916948	1.11584e-05	3.45601
CYP	LTU	0.00254662	0.00734244	0.00106186	0.000768182	0.000226307	4.92446e-07	5.75195e-07	2.82169e-07	0.000802087	2.40049e-07	0.00165227	4.32059e-07	3.93529e-07	2.81863e-07	0.00051439	1.3217e-07	0.0149213
CZE	LTU	6.05701	1.87179	0.377957	0.295699	0.0985256	0.00211733	0.00173754	0.00054311	3.47492	0.00113608	0.872889	0.000410433	0.00065187	0.00483795	0.365761	0.000160516	13.4314
DEU	LTU	39.8678	37.0792	6.53658	4.98281	1.4756	1.23539	1.4541	0.231429	11.8704	0.00462362	11.9005	0.0077583	0.350921	0.700005	5.42521	0.00369174	123.211
DNK	LTU	7.12423	4.75939	0.768133	0.696944	0.182233	0.0238631	0.0389513	0.00226149	2.38607	0.00244208	1.59318	0.00219249	0.0158607	0.0131977	0.646174	0.000917529	18.264
ESP	LTU	2.10904	1.32758	0.270116	0.207766	0.069767	0.00531134	0.0022033	0.00238778	0.717243	0.000164876	0.495897	0.000118129	0.00234867	0.00528903	0.211113	5.01108e-05	5.43148
EST	LTU	1.4256	3.10207	0.604485	0.432005	0.144137	0.00557165	0.00548574	0.000260563	1.37971	0.00609148	2.15067	0.0147289	0.00108281	0.00144399	0.882796	0.00512134	10.173
FIN	LTU	4.1128	4.74324	1.03119	0.775475	0.265415	0.00893545	0.00867687	0.00269854	1.64523	0.000543886	1.82061	0.000677546	0.00309817	0.0109566	0.797855	0.000304943	15.232
FRA	LTU	15.3333	6.80522	1.3037	1.09881	0.323252	0.0913168	0.056908	0.0243754	4.08873	0.0010628	2.13275	0.000671827	0.037193	0.0623534	0.892696	0.000287079	32.2664
GBR	LTU	9.71152	5.58838	1.01375	0.783054	0.255897	0.052476	0.0725932	0.0225363	2.30715	0.000523027	1.34413	0.000343916	0.00923268	0.0392563	0.556176	0.000151388	21.7641
GRC	LTU	0.15904	0.133216	0.0245708	0.0180134	0.00642754	5.55085e-05	4.69836e-05	6.71827e-05	0.0454517	8.6276e-06	0.0305843	5.76949e-06	4.66159e-06	4.68035e-05	0.0122098	2.29987e-06	0.430031
HRV	LTU	0.786227	0.146395	0.0297171	0.0227924	0.00748398	2.33731e-05	6.59959e-06	1.22669e-05	0.297328	3.79895e-05	0.0694772	1.07507e-05	5.90807e-06	0.000212461	0.0286109	4.55821e-06	1.38963
HUN	LTU	2.09907	0.422489	0.086211	0.0685408	0.0210752	0.000270853	9.12097e-05	0.00010201	0.804174	0.000196609	0.282654	0.000118827	0.000148225	0.000611261	0.120996	5.42005e-05	3.90878
IDN	LTU	0.177184	0.259308	0.0505715	0.0368498	0.0140898	7.44924e-05	9.88342e-08	3.93185e-05	0.0560467	6.61039e-06	0.0793233	9.36015e-06	2.02075e-05	0.000652983	0.0321292	3.79754e-06	0.706346
IND	LTU	6.3025	0.264764	0.0488094	0.0486702	0.0139262	0.000266414	0.000431796	8.66293e-05	0.53603	8.6881e-05	0.0598578	9.81531e-06	2.32455e-05	0.00032219	0.02783	4.9032e-06	7.30378
IRL	LTU	0.503657	0.254634	0.051943	0.0499219	0.0143843	8.37407e-05	0.000133125	9.09746e-05	0.314252	2.05861e-05	0.160479	1.08286e-05	9.11727e-05	0.000418197	0.0766845	5.43014e-06	1.42862
ITA	LTU	8.65246	7.83736	1.58063	1.385	0.404511	0.0552466	0.00993907	0.02029	2.53837	0.00048127	2.41837	0.000481157	0.0157743	0.0406802	1.04734	0.000209519	26.0308
JPN	LTU	1.68689	2.17478	0.443016	0.316925	0.121421	0.00757261	0.00063182	0.00583601	0.226328	2.38361e-05	0.302367	3.16926e-05	0.000750027	0.00863914	0.124587	1.30601e-05	5.4238
KOR	LTU	1.06269	1.3697	0.28119	0.211861	0.0782948	0.00140393	0.000215806	0.000666507	0.468808	4.3971e-05	0.645599	6.00969e-05	0.000518952	0.00403254	0.26861	2.49894e-05	4.3955
LTU	LTU	0	0	0	0	0	0	0	0	0	0	0	0	0	0	0	0	0
LUX	LTU	1.13786	0.136507	0.0231804	0.0183961	0.00514695	7.02216e-06	1.88529e-06	1.19317e-05	1.17398	0.000116377	0.0995013	1.50688e-05	4.14446e-06	0.00017044	0.0402838	6.41809e-06	2.63841
LVA	LTU	9.46283	4.66228	0.826195	0.601368	0.188927	0.0350227	0.0402468	0.000298162	2.47203	0.0820808	1.1945	0.055736	0.00434615	0.00105336	0.45863	0.0186762	20.1373
MEX	LTU	0.0349062	0.0241392	0.00304842	0.0032285	0.00074352	8.89848e-06	8.91217e-06	6.75317e-06	0.00355238	1.79552e-07	0.00341364	1.70065e-07	4.63978e-06	3.03276e-05	0.00120494	6.25403e-08	0.0742982
MLT	LTU	0.0560711	0.00561382	0.00110437	0.000850321	0.000316111	1.53077e-07	3.13416e-08	1.71093e-07	0.113146	1.2575e-05	0.0108083	1.19919e-06	8.35546e-08	1.5487e-06	0.00449181	4.98305e-07	0.193916
NLD	LTU	6.33663	4.5238	0.933407	0.696402	0.236591	0.0322831	0.018217	0.00763127	3.38967	0.00123646	2.62297	0.00145555	0.0124126	0.0750405	1.11671	0.000633651	20.0154
NOR	LTU	0.675634	1.1643	0.215661	0.16108	0.0534289	0.00180776	0.00289735	0.000847675	0.226032	6.44088e-05	0.321766	0.000111135	0.00027816	0.00630913	0.125777	4.38427e-05	2.9569
POL	LTU	41.4966	30.9664	6.52529	4.76934	1.55052	0.355232	0.110054	0.0182327	15.0419	0.020859	9.49732	0.0211733	0.0684156	0.0504546	4.12526	0.00949685	114.702
PRT	LTU	0.0421778	0.132258	0.0337455	0.0337755	0.00773926	9.47972e-05	2.98291e-05	6.12879e-05	0.0230466	3.81065e-06	0.0468191	9.47709e-06	1.94506e-05	0.00014435	0.0274966	5.22225e-06	0.347482
ROU	LTU	0.206653	0.0524194	0.0105157	0.00881206	0.00292389	1.67727e-05	4.28252e-06	7.20735e-06	0.0989516	1.62783e-05	0.0303979	5.0872e-06	3.76146e-06	4.02768e-05	0.0128462	2.14076e-06	0.423789
ROW	LTU	22.0645	31.279	5.14075	3.41686	1.07985	1.27186	0.747098	0.207058	8.63932	0.00777869	11.9858	0.0106732	0.314092	0.658805	4.64607	0.0041512	91.4814
RUS	LTU	44.4734	14.3796	3.16478	2.03236	0.761268	0.0931009	0.148261	0.0107457	9.52977	0.0107947	2.25343	0.00418747	0.00579177	0.04304	0.961857	0.00180818	77.8785
SVK	LTU	0.43774	0.407536	0.0757515	0.0565339	0.0196249	0.000119726	7.1279e-05	4.40499e-05	0.198201	4.74948e-05	0.18787	5.45908e-05	2.519e-05	0.000527829	0.0741246	2.03529e-05	1.45855
SVN	LTU	6.45899	0.209252	0.0429056	0.0316154	0.0115379	4.09237e-05	5.75763e-06	3.0137e-05	1.28622	0.000465679	0.11211	3.33629e-05	1.6471e-05	0.000254047	0.0468586	1.26008e-05	8.2131
SWE	LTU	6.26729	7.8071	1.54866	1.22111	0.384493	0.0491887	0.0930843	0.00904602	1.70793	0.00160947	2.01888	0.00328781	0.0197195	0.0275033	0.870804	0.00149535	22.0462
TUR	LTU	2.18556	1.48472	0.277322	0.361268	0.0821205	0.00712087	0.000272106	0.00064218	0.445791	0.000215196	0.327107	0.000151513	0.00293271	0.00229579	0.154474	7.35853e-05	5.3324
TWN	LTU	1.12185	1.35448	0.320686	0.398991	0.0837029	0.000985422	4.11953e-05	0.0010588	0.610372	6.02803e-05	0.761528	7.32677e-05	0.000681837	0.00588154	0.428161	4.15348e-05	5.09
USA	LTU	9.76038	11.0494	1.33776	1.20868	0.272431	0.110108	0.0448415	0.063051	0.95944	0.000124691	0.756507	0.000141057	0.00663931	0.0677945	0.23063	3.89769e-05	25.8713
AUS	LUX	0.179782	0.033003	0.0451431	0.0202696	0.0130905	0.000140832	2.60439e-05	0.000139481	0.0525183	3.06209e-05	0.0074706	4.80902e-06	1.37484e-05	0.000160997	0.0178806	1.14303e-05	0.369702
AUT	LUX	1.88682	2.60525	4.35205	1.37799	1.24725	0.0506222	0.0133671	0.0249023	0.778357	0.00163967	1.06647	0.00187176	0.0184483	0.0253145	3.03703	0.00508023	16.4992
BEL	LUX	128.872	48.0728	81.6673	23.0078	23.0195	4.60382	2.45664	0.63844	63.3882	0.419212	27.9289	0.200515	2.57175	1.25748	78.7773	0.524095	487.507
BGR	LUX	0.011487	0.00895328	0.0155341	0.00777895	0.00353468	5.036e-06	1.6527e-06	2.701e-06	0.00192134	2.65154e-06	0.00273489	2.63089e-06	1.49813e-07	1.75619e-06	0.006989	7.14527e-06	0.0589774
BRA	LUX	21.4904	0.182304	0.340621	0.0898484	0.106853	0.00202618	0.000100702	0.000749371	3.27346	0.00260156	0.0300308	2.23351e-05	0.000168017	0.000371771	0.0960125	7.00942e-05	25.6166
CAN	LUX	9.83847	0.883837	1.12239	0.531099	0.289125	0.00824672	0.00128388	0.00507229	4.86508	0.00327868	0.285923	0.000176749	0.00493188	0.0146575	0.66483	0.000406345	18.5198
CHE	LUX	15.6284	13.1042	29.0148	12.5587	6.7521	2.38067	1.86403	0.142994	7.12031	0.0535949	4.21018	0.0382387	0.600611	0.124302	13.8106	0.163303	107.578
CHN	LUX	2.00473	139.986	169.781	90.6988	32.2715	2.39859	0.0707616	0.942952	0.394198	0.000422138	20.0411	0.0307647	0.546689	0.922978	42.5231	0.0652758	502.696
CYP	LUX	0.00485572	0.0102613	0.0131509	0.00679219	0.00269451	5.74195e-06	1.43903e-06	2.89827e-06	0.00117575	1.7048e-06	0.00273928	3.92624e-06	1.60329e-06	1.09265e-06	0.00569651	8.40011e-06	0.0474098
CZE	LUX	1.14907	2.63532	4.30986	1.29038	1.32058	0.0164563	0.00872523	0.00773492	0.491698	0.0010143	1.26183	0.00190969	0.00746095	0.0194058	3.538	0.00482837	16.0712
DEU	LUX	70.2989	84.866	115.117	34.8491	29.0105	20.0068	4.64324	4.55086	20.1946	0.0590327	23.3773	0.0829531	8.32583	3.56614	62.0573	0.204008	481.477
DNK	LUX	1.01679	0.426066	0.670545	0.218785	0.18379	0.00340925	0.000676171	0.00170161	0.43365	0.000582917	0.124905	0.000168498	0.00199757	0.00263276	0.329427	0.000423363	3.41683
ESP	LUX	3.42532	4.86313	8.55929	2.86134	2.40883	0.300045	0.062357	0.10005	1.16435	0.00274485	1.63851	0.00383501	0.0871147	0.0495199	4.69476	0.0103821	30.2546
EST	LUX	0.00671108	0.0158535	0.013902	0.00404987	0.00324842	1.84967e-06	1.40636e-07	1.68339e-06	0.00147075	1.35845e-06	0.00653034	4.77799e-06	4.3606e-07	1.05239e-05	0.008079	6.60252e-06	0.0599277
FIN	LUX	0.460772	0.151322	0.293609	0.104179	0.0714944	0.000801196	0.000161015	0.000394787	0.155609	0.00023202	0.0374382	4.19073e-05	0.000320879	0.00069852	0.117207	0.000134581	1.39478
FRA	LUX	88.3676	46.0021	59.1251	19.6576	16.0538	10.1806	2.71846	1.32264	29.6555	0.0769829	12.6519	0.0547093	3.51455	1.01166	32.5773	0.131171	323.196
GBR	LUX	5.37901	46.1955	59.9634	30.1744	12.6188	1.4699	0.478019	1.09667	0.949435	0.000841496	6.4632	0.00605616	0.349002	0.373144	15.3848	0.0145503	180.973
GRC	LUX	0.155502	0.753847	0.969187	0.472667	0.209458	0.00496936	0.00201894	0.00193518	0.0135451	4.63598e-05	0.0689313	0.000217377	0.000233697	0.000189554	0.147199	0.000456308	2.80127
HRV	LUX	0.151057	0.0183675	0.0350266	0.0226315	0.00758214	1.23275e-05	3.08991e-06	1.16759e-05	0.0294998	2.44576e-05	0.00444733	3.93413e-06	2.55967e-06	2.33255e-05	0.0120522	1.05161e-05	0.281054
HUN	LUX	0.760502	0.218054	0.267231	0.129735	0.061039	0.000487031	0.000172311	0.000241704	0.560595	0.000666919	0.0696764	9.3407e-05	0.000379035	0.000343736	0.151202	0.000202701	2.22154
IDN	LUX	0.204166	0.0095057	0.0192557	0.0058835	0.0059411	3.07809e-05	1.58101e-05	1.84164e-05	0.0634606	4.12114e-05	0.0029907	2.00962e-06	8.63433e-06	7.59146e-05	0.00986564	6.6367e-06	0.321284
IND	LUX	0.103185	0.430866	0.883404	0.246331	0.280681	0.00436993	0.000282346	0.00135754	0.0278997	2.35121e-05	0.121301	0.000103456	0.000341865	0.00192258	0.397695	0.000336541	2.50022
IRL	LUX	0.818258	0.39808	0.569071	0.230865	0.145283	0.00107521	0.000528814	0.0010942	0.482402	0.000231462	0.181855	0.00014106	0.000990476	0.00113749	0.47343	0.000398542	3.3133
ITA	LUX	69.0083	72.9577	105.388	47.9585	22.84	7.58802	3.72776	1.24215	13.4789	0.0425566	7.6909	0.0313076	1.50441	0.319568	21.3141	0.0897039	375.354
JPN	LUX	11.0453	10.1056	12.6254	5.92027	2.94205	0.312892	0.015818	0.163236	1.03905	0.000721173	0.496469	0.00036804	0.0318315	0.0384226	1.26059	0.000910684	46.0178
KOR	LUX	0.141054	0.375959	0.450691	0.21616	0.107767	0.00302649	5.76064e-05	0.00109158	0.0517847	2.83807e-05	0.071658	4.19028e-05	0.000990194	0.00111525	0.160384	9.35891e-05	1.58261
LTU	LUX	0.0102524	0.0137483	0.0202215	0.00736234	0.00540855	5.53797e-06	1.59729e-05	4.57588e-06	0.00244347	3.59206e-06	0.00295595	5.59196e-06	1.14717e-06	7.1066e-06	0.00737946	1.32253e-05	0.0698342
LUX	LUX	0	0	0	0	0	0	0	0	0	0	0	0	0	0	0	0	0
LVA	LUX	0.00759222	0.0253111	0.0456471	0.0174034	0.011076	1.25153e-05	7.85712e-07	5.94445e-06	0.000730954	1.24152e-06	0.00485794	6.002e-06	1.63366e-06	1.37076e-05	0.0148794	1.92604e-05	0.127642
MEX	LUX	3.18333	0.110158	0.0300077	0.00781504	0.00934177	0.000229347	1.72586e-05	0.000107498	0.346581	0.000122764	0.0136081	5.89407e-06	0.000115953	0.00012315	0.00839449	5.22149e-06	3.71004
MLT	LUX	0.0013767	0.0754841	0.544779	0.330954	0.0913214	0.000221845	8.3677e-05	5.35947e-05	0.00049007	9.49958e-07	0.00843071	1.45977e-05	0.000166914	1.2224e-05	0.105975	0.000183819	1.16027
NLD	LUX	12.637	15.3617	28.4608	9.3973	8.11183	1.11314	0.360463	0.316482	5.00142	0.0169336	8.41998	0.0225994	0.35536	0.697726	26.3829	0.0695196	116.79
NOR	LUX	0.665421	0.286871	0.411258	0.183069	0.105189	0.00130248	0.000709682	0.000931329	0.186614	0.000372286	0.0727949	0.000111252	0.000402206	0.00347185	0.176806	0.000260744	2.09614
POL	LUX	1.61211	2.14469	2.67851	1.13144	0.674534	0.0237484	0.0134829	0.0075762	0.403589	0.000816435	0.438315	0.000912402	0.00689195	0.00554751	0.961642	0.00197069	10.1121
PRT	LUX	0.390524	1.06829	1.55117	0.777889	0.332531	0.00975167	0.00301615	0.00284088	0.132882	0.000305227	0.199429	0.000522045	0.00132381	0.00107996	0.445175	0.00118613	4.91875
ROU	LUX	0.249967	0.0590729	0.101748	0.0691156	0.0226412	9.53555e-05	0.000130119	5.21644e-05	0.0386116	3.73435e-05	0.0143854	1.61313e-05	1.71389e-05	7.12771e-05	0.0420085	4.51389e-05	0.598306
ROW	LUX	45.3387	71.3825	54.1746	25.4296	11.321	39.335	20.7465	2.48088	15.1266	0.0693111	16.3255	0.0887916	6.19809	2.01454	40.3182	0.21262	350.587
RUS	LUX	0.0274171	0.171766	0.372517	0.100046	0.115385	0.00111557	0.000208775	0.00161957	0.00307587	3.54005e-06	0.0355573	3.22696e-05	8.46212e-05	0.00219333	0.123613	0.00011197	0.954801
SVK	LUX	1.00918	0.217585	0.362719	0.119413	0.104882	0.000272106	5.60831e-05	0.00022149	0.335812	0.000243032	0.0979225	6.15299e-05	0.000101717	0.000762181	0.292038	0.00017765	2.54188
SVN	LUX	0.449225	0.219751	0.347933	0.114797	0.100418	0.000551501	0.000417248	0.000263907	0.188677	0.000636283	0.0803609	0.000166614	0.000301146	0.000491122	0.228824	0.000474748	1.7341
SWE	LUX	0.643453	1.96822	2.88543	1.12247	0.720085	0.0239246	0.00911799	0.0104344	0.145321	0.000330937	0.433067	0.000748968	0.0110117	0.0118754	1.04636	0.00178317	9.04337
TUR	LUX	0.439253	1.57012	1.7992	0.939054	0.380055	0.00714996	0.00228784	0.00509243	0.0919766	9.31672e-05	0.170338	0.000166268	0.00176632	0.00242912	0.345061	0.000336777	5.75463
TWN	LUX	0.100999	0.0326894	0.0413032	0.0167186	0.0113833	0.000162545	4.31686e-05	0.000157866	0.0407313	2.6415e-05	0.0105336	7.08947e-06	9.70156e-05	0.000160067	0.0228531	1.52941e-05	0.277946
USA	LUX	43.6364	8.72821	12.203	4.25377	2.95844	0.97978	0.046568	0.623074	6.77494	0.00449118	0.709156	0.000527818	0.085586	0.174624	1.7661	0.00131399	82.9547
AUS	LVA	0.26466	0.8186	0.111531	0.230298	0.0451816	0.000407242	0.000172705	0.000375553	0.0546045	4.58077e-06	0.119644	1.07829e-05	4.83766e-05	0.00105365	0.0582267	5.19403e-06	1.70487
AUT	LVA	3.8911	2.88106	0.715944	0.266292	0.18147	0.0144743	0.00248694	0.00304816	1.54435	0.000548689	0.8882	0.000712356	0.00319313	0.00831933	0.341183	0.00052486	10.7476
BEL	LVA	4.38871	2.92018	0.522514	0.282722	0.113855	0.00411294	0.00173858	0.00241554	2.03399	0.000244735	1.50941	0.000341893	0.00230578	0.0222751	0.516832	0.000224473	12.3248
BGR	LVA	0.267806	0.0778664	0.01688	0.00444492	0.00484499	1.22507e-05	8.95332e-06	3.95275e-06	0.15427	2.283e-05	0.0383101	6.03867e-06	2.58636e-07	5.46079e-06	0.00950649	1.7467e-06	0.574218
BRA	LVA	0.0854331	0.0897274	0.0245245	0.00838715	0.00480237	8.79255e-05	1.3217e-05	3.23151e-05	0.00938529	1.09944e-06	0.0100844	1.1894e-06	5.41563e-06	3.99762e-05	0.00381767	4.69587e-07	0.236349
CAN	LVA	0.771814	0.620668	0.12963	0.0591117	0.0282144	0.00106819	0.000542572	0.000567295	0.238752	1.93019e-05	0.164932	2.38093e-05	0.000767269	0.00303222	0.066518	1.06594e-05	2.08578
CHE	LVA	15.9316	5.6071	0.842762	0.495554	0.188639	0.0283033	0.018503	0.00319694	8.90664	0.00202925	2.2139	0.000989007	0.0101672	0.0164208	0.431922	0.000440188	34.7047
CHN	LVA	1.48756	2.90663	0.463989	0.292688	0.102478	0.00463837	9.33269e-05	0.0020479	0.410752	3.37385e-05	0.572873	4.84093e-05	0.0010408	0.00985369	0.17851	1.51072e-05	6.43354
CYP	LVA	0.014108	0.0428732	0.0140551	0.00339831	0.00396929	1.47632e-05	5.27013e-06	3.38282e-06	0.00579077	3.43398e-06	0.00740927	7.64745e-06	6.91089e-06	1.34871e-06	0.00263145	3.62792e-06	0.094297
CZE	LVA	4.32503	8.42847	3.03309	0.780757	0.836782	0.0138097	0.00356772	0.00507945	1.89573	0.000468278	2.20923	0.00135404	0.00524726	0.0114651	1.33279	0.0009881	22.9063
DEU	LVA	39.739	38.4266	5.79547	2.79502	1.11189	0.778868	0.547054	0.142377	12.4067	0.00443004	10.2045	0.00625559	0.254524	0.531726	3.13542	0.00308321	115.948
DNK	LVA	7.33529	10.0333	1.37188	0.626968	0.342312	0.0299307	0.0315157	0.00383398	3.18053	0.00317947	3.0785	0.00399893	0.0197695	0.0218015	0.791061	0.00136209	26.8862
ESP	LVA	1.19733	1.63213	0.442017	0.146815	0.0884266	0.00599659	0.000191615	0.0024557	0.406387	6.53017e-05	0.517415	0.000135554	0.00116591	0.00583419	0.226226	0.000101898	4.67593
EST	LVA	6.39485	10.4369	3.16491	0.954872	0.7655	0.0584509	0.0474917	0.000666428	5.21692	0.0709075	8.84373	0.111656	0.0116286	0.00526546	3.43157	0.0704516	39.6645
FIN	LVA	32.7194	15.2472	2.64473	1.76516	0.648091	0.0396736	0.0382321	0.00833604	11.589	0.00592098	5.43443	0.00294039	0.0171444	0.0282628	1.83726	0.0011613	72.0713
FRA	LVA	23.2355	9.07615	1.07317	0.726196	0.237818	0.0305927	0.0141537	0.014297	6.79716	0.000833515	2.31206	0.000307935	0.0094753	0.060166	0.648519	9.13079e-05	44.2525
GBR	LVA	15.0588	14.6866	2.3185	1.26557	0.557826	0.300018	0.0879594	0.041848	3.93938	0.00130235	2.85312	0.00162787	0.0442506	0.0735767	0.960872	0.000932164	42.2056
GRC	LVA	0.211633	0.0652562	0.0130482	0.00631011	0.00326893	6.79278e-05	6.23551e-06	2.66674e-05	0.0586106	2.26469e-05	0.00997901	4.70216e-06	5.83944e-06	1.8524e-05	0.00385685	1.64413e-06	0.372341
HRV	LVA	0.184394	0.042482	0.00511873	0.00230598	0.00114029	2.36702e-06	6.05217e-07	1.70938e-06	0.0655112	1.04819e-05	0.0138566	2.15499e-06	5.0053e-07	2.78998e-05	0.0021247	3.25321e-07	0.317259
HUN	LVA	5.53162	1.10355	0.178394	0.107366	0.0398024	0.000308731	0.000259617	0.000158814	2.36803	0.000363671	0.699214	0.000124006	0.000171396	0.00149285	0.257693	4.78327e-05	10.2935
IDN	LVA	0.00969003	0.0140136	0.00465044	0.00138058	0.000881481	5.26187e-06	8.02001e-08	2.58099e-06	0.00277421	2.1484e-07	0.00377578	3.03951e-07	1.16086e-06	3.06061e-05	0.00156075	1.30069e-07	0.0387689
IND	LVA	0.345858	0.383284	0.0816062	0.0470412	0.0180936	0.000492578	1.4775e-05	0.000152859	0.0888232	1.1552e-05	0.100416	1.59777e-05	3.75579e-05	0.000462877	0.0389071	5.51085e-06	1.10528
IRL	LVA	1.66824	1.25975	0.193882	0.182979	0.0543338	0.00137011	0.00033959	0.000392168	1.94077	0.000284071	1.20602	0.000223326	0.000945746	0.00345828	0.476277	0.000115081	7.0049
ITA	LVA	7.16044	5.7752	1.22515	0.560938	0.267923	0.0266948	0.00348833	0.0122274	1.84906	0.00027505	1.41737	0.000270669	0.00759651	0.0229534	0.520408	0.000132808	18.8633
JPN	LVA	2.01602	0.140886	0.0237873	0.0175294	0.00574446	0.00046852	1.17118e-05	0.000331062	0.214748	1.66529e-05	0.0117544	9.70008e-07	5.89149e-05	0.000484463	0.00395682	3.21532e-07	2.43654
KOR	LVA	2.96819	0.432523	0.0461633	0.0366606	0.0111597	0.000183503	4.85068e-05	0.000109027	1.44294	7.58027e-05	0.176046	1.08457e-05	6.72771e-05	0.00117535	0.045452	2.80282e-06	5.16471
LTU	LVA	16.8085	10.7088	4.42348	0.980121	1.21697	0.0536146	0.118985	0.00213354	3.39608	0.0350744	2.56688	0.0307417	0.0108874	0.0019622	1.86164	0.0227775	42.2436
LUX	LVA	0.0904588	0.163504	0.0509568	0.0140743	0.0107592	1.31692e-05	2.46888e-06	2.30385e-05	0.0368611	3.76363e-06	0.0962563	1.69056e-05	1.04178e-05	0.000205386	0.0666846	1.40407e-05	0.531222
LVA	LVA	0	0	0	0	0	0	0	0	0	0	0	0	0	0	0	0	0
MEX	LVA	0.00744889	0.011837	0.00225941	0.00108168	0.000563074	1.34478e-05	5.94687e-07	8.1705e-06	0.00394135	1.40638e-07	0.00196035	7.36705e-08	7.57532e-06	1.80555e-05	0.000712256	2.65753e-08	0.0298534
MLT	LVA	0.0315206	0.150014	0.0279388	0.0145436	0.00659204	2.37335e-05	3.55133e-06	3.31168e-06	0.0173976	1.15511e-05	0.044839	2.48421e-05	9.39272e-06	7.31455e-06	0.0154251	9.02416e-06	0.309268
NLD	LVA	4.75499	5.17009	0.924521	0.421674	0.208725	0.0235381	0.00761693	0.00607204	1.93902	0.000476497	1.96692	0.000777399	0.00561599	0.0426716	0.64281	0.000471038	16.1269
NOR	LVA	7.57683	1.34445	0.237334	0.145521	0.060516	0.00196548	0.00153351	0.00100671	1.51583	0.000553951	0.386405	0.000179429	0.000352162	0.00729891	0.124288	6.11875e-05	11.406
POL	LVA	19.6445	10.0759	3.72117	0.95798	0.779953	0.0596008	0.00859719	0.00825403	7.05947	0.00329516	3.00872	0.0023252	0.0170286	0.0162375	1.439	0.00161605	46.8406
PRT	LVA	0.459029	0.0757785	0.0292542	0.00601825	0.00514186	4.37685e-05	2.92963e-06	4.0778e-05	0.303124	1.95809e-05	0.0238776	3.25187e-06	6.18468e-06	7.56758e-05	0.0114755	2.34197e-06	0.91407
ROU	LVA	0.593683	0.32122	0.0955664	0.0377709	0.0236058	7.98602e-05	1.84689e-05	4.11337e-05	0.208656	2.62583e-05	0.0773946	9.69632e-06	1.38724e-05	0.000112765	0.037492	4.65598e-06	1.39625
ROW	LVA	28.6024	31.2481	9.10977	2.59049	1.71702	2.96338	1.39183	0.467877	11.8576	0.00508019	10.764	0.0056501	0.578949	0.667693	5.86402	0.00328452	107.846
RUS	LVA	21.802	55.4663	11.1542	5.3873	2.50793	0.343788	0.34357	0.0332669	3.71729	0.00508646	9.40908	0.0105076	0.0237681	0.175388	3.30359	0.00381555	113.692
SVK	LVA	0.296351	1.20233	0.292273	0.122843	0.0727338	0.00120181	0.00017223	0.000142973	0.149686	4.8991e-05	0.670588	0.00050213	0.00024054	0.00169461	0.243835	0.000185841	3.05534
SVN	LVA	3.66067	0.372591	0.14648	0.0350614	0.0326709	0.000233865	0.00015822	6.38585e-05	0.59985	0.000494733	0.13107	0.000141532	9.94079e-05	0.000364893	0.0734182	0.000108404	5.06105
SWE	LVA	15.6484	15.9177	2.78751	1.42608	0.617823	0.117714	0.0997505	0.01449	5.78387	0.00446901	4.40609	0.00767744	0.0359238	0.0506995	1.34475	0.00564086	48.301
TUR	LVA	8.80049	0.862927	0.128439	0.0909603	0.030403	0.000473431	0.000216521	0.000242285	2.75227	0.000377708	0.210039	2.93954e-05	0.000123974	0.00126588	0.0606287	8.37445e-06	12.94
TWN	LVA	2.10041	0.818429	0.157362	0.168859	0.0477001	0.000619376	0.000135745	0.000721913	1.34396	8.94824e-05	0.614744	3.90954e-05	0.000717202	0.0124667	0.289924	1.85181e-05	5.55764
USA	LVA	14.4774	14.7534	3.68987	1.70457	0.802955	0.594425	0.0561291	0.220366	1.49469	0.000182466	1.18201	0.000164036	0.0539372	0.138267	0.60334	9.44236e-05	39.7764
AUS	MEX	17.0679	19.8691	3.59625	12.1999	0.640844	0.0216761	0.0159143	0.0098927	2.81214	0.0167773	3.4913	0.0209159	0.00209872	0.0410061	3.27762	0.0198271	63.1052
AUT	MEX	17.9774	10.6182	2.48214	5.83215	0.425975	0.00315108	0.00331766	0.00285188	6.78895	0.0161552	4.58162	0.00997645	0.0020231	0.0614245	4.1519	0.0128446	52.9943
BEL	MEX	59.0328	87.6033	11.1299	17.4326	1.65247	0.0394152	0.0192159	0.0189459	18.215	0.119274	32.8578	0.228158	0.0270088	0.497651	15.9563	0.106562	244.994
BGR	MEX	0.215742	0.615443	0.104937	0.127256	0.0154406	1.47062e-05	8.69721e-07	5.81079e-06	0.107544	0.000244827	0.331806	0.000772234	4.53418e-07	4.81175e-05	0.139912	0.000327851	1.65996
BRA	MEX	89.9802	124.126	23.6631	51.2662	3.88683	0.310021	0.18881	0.0500643	13.7359	0.200647	17.8986	0.288737	0.0269421	0.0906919	21.9587	0.271558	347.958
CAN	MEX	144.404	146.749	33.4297	73.2695	4.55298	0.980886	3.41926	0.558281	64.8579	0.953678	58.2719	0.952585	0.78805	1.56927	58.6567	0.931885	594.382
CHE	MEX	95.7843	81.4057	16.1133	32.951	2.65858	0.0379866	0.00752209	0.0277688	47.2908	0.270811	39.8143	0.187301	0.0207668	0.379397	23.2672	0.0921965	340.362
CHN	MEX	204.123	138.667	43.8293	124.041	7.89769	0.714846	0.261193	0.273089	74.1065	0.362945	33.0764	0.152077	0.230767	1.69149	62.9498	0.305634	692.73
CYP	MEX	0.0131461	0.0932595	0.0235711	0.0433957	0.00360256	8.68139e-07	9.14653e-07	1.63183e-06	0.00718541	2.88226e-05	0.0791026	0.000272328	2.33282e-07	2.44528e-05	0.0615127	0.000204064	0.325359
CZE	MEX	1.12412	1.50799	0.32101	0.551911	0.0490107	0.000143011	3.80063e-05	0.000101008	0.554557	0.00110365	0.743872	0.00125249	7.19131e-05	0.00492479	0.530527	0.00111043	5.39405
DEU	MEX	275.636	462.603	114.293	221.038	16.7444	1.23163	2.17225	1.21232	79.0167	0.269534	139.024	0.453329	0.682545	10.2436	113.91	0.37491	1439.69
DNK	MEX	18.5217	14.6615	2.21811	4.6735	0.368536	0.00168643	0.00102452	0.0015977	6.04174	0.0166198	5.38154	0.0148082	0.00146655	0.0465539	3.21196	0.00811075	55.1955
ESP	MEX	161.743	223.885	38.4861	66.9085	5.84748	0.390619	0.107629	0.0819607	46.7727	0.379765	67.1187	0.638278	0.0845558	0.815896	42.5214	0.375123	656.805
EST	MEX	0.0468917	0.418862	0.0937986	0.123207	0.0137122	4.63825e-06	6.1919e-07	5.21936e-06	0.0465231	0.000120533	0.460084	0.00118749	9.96578e-07	0.000256999	0.254668	0.000634886	1.46085
FIN	MEX	46.3419	12.8034	5.44366	17.0495	1.06055	0.00457268	0.00186128	0.00264435	15.9074	0.0407436	4.36979	0.00974266	0.00407809	0.0464757	8.24348	0.0205739	111.434
FRA	MEX	273.423	200.745	50.6201	130.687	8.72095	0.518849	0.304204	0.31342	74.0715	0.279879	55.6258	0.207895	0.252225	2.40478	62.3772	0.238351	861.056
GBR	MEX	151.994	151.7	31.2879	69.7326	5.03137	0.630057	0.32838	0.282714	33.5589	0.20195	35.5006	0.214867	0.212523	1.46764	37.761	0.266771	520.333
GRC	MEX	0.476512	0.493336	0.071659	0.116879	0.0107487	6.03073e-05	2.94103e-05	5.59292e-05	0.0826874	0.000190628	0.0736365	0.000167096	3.6338e-06	0.000186972	0.0432365	9.72819e-05	1.36988
HRV	MEX	0.573033	0.765778	0.199313	0.618653	0.0391461	1.59009e-05	2.42173e-06	2.37972e-05	0.19713	0.000334156	0.266921	0.000461963	3.80366e-06	0.000699507	0.297731	0.000515014	2.96211
HUN	MEX	5.69408	3.01861	1.07407	3.52931	0.211081	0.00209112	0.00178221	0.000386282	12.0978	0.127144	4.02537	0.0348969	0.00648054	0.0241988	10.8308	0.112526	40.8053
IDN	MEX	49.931	51.53	8.79623	20.5712	1.39931	0.0147946	0.00777973	0.0054214	15.6948	0.0569739	10.307	0.0466065	0.00295118	0.0998542	7.97253	0.0321585	166.477
IND	MEX	39.0768	90.8719	14.7251	19.5009	2.13048	0.126717	0.0557715	0.0148721	4.47016	0.0272736	15.501	0.0954708	0.0111778	0.0832213	7.4728	0.0464802	194.216
IRL	MEX	26.3359	42.1584	8.287	15.1772	1.3279	0.00562424	0.00561347	0.00650004	16.6426	0.0390364	27.9584	0.0600813	0.012338	0.11249	24.3746	0.0745364	162.798
ITA	MEX	179.907	146.04	36.6382	77.1624	6.02408	0.210168	0.0890063	0.144053	44.1848	0.14834	41.3361	0.146345	0.0530968	0.918749	37.0922	0.126041	570.62
JPN	MEX	464.015	750.444	292.69	857.64	51.2157	7.29736	4.89566	3.82835	51.0363	0.378339	81.4532	0.597357	1.54604	10.7712	140.035	1.0415	2719.95
KOR	MEX	329.074	361.311	172.959	578.58	34.1287	0.946705	0.712766	0.907507	150.661	0.659942	172.471	0.814755	0.554274	6.43686	395.011	1.71155	2208.54
LTU	MEX	1.16235	0.0417561	0.00665158	0.0169612	0.00125651	2.77789e-07	1.58987e-07	3.4625e-07	0.283488	0.000508522	0.00520466	1.05338e-05	5.51371e-08	4.62533e-06	0.00699353	1.43251e-05	1.52534
LUX	MEX	0.620105	5.40165	1.30691	2.13128	0.190717	6.3053e-05	1.75147e-05	0.000170785	0.385985	0.000586034	5.33149	0.00928821	7.91417e-05	0.0135615	3.77817	0.00658915	19.2019
LVA	MEX	0.0802974	0.180511	0.0339747	0.0453592	0.0050716	2.30705e-06	1.99652e-07	1.69044e-06	0.0335052	7.92533e-05	0.0582192	0.000151384	2.93177e-07	3.96338e-05	0.0338625	8.33584e-05	0.471405
MEX	MEX	0	0	0	0	0	0	0	0	0	0	0	0	0	0	0	0	0
MLT	MEX	0.0372983	0.134026	0.0576309	0.17487	0.0111541	3.34025e-06	6.0027e-07	2.21193e-06	0.0450108	0.000107386	0.201837	0.000510962	1.56843e-06	8.63959e-05	0.438326	0.001112	1.10408
NLD	MEX	41.0668	63.3844	9.41687	13.2657	1.33452	0.0371486	0.016838	0.0234029	14.0852	0.0957209	29.8502	0.163247	0.01744	0.750981	12.475	0.0679357	186.174
NOR	MEX	14.8837	10.6723	2.24038	4.69731	0.375976	0.00181611	0.00125109	0.00171345	4.62443	0.0134573	3.0365	0.00649047	0.00045536	0.0661922	2.43927	0.00656156	43.0804
POL	MEX	1.14502	2.80427	0.427211	0.742457	0.0656907	0.000431766	0.000463715	0.000270187	0.344886	0.000803496	0.789879	0.00159953	9.31062e-05	0.0043789	0.494315	0.00110952	6.82748
PRT	MEX	6.513	5.08782	0.814138	1.58739	0.117507	0.00147149	0.000417285	0.000411389	2.85078	0.013626	1.62143	0.00913051	0.000155138	0.00528886	0.93822	0.00499057	19.5686
ROU	MEX	0.229742	1.521	0.360483	0.500475	0.0526097	6.06155e-05	8.46333e-06	4.89922e-05	0.0899818	0.000202322	0.705228	0.00156985	1.03434e-05	0.00145869	0.414949	0.000914774	3.88001
ROW	MEX	863.921	855.83	209.797	614.323	27.6288	16.5067	27.4897	7.29531	504.451	4.72716	457.354	5.57386	7.95375	62.1481	893.229	8.08786	4566.94
RUS	MEX	0.305177	33.7341	7.09696	7.70936	1.01711	0.0246095	0.00278607	0.00645473	0.0503613	0.000344568	7.18092	0.0526874	0.00172064	0.147443	3.39937	0.0249309	60.7579
SVK	MEX	0.0349169	0.135253	0.0353286	0.0505605	0.00532064	4.55513e-06	1.68727e-06	3.19348e-06	0.0169379	5.48956e-05	0.0717501	0.000114073	1.86639e-06	0.000281672	0.0518397	0.000113316	0.402549
SVN	MEX	0.335289	0.711631	0.163083	0.295085	0.0251032	2.31588e-05	1.83612e-05	1.8471e-05	0.11404	0.000632828	0.314019	0.000961854	9.7161e-06	0.000759838	0.227789	0.000466212	2.1903
SWE	MEX	416.018	85.6444	47.3175	167.785	9.87429	0.0620684	0.0182859	0.0840488	199.112	0.410013	36.6372	0.0751196	0.0482914	1.08992	107.51	0.220995	1072.64
TUR	MEX	18.6289	28.4321	3.88029	6.19474	0.562776	0.0502535	0.0329651	0.00315884	2.74615	0.0114015	4.5996	0.0198262	0.00920484	0.0333747	1.94766	0.00841533	67.1652
TWN	MEX	146.318	188.555	70.3939	207.103	13.0183	0.20714	0.154917	0.289046	97.3397	0.421838	118.965	0.56246	0.268783	4.6857	241.473	0.974828	1090.99
USA	MEX	6328.41	11079.8	974.973	1341.51	283.075	2974.35	9465.81	163.743	818.788	46.7631	1367.09	77.8291	292.44	342.942	2062.78	117.608	37741.9
AUS	MLT	3.19652	10.2771	12.0589	6.17448	2.44726	0.0276933	0.00665714	0.0200511	0.425874	3.52474e-05	1.24417	0.000118641	0.00233339	0.0169017	2.52817	0.000241312	38.4276
AUT	MLT	2.414	3.4451	3.0866	2.01466	0.636989	0.0959674	0.044628	0.0101055	0.74632	0.000451107	0.584246	0.000672584	0.0197525	0.00918158	0.90584	0.00119216	14.0212
BEL	MLT	3.94898	10.0781	10.836	5.8081	2.15848	0.0645641	0.0736347	0.0490162	1.04296	0.000209981	1.66606	0.000434847	0.044039	0.0321319	2.93098	0.000811528	38.7446
BGR	MLT	0.016692	0.0460065	0.0339347	0.020658	0.00718021	0.000114662	2.37125e-05	1.06593e-05	0.0059027	4.96043e-06	0.00940392	1.53064e-05	3.32229e-06	2.57995e-06	0.0123359	2.20719e-05	0.152411
BRA	MLT	0.0659039	0.137001	0.0614074	0.117332	0.0144769	0.000295789	5.1483e-05	0.000108806	0.00274859	1.9454e-07	0.00983309	4.63039e-07	3.44816e-05	5.57965e-05	0.0133573	6.49459e-07	0.422614
CAN	MLT	5.98103	4.6245	2.24746	1.46366	0.550628	0.0233072	0.00476465	0.013599	0.736508	7.26058e-05	0.671142	9.28788e-05	0.0149942	0.0166313	0.786554	0.00013228	17.1361
CHE	MLT	7.47383	1.86833	1.70092	1.01871	0.361014	0.0245837	0.00763527	0.00769272	4.1201	0.000385897	0.451684	0.000115329	0.00658725	0.00731424	0.549357	0.000206847	17.6013
CHN	MLT	1.93488	1.51588	0.854318	0.726536	0.177983	0.00504103	9.44377e-05	0.00294752	0.357851	2.75397e-05	0.215404	1.44414e-05	0.0013727	0.00751176	0.279316	2.19146e-05	6.07943
CYP	MLT	1.33189	0.0717316	0.015038	0.0323196	0.00300218	3.93617e-05	0.000102653	4.68799e-06	0.56444	0.00016103	0.0306099	8.49265e-06	3.81054e-06	6.73571e-06	0.0219061	5.83783e-06	2.07163
CZE	MLT	0.152522	0.0753601	0.0269458	0.0364046	0.00580693	4.58275e-05	1.0963e-05	2.97901e-05	0.0590798	8.76439e-06	0.0209302	2.3658e-06	1.53801e-05	0.000133297	0.0185949	2.27261e-06	0.39618
DEU	MLT	22.0698	13.6866	12.2993	6.89164	2.35493	1.37014	0.964259	0.398066	5.00219	0.00162013	1.93142	0.000959238	0.396332	0.191551	3.68392	0.00182273	71.2704
DNK	MLT	5.38669	0.411102	0.391442	0.24933	0.0975613	0.00141625	0.00188306	0.000806158	1.51219	0.000174198	0.143062	1.8324e-05	0.000720403	0.00267035	0.346749	4.39005e-05	8.54955
ESP	MLT	2.83353	2.43891	1.80533	1.4141	0.391748	0.0228138	0.00962901	0.0120279	0.776165	8.45986e-05	0.486252	5.02436e-05	0.00510313	0.0083383	0.717318	7.61104e-05	10.93
EST	MLT	0.0229727	0.0170832	0.0116205	0.00703686	0.00253686	3.56032e-06	7.71431e-07	1.18053e-06	0.00968808	2.97198e-06	0.0047273	1.33089e-06	7.1248e-07	4.58219e-06	0.00535743	1.65174e-06	0.0811762
FIN	MLT	0.591338	1.24043	1.30372	0.70257	0.26712	0.00197099	0.000287439	0.0012751	0.19322	5.4505e-05	0.302263	0.000113114	0.00151673	0.00310217	0.544716	0.000198083	5.1568
FRA	MLT	17.8509	51.0212	48.8154	25.4899	15.8106	5.53737	0.740221	0.851542	4.03374	0.00215535	17.2586	0.0136674	3.18742	1.01772	34.7621	0.0275473	226.47
GBR	MLT	37.6829	17.5787	13.1384	7.34105	2.71516	1.14688	1.04698	0.230968	7.07798	0.00190891	1.88104	0.000908735	0.211406	0.07484	2.67295	0.00152424	92.8365
GRC	MLT	0.816183	0.605093	0.402238	0.309475	0.0947223	0.010723	0.00251193	0.000943166	0.157478	0.000533763	0.104287	0.000292576	0.000980001	0.000277994	0.152467	0.000372064	2.6597
HRV	MLT	0.0917229	0.0712053	0.0385549	0.0326859	0.00876231	0.000106794	2.36319e-05	1.4799e-05	0.0194496	1.10455e-05	0.016098	9.9369e-06	2.01813e-05	6.68768e-05	0.0193076	1.32942e-05	0.298344
HUN	MLT	0.214512	0.0859439	0.0200848	0.0363399	0.00456715	9.65279e-05	0.0008399	2.03874e-05	0.0894946	1.99253e-05	0.0328393	6.54442e-06	5.12607e-05	9.1286e-05	0.0312184	7.59019e-06	0.516381
IDN	MLT	0.152512	0.0409236	0.0131934	0.0273373	0.00342174	1.89725e-05	4.31227e-06	9.74034e-06	0.0420237	1.63707e-06	0.00747042	2.63994e-07	3.97027e-06	8.69548e-05	0.00857806	3.38799e-07	0.2956
IND	MLT	0.228303	0.156764	0.0504826	0.0740749	0.0130653	0.00011612	1.658e-06	7.23014e-05	0.0436027	1.87235e-06	0.0384184	1.5861e-06	8.93846e-06	0.000243145	0.0343466	1.53402e-06	0.639531
IRL	MLT	2.27862	0.379637	0.0971711	0.151738	0.0265696	0.000199897	0.000159428	0.000173783	1.3719	0.000106875	0.234287	1.88876e-05	0.000200095	0.000763802	0.186167	1.6552e-05	4.73186
ITA	MLT	28.3909	20.4653	13.7044	8.50921	3.82473	1.54637	0.921932	0.180411	6.4876	0.00404115	3.65874	0.0025026	0.306185	0.10513	5.78049	0.00378006	93.9358
JPN	MLT	10.1569	0.543818	0.486148	0.257643	0.166671	0.0117933	0.00305374	0.00929227	1.13265	6.33299e-05	0.0600064	5.22809e-06	0.00251391	0.00945437	0.108303	9.91e-06	12.9522
KOR	MLT	18.294	2.50054	4.86418	2.69775	1.27283	0.0292761	0.00579429	0.0153077	7.23555	0.000575785	1.01891	8.91779e-05	0.0179928	0.0369721	3.45924	0.000256768	41.4766
LTU	MLT	0.0608484	0.0284104	0.00454207	0.00412274	0.00114876	5.18701e-07	9.60522e-07	8.09403e-07	0.00644739	3.47713e-07	0.00308693	1.66237e-07	1.14913e-07	1.62519e-06	0.00113905	6.15374e-08	0.109761
LUX	MLT	0.0312668	0.0469163	0.0614032	0.0328765	0.0125494	2.40502e-05	4.18505e-06	2.3606e-05	0.0189536	2.54357e-06	0.0187939	3.14036e-06	5.50929e-05	0.000107774	0.0398622	7.15476e-06	0.263738
LVA	MLT	0.0192447	0.160783	0.102395	0.0659479	0.0217708	0.00011982	2.95018e-05	1.21619e-05	0.00405524	3.0364e-06	0.024259	2.37395e-05	1.23722e-05	2.11903e-05	0.0308557	3.13566e-05	0.429866
MEX	MLT	0.0683453	0.07041	0.0162467	0.0118565	0.00376269	6.04041e-05	1.15367e-05	4.09796e-05	0.0184889	1.47929e-06	0.00644354	2.90476e-07	5.58931e-05	8.73913e-05	0.00461884	2.97432e-07	0.200436
MLT	MLT	0	0	0	0	0	0	0	0	0	0	0	0	0	0	0	0	0
NLD	MLT	6.00914	5.63932	5.84487	3.20078	1.15902	0.276683	0.139055	0.0334363	1.94035	0.00122596	1.11258	0.00100257	0.0784929	0.029964	2.07015	0.00192841	27.576
NOR	MLT	0.273473	0.407443	0.31073	0.19073	0.0749141	0.00107995	0.000594518	0.00060863	0.0608073	8.86659e-06	0.0953373	1.26932e-05	0.000295763	0.00331153	0.146191	1.87602e-05	1.56598
POL	MLT	0.188108	0.209194	0.141441	0.0831042	0.0301974	0.000535918	0.000264856	0.000313414	0.0390231	5.20275e-06	0.0269599	5.04719e-06	0.000100007	0.000144796	0.0331132	7.07974e-06	0.753005
PRT	MLT	0.269373	0.328424	0.137749	0.253478	0.0333844	0.000613692	0.000308637	0.000264163	0.122039	1.76151e-05	0.0769396	6.92466e-06	8.9006e-05	0.000399545	0.0976542	8.85188e-06	1.32095
ROU	MLT	0.0601755	0.0138586	0.00665556	0.0086598	0.0018051	1.04586e-05	3.36111e-06	4.72025e-06	0.0104069	2.07215e-06	0.00349635	5.78192e-07	1.72702e-06	1.02136e-05	0.00448595	7.36649e-07	0.10964
ROW	MLT	29.3838	45.0907	34.6713	16.0892	8.90024	4.20396	4.55888	2.04902	11.8839	0.00262545	39.1067	0.00811203	2.38959	5.24222	73.4628	0.0151066	277.101
RUS	MLT	0.0188791	0.0142092	0.00662172	0.00634867	0.00195765	1.16891e-05	2.72821e-06	1.88416e-05	0.00215125	1.67341e-07	0.00134717	1.05823e-07	9.83715e-07	4.21542e-05	0.0017061	1.34215e-07	0.053299
SVK	MLT	0.0435338	0.028077	0.00964326	0.00680064	0.00250954	9.58307e-06	5.80711e-06	4.5482e-06	0.0279115	3.25807e-06	0.00764154	1.14059e-06	1.95285e-06	2.58149e-05	0.0065553	9.0521e-07	0.132756
SVN	MLT	0.100738	0.190777	0.110571	0.0717621	0.0240165	0.000185465	5.44355e-05	6.62851e-05	0.0350355	9.94859e-06	0.0298926	1.41783e-05	3.87455e-05	7.46442e-05	0.03138	1.70008e-05	0.594999
SWE	MLT	1.90465	1.43434	1.48619	0.80621	0.303045	0.00518032	0.00143263	0.00406463	0.684852	6.31195e-05	0.263352	3.11291e-05	0.00251366	0.00574874	0.449964	5.45286e-05	7.35702
TUR	MLT	4.38425	4.64272	3.17222	1.98309	0.75924	1.24625	0.901525	0.00720987	0.614949	0.000966966	0.665822	0.000888316	0.219712	0.00892065	1.11765	0.00154143	19.7277
TWN	MLT	1.78194	0.455022	0.304345	0.192276	0.103045	0.00103152	0.000101522	0.00159957	1.16513	7.07429e-05	0.284897	1.59845e-05	0.00157606	0.0105067	0.477281	3.00713e-05	4.77992
USA	MLT	15.7908	43.4133	40.6931	23.1496	8.99963	6.55061	1.3724	2.10868	1.31106	0.000538518	2.93817	0.00133944	0.731765	0.844833	5.70112	0.00262128	153.631
AUS	NLD	103.498	40.5874	14.4219	10.7035	3.57898	0.0947411	0.0500141	0.0355977	14.9334	0.220911	3.762	0.0621188	0.00889257	0.035803	3.13697	0.0485253	195.184
AUT	NLD	70.4998	105.096	38.7641	26.056	9.48827	0.424614	0.284902	0.1817	19.6299	0.666574	25.5793	0.942609	0.155399	0.337505	19.7859	0.710165	318.709
BEL	NLD	705.042	770.77	296.526	184.161	68.5171	18.9756	16.6074	1.65897	214	27.9001	256.461	34.4046	11.443	4.99519	193.57	26.5635	2832.18
BGR	NLD	0.345263	0.522338	0.217191	0.12927	0.0536902	0.000139923	6.85648e-05	4.75147e-05	0.144879	0.00236617	0.203988	0.00334107	4.54938e-06	6.47145e-05	0.155436	0.00247674	1.78124
BRA	NLD	146.619	164.777	47.5908	33.5886	11.5101	0.387048	0.0851671	0.0851594	5.83056	0.0797269	4.24909	0.0598148	0.0247837	0.0173805	2.88315	0.0406743	417.832
CAN	NLD	119.031	136.623	46.4171	31.1217	11.2673	0.296245	0.185914	0.197544	42.0709	0.314927	41.3242	0.249453	0.196063	1.037	29.3355	0.191044	459.88
CHE	NLD	288.145	234.395	98.2312	69.0495	23.6365	1.85465	1.40056	0.59293	78.0283	3.35996	43.5619	2.30887	0.662796	0.647188	39.0858	2.05494	887.105
CHN	NLD	436.143	272.796	96.0165	68.4294	24.0238	1.83793	0.797798	0.465629	113.943	0.909343	49.9712	0.438979	0.337807	1.42532	36.3576	0.316312	1104.26
CYP	NLD	2.33787	3.03973	1.07358	0.705876	0.26185	0.000573023	0.000809753	0.000323649	0.479728	0.0156263	0.474799	0.016237	0.000210488	0.00012975	0.345867	0.0115914	8.76653
CZE	NLD	30.4506	39.4571	14.3613	9.39182	3.59601	0.0563711	0.0353583	0.0215703	10.895	0.345329	11.6311	0.410794	0.018345	0.0820304	8.41215	0.294102	129.578
DEU	NLD	1380.21	1553.36	445.097	296.014	96.2292	101.676	80.2239	14.009	235.644	14.1225	225.414	16.2312	29.8874	15.6544	169.064	11.6858	4685.78
DNK	NLD	86.0032	62.5289	22.4924	16.7789	5.64586	0.214942	0.206648	0.0595475	32.884	1.55987	20.9392	0.92567	0.141034	0.244618	16.416	0.743061	267.868
ESP	NLD	477.026	273.561	103.339	67.94	25.2136	3.92102	2.1302	0.908547	81.6635	3.19293	53.5547	2.52664	0.843641	0.706233	41.6272	1.91074	1140.94
EST	NLD	0.436163	5.22902	1.21482	0.779055	0.263066	0.000324896	0.000302629	0.000163756	0.182611	0.00289997	2.34355	0.0331285	6.31841e-05	0.00234826	1.04811	0.0150846	11.557
FIN	NLD	82.8599	162.337	55.6632	38.0603	14.026	0.308364	0.291998	0.093831	25.8446	0.684733	38.6427	1.16536	0.147134	0.280584	29.0745	0.832794	450.548
FRA	NLD	680.337	517.56	195.946	148.126	45.1704	19.6736	15.4806	3.95315	148.908	5.67008	88.0526	4.3201	5.74604	3.39898	69.1903	3.36892	1955.35
GBR	NLD	1215.86	1004.31	355.946	241.15	83.8613	28.5185	24.8061	7.29515	266.823	7.26372	139.734	4.85109	5.62166	4.38023	110.585	3.7464	3505.8
GRC	NLD	7.2479	8.04316	3.29199	2.19302	0.812956	0.0244912	0.0330798	0.00963069	1.04514	0.0424764	0.71673	0.0278622	0.00171958	0.00144056	0.59429	0.0230912	24.116
HRV	NLD	2.07759	2.44187	1.19441	0.746815	0.352437	0.00119147	0.000572796	0.000598856	0.712837	0.0138379	0.830235	0.0172104	0.000270436	0.00318148	0.803539	0.0171258	9.22171
HUN	NLD	33.0922	16.2152	6.35164	4.51213	1.59651	0.0219451	0.0148626	0.00710284	56.8103	0.907234	7.03248	0.18686	0.0139308	0.0203391	5.66816	0.146651	132.643
IDN	NLD	44.7328	81.0202	18.1943	11.5506	4.03372	0.0607359	0.0255894	0.0126124	12.4446	0.181776	13.1396	0.196574	0.0133456	0.11062	6.13447	0.0896005	191.948
IND	NLD	87.9564	23.3991	8.8546	6.76074	2.24734	0.071148	0.0274031	0.0139363	9.63491	0.129907	3.97424	0.0583582	0.00573288	0.0227701	3.28499	0.0518616	146.499
IRL	NLD	110.433	87.3247	37.428	28.1212	10.3546	0.138731	0.154584	0.0757327	106.029	1.74017	84.5019	1.455	0.152555	0.35827	72.5239	1.24719	543.131
ITA	NLD	462.434	412.874	142.581	97.524	34.8279	10.6716	5.85182	1.96944	71.9107	2.77302	58.04	2.52307	2.11374	1.26136	45.5406	1.95108	1355.43
JPN	NLD	566.68	297.043	120.299	103.816	31.065	3.32986	1.66597	1.35559	58.2022	0.433033	20.8032	0.165182	0.404184	1.69841	18.7694	0.148082	1226.34
KOR	NLD	169.158	46.7899	15.3129	13.9797	4.04313	0.117923	0.0588428	0.0341621	70.6117	0.42932	11.4968	0.0808873	0.0363765	0.149716	8.68292	0.0596993	341.272
LTU	NLD	2.23528	5.89717	1.75357	1.02769	0.407788	0.000789351	0.000865783	0.000437928	0.380246	0.00691237	1.58602	0.0318936	0.000170203	0.00118858	0.753815	0.0145269	14.0994
LUX	NLD	18.6748	29.0889	10.5984	6.36583	2.59661	0.0152728	0.01363	0.0210358	6.58867	0.262721	12.2927	0.549583	0.0139197	0.0308115	8.97125	0.409472	96.7161
LVA	NLD	1.27588	9.91008	2.3914	1.26232	0.518639	0.00105957	0.000926923	0.00035852	0.395732	0.00718934	2.38438	0.0436509	0.000102451	0.00223728	1.04401	0.0191266	19.2632
MEX	NLD	22.3113	26.5338	11.9508	10.6418	3.20736	0.0888222	0.0624821	0.0345147	8.73843	0.0413354	5.94084	0.0383678	0.0310291	0.0685794	5.32321	0.0319751	95.0484
MLT	NLD	3.6175	3.93516	1.56281	1.08197	0.357117	0.000744089	0.000693624	0.000271889	1.74411	0.045174	1.43931	0.0374145	0.000326406	0.00029032	1.09163	0.028524	14.9988
NLD	NLD	0	0	0	0	0	0	0	0	0	0	0	0	0	0	0	0	0
NOR	NLD	49.8685	61.601	22.0807	15.5169	5.35744	0.148205	0.133505	0.0603258	11.4506	0.428848	13.3473	0.449967	0.0361972	0.31047	9.67015	0.331427	190.835
POL	NLD	106.443	128.471	39.7562	26.6389	9.75318	0.436161	0.290356	0.112098	34.9955	0.962376	27.518	0.912178	0.096453	0.183847	17.4913	0.566203	394.792
PRT	NLD	18.7963	19.8469	6.35041	4.3924	1.52531	0.055013	0.0512737	0.0155317	6.60359	0.235518	4.92826	0.185918	0.00800685	0.0160758	3.20133	0.122804	66.3444
ROU	NLD	27.82	6.43917	2.36875	1.73476	0.602777	0.00442505	0.00517684	0.00159344	10.3169	0.235309	1.81582	0.045115	0.00078545	0.00433756	1.35583	0.0332941	52.8103
ROW	NLD	1084.94	886.923	278.025	187.771	60.4186	56.2497	37.1956	12.1701	558.445	10.5794	380.506	8.21902	10.8553	28.6932	293.541	6.11333	3901.07
RUS	NLD	8.54903	21.4225	7.32485	3.72894	1.66429	0.0305125	0.0187813	0.0178792	0.76763	0.0154237	2.00919	0.0459938	0.00216875	0.0414176	1.1584	0.0252586	46.8234
SVK	NLD	5.30663	2.64946	1.01466	0.712888	0.265377	0.00136722	0.000750233	0.000553012	2.48251	0.0460228	1.01731	0.0183477	0.000380098	0.0041666	0.796625	0.0144029	14.3339
SVN	NLD	4.59227	3.13442	1.38388	1.00191	0.411714	0.00149523	0.00112289	0.00127745	1.68827	0.0342439	1.1945	0.0244077	0.000686511	0.00390843	1.10919	0.0229728	14.6143
SWE	NLD	219.468	281.842	90.9128	69.0094	22.4035	1.74058	2.27933	0.378098	70.7245	3.42461	79.5735	3.92881	0.92698	1.4211	52.1394	2.59428	903.284
TUR	NLD	156.129	29.4	16.0328	14.9501	4.38465	0.148038	0.0704566	0.0389823	24.4709	0.472867	4.64778	0.0937005	0.0365008	0.0494871	5.21592	0.101819	256.254
TWN	NLD	223.853	109.146	41.2244	37.934	11.3082	0.287795	0.605059	0.135096	146.571	1.34874	74.08	0.570673	0.202076	1.8534	63.3978	0.496306	713.19
USA	NLD	2431.8	1742.43	534.17	405.798	120.931	73.0512	32.0222	23.6447	257.719	3.7073	115.062	2.08405	4.48702	17.2122	88.8871	1.51842	5855.11
AUS	NOR	19.5096	10.9872	2.53201	1.516	0.646174	0.0133535	0.00664488	0.00743813	4.27395	0.0192116	1.47994	0.00685705	0.00127342	0.0107707	0.688166	0.00324313	41.7033
AUT	NOR	26.187	24.7858	7.25595	4.44216	2.00515	0.0330281	0.0183478	0.0270818	10.9718	0.0856702	9.30026	0.0811105	0.0149553	0.114298	5.58372	0.050498	90.9904
BEL	NOR	72.0571	64.2193	18.5384	9.68068	4.91339	0.236014	0.0821766	0.113766	24.7662	0.278075	20.3906	0.255464	0.172401	0.323346	13.3883	0.187724	229.655
BGR	NOR	0.0876147	0.0432707	0.0142019	0.00881899	0.00389021	4.7313e-06	2.26985e-06	2.55786e-06	0.0409924	0.000175638	0.0199111	8.66619e-05	1.44333e-07	5.7695e-06	0.0134389	5.87452e-05	0.232553
BRA	NOR	2.78989	5.82658	2.83135	1.19767	0.74886	0.0163657	0.0203333	0.00587484	0.379949	0.00178206	0.488373	0.00260169	0.00122962	0.00252366	0.529109	0.00306354	14.8459
CAN	NOR	39.1474	50.3143	10.2047	7.13681	2.80549	0.248214	0.148578	0.0574917	15.24	0.113327	18.9483	0.244152	0.0748082	0.417858	9.07384	0.0930477	154.277
CHE	NOR	74.5219	69.6729	16.2457	11.0117	4.25578	0.123997	0.11404	0.0760192	24.7961	0.164516	15.8993	0.12915	0.0455684	0.180145	8.35303	0.0670155	225.681
CHN	NOR	131.963	52.5412	7.28263	5.04692	1.91862	0.135593	0.0620169	0.0477407	26.0446	0.125987	9.50325	0.0447431	0.0269962	0.207847	3.29491	0.0150523	238.271
CYP	NOR	0.01808	0.0191831	0.00413759	0.0023627	0.000989911	1.25565e-06	2.17043e-06	1.09646e-06	0.00501033	3.91303e-05	0.00492515	2.93237e-05	4.41415e-07	9.75367e-07	0.00193303	1.21757e-05	0.0567236
CZE	NOR	5.93722	4.53588	1.45658	0.857996	0.416444	0.00510618	0.00136722	0.00197757	2.89178	0.0415121	1.8991	0.0335143	0.00152037	0.0126556	1.25384	0.0234083	19.3818
DEU	NOR	589.575	242.175	61.1749	46.078	15.5534	5.7279	4.933	1.80599	197.516	2.46212	67.6825	1.20074	2.16208	4.0759	40.1766	0.716962	1283.55
DNK	NOR	395.598	182.295	46.5245	30.9271	12.0005	1.77573	1.36298	0.173121	168.961	8.32565	65.9252	3.3115	1.45061	0.637956	36.3482	1.81864	957.817
ESP	NOR	223.238	59.126	13.9545	7.56353	3.49781	0.355861	0.10119	0.100498	84.7344	0.988741	12.5203	0.129314	0.0838721	0.134879	6.13974	0.0729238	413.01
EST	NOR	4.94045	6.31478	1.48619	0.475841	0.330033	0.000954232	0.000629451	0.000309558	2.88558	0.0590356	2.9482	0.0545752	0.00020587	0.00259408	1.1146	0.0230337	20.6473
FIN	NOR	306.213	177.798	43.1903	26.5658	11.4812	0.615241	0.396898	0.12348	114.478	3.63972	44.6246	2.23523	0.271148	0.308504	22.772	1.13996	756.25
FRA	NOR	345.196	227.954	59.9735	41.3336	15.1663	4.3746	1.50604	0.877904	99.0911	1.2914	42.4477	0.74333	1.36982	1.45231	29.4674	0.478007	872.894
GBR	NOR	543.832	397.742	81.6921	66.6934	21.9797	10.0347	5.95877	1.81229	145.898	2.91888	76.8594	1.67938	1.8477	2.24731	43.8413	0.937376	1406.36
GRC	NOR	2.71631	0.51652	0.144757	0.0774932	0.0407791	0.000632086	0.0034475	0.000374528	0.562672	0.00406216	0.0945896	0.000941375	4.68333e-05	0.000192728	0.0580233	0.000612568	4.22411
HRV	NOR	82.2359	2.13327	1.05942	1.2201	0.338452	0.000689685	0.00162514	0.000417451	33.4423	0.31519	0.863659	0.00804403	0.000174506	0.00280671	1.05808	0.0100763	122.833
HUN	NOR	3.52696	1.63328	0.482865	0.242133	0.140096	0.000864666	0.000144875	0.000545168	6.06051	0.0226821	1.40169	0.00949479	0.000665679	0.00382419	0.767107	0.00531458	14.303
IDN	NOR	7.28774	8.13731	1.02845	0.547278	0.241825	0.00220015	0.000309045	0.000838332	1.71327	0.00706255	1.4341	0.00729984	0.000454302	0.0101604	0.39328	0.00204028	20.8144
IND	NOR	22.0586	1.78342	0.52294	0.346563	0.146257	0.00356685	0.00086677	0.000973625	5.1077	0.0319328	0.411595	0.00286588	0.000239388	0.00207587	0.265565	0.00199552	30.6887
IRL	NOR	47.5822	43.3764	17.3791	11.0164	5.45567	0.109026	0.183229	0.0371943	53.0069	0.636471	43.9766	0.520394	0.117431	0.175191	31.5134	0.417443	255.986
ITA	NOR	177.185	53.8452	16.114	11.2096	4.5813	0.434784	0.144447	0.217453	38.1532	0.31846	10.9834	0.099738	0.114162	0.223112	7.70266	0.0763241	321.595
JPN	NOR	387.035	61.2668	14.2007	12.3764	4.17625	0.484844	0.43669	0.214855	42.6251	0.260915	4.8915	0.0242889	0.0826264	0.389424	3.03169	0.0156566	531.683
KOR	NOR	356.391	25.5014	4.97465	4.11307	1.40812	0.0632795	0.0939387	0.0149417	129.378	0.752764	6.23944	0.0301859	0.0213702	0.0963294	3.39733	0.0153508	532.818
LTU	NOR	3.38001	1.60649	0.235127	0.124666	0.059602	0.000135813	0.000176117	6.93938e-05	0.872118	0.0100497	0.508352	0.0071244	3.33881e-05	0.000335208	0.122871	0.00163844	6.92947
LUX	NOR	1.22435	1.06764	0.452496	0.21803	0.139731	0.000243147	0.000356511	0.000374744	0.99903	0.00953448	0.879109	0.00785983	0.000194139	0.0023314	0.722237	0.00764213	5.74046
LVA	NOR	1.28556	2.03777	0.30295	0.136493	0.0694217	0.000156902	0.00027038	6.57051e-05	0.507094	0.00791904	0.503752	0.00528105	2.46178e-05	0.000393333	0.138861	0.00162897	4.99906
MEX	NOR	3.95206	2.8101	0.882469	0.793844	0.239417	0.0055831	0.00419125	0.00317521	3.50936	0.00671311	1.84914	0.00376088	0.0034887	0.017891	1.1901	0.00246175	15.275
MLT	NOR	0.212704	0.162361	0.0528175	0.0266881	0.0125877	1.02364e-05	5.53159e-06	7.74789e-06	0.111721	0.000617589	0.079806	0.000436743	3.88527e-06	1.55276e-05	0.0472291	0.000283087	0.709431
NLD	NOR	115.274	90.1013	26.4909	15.1867	6.90364	0.585845	0.364698	0.197929	33.7153	0.416299	31.7889	0.458869	0.266626	0.67094	18.805	0.282485	341.75
NOR	NOR	0	0	0	0	0	0	0	0	0	0	0	0	0	0	0	0	0
POL	NOR	110.891	30.0973	7.11315	5.02395	1.98036	0.0585941	0.0597423	0.0191524	48.8746	0.501896	7.18485	0.0822815	0.0137052	0.0478292	4.56674	0.0550713	216.688
PRT	NOR	7.20582	9.14901	2.45193	1.1455	0.593412	0.0188301	0.0224387	0.00481198	2.83446	0.0735009	2.8325	0.0525944	0.00310112	0.0111997	1.42541	0.0303477	27.8592
ROU	NOR	34.3285	2.01788	0.863685	1.05082	0.264872	0.00063254	0.000559478	0.00044784	13.3826	0.0908625	0.755471	0.00515889	0.000110659	0.00210802	0.850662	0.00584423	53.6483
ROW	NOR	501.302	272.899	81.5226	30.5522	16.5546	13.0313	11.4136	3.82474	234.502	2.1515	96.623	0.796875	2.89017	6.46643	55.8296	0.480834	1330.96
RUS	NOR	0.521496	7.1894	4.59763	1.40762	1.16769	0.0191932	0.015642	0.0126135	0.0434212	0.000346912	0.782389	0.00640868	0.00154019	0.0195792	0.667721	0.00532694	16.4584
SVK	NOR	1.38132	1.01317	0.254381	0.15169	0.0707256	0.000199967	0.000132394	0.000106525	0.476398	0.00351422	0.370269	0.00231645	5.59055e-05	0.00119112	0.199636	0.00122276	3.92712
SVN	NOR	4.68988	0.864473	0.182584	0.12457	0.0512678	0.000116057	0.000129807	0.000108978	1.87728	0.0113388	0.343079	0.00211776	4.73172e-05	0.000902097	0.150034	0.000939845	8.30325
SWE	NOR	1333.99	897.579	204.999	142.147	49.8293	19.42	14.086	1.1724	457.561	29.5088	263.466	19.3983	8.96858	4.24901	133.296	9.72446	3591.4
TUR	NOR	19.1828	4.14687	2.3451	1.06054	0.681204	0.0190138	0.00166939	0.0058366	3.1044	0.0220919	0.658366	0.00524916	0.0040618	0.00628163	0.624535	0.00494107	31.8744
TWN	NOR	280.625	49.9524	15.6943	17.2182	4.87469	0.0661641	0.126618	0.0610765	155.715	0.471048	36.8421	0.097015	0.0534121	0.829879	26.3185	0.0718951	589.178
USA	NOR	740.029	389.32	76.7467	64.9106	20.3692	17.1753	6.27311	4.55195	91.3467	0.752528	34.7628	0.346184	0.97513	5.06235	18.8823	0.16784	1471.84
AUS	POL	21.4895	8.74628	1.24508	1.86118	0.4587	0.00553605	0.00080397	0.00483095	4.63565	0.00756207	1.75386	0.00284498	0.000509114	0.0134698	0.751691	0.00122244	40.9804
AUT	POL	90.2134	136.524	29.126	25.9734	8.5945	0.603916	0.429468	0.219743	32.5697	0.46233	48.6891	0.898576	0.211114	0.578377	24.5842	0.454686	400.268
BEL	POL	94.5476	72.1832	15.2082	15.1051	5.021	0.212814	0.286322	0.134489	41.7317	0.369279	33.9325	0.290562	0.285729	0.532765	18.316	0.16537	298.385
BGR	POL	0.600442	0.431713	0.0737115	0.0707963	0.0235701	0.000193791	0.000158131	2.35076e-05	0.27073	0.00528161	0.148702	0.0023609	5.91454e-06	3.69101e-05	0.0624141	0.0010145	1.69168
BRA	POL	274.229	5.77773	0.874729	1.16258	0.304043	0.00533347	0.000736784	0.00245568	37.2482	0.120289	0.907614	0.00175088	0.000423453	0.00285168	0.453249	0.000906968	321.102
CAN	POL	35.0537	39.0742	6.95857	10.3183	2.28419	0.13082	0.0333453	0.0382465	9.28347	0.0119544	14.1287	0.0639453	0.207066	0.351254	8.86422	0.0474507	126.857
CHE	POL	162.436	77.0226	12.9981	13.255	4.19594	0.149168	0.149455	0.110433	73.4796	0.397263	22.2149	0.119123	0.0674793	0.22216	9.35866	0.0495233	376.28
CHN	POL	149.886	49.5308	7.62714	9.98961	2.7833	0.0989113	0.0171305	0.0572102	39.9218	0.0620024	12.2485	0.0195381	0.0237491	0.31165	5.63293	0.00909499	278.235
CYP	POL	0.0305038	0.0515823	0.00734106	0.00608576	0.00211694	4.18123e-06	4.60511e-06	2.20442e-06	0.00667727	2.95792e-05	0.01188	5.36644e-05	9.2074e-07	2.29879e-06	0.00359621	1.64151e-05	0.119926
CZE	POL	67.7978	79.393	16.4208	15.354	5.09166	0.303676	0.325767	0.0361152	32.1775	0.847649	27.1496	1.18954	0.107753	0.177738	13.5814	0.607884	260.705
DEU	POL	1170.5	1119.68	167.426	168.286	43.8027	56.3557	94.7471	7.1386	333.794	6.04163	320.978	7.75514	27.9432	19.5133	172.064	4.20626	3721.75
DNK	POL	120.964	48.7936	9.09015	10.1891	3.10802	0.144199	0.211726	0.0344627	38.4529	0.538448	17.8582	0.292395	0.0871153	0.170817	8.9103	0.150495	259.1
ESP	POL	123.089	104.327	17.8356	21.0793	5.97306	0.546276	0.472861	0.216132	36.4967	0.210246	31.2936	0.179056	0.176541	0.338006	15.6429	0.0920522	358.224
EST	POL	1.00218	3.34662	0.812987	0.806178	0.199848	0.00134611	0.00126073	0.000143838	0.532937	0.00895779	1.443	0.0381018	0.000243631	0.00159024	0.818392	0.0216815	9.04299
FIN	POL	146.708	129.169	29.9678	24.4633	8.20389	0.157198	0.0864749	0.0601625	50.0525	0.242178	34.2945	0.324372	0.065934	0.23578	16.9037	0.15973	441.341
FRA	POL	598.741	263.671	45.1214	51.3703	14.3191	2.92893	4.92226	1.11602	140.973	0.895993	64.5191	0.467797	1.12661	1.97773	32.2165	0.231353	1224.94
GBR	POL	347.467	255.91	39.7979	47.8018	12.9096	2.51659	2.43075	1.16943	94.9758	0.407869	60.691	0.318388	0.576567	1.66266	28.7353	0.14532	897.787
GRC	POL	0.585443	0.997395	0.205313	0.215561	0.0686296	0.000731644	0.000815008	0.000636138	0.134738	0.000550524	0.227678	0.000974821	4.92973e-05	0.000415717	0.121629	0.000544133	2.56204
HRV	POL	6.42079	1.79162	0.335077	0.455917	0.12507	0.000662725	0.000818761	0.000263588	2.36041	0.0201555	0.668005	0.00756226	0.000139564	0.00162461	0.351677	0.00436175	12.5562
HUN	POL	51.0646	23.9813	5.24882	4.88264	1.68268	0.0598779	0.0913103	0.00926422	49.537	0.689791	17.7409	0.53596	0.037494	0.0483307	9.1273	0.279654	165.081
IDN	POL	18.6772	9.51032	1.22135	1.48403	0.357383	0.00208053	0.000202635	0.00107402	5.18515	0.00756728	1.91439	0.00281472	0.000530439	0.0127841	0.751547	0.00112004	39.1316
IND	POL	17.6785	9.54106	1.44509	1.3708	0.441604	0.00837891	0.0057765	0.00286459	2.40624	0.00601362	1.42093	0.00353745	0.000670388	0.00632096	0.547031	0.00143248	34.8877
IRL	POL	42.5147	25.5169	4.99926	6.22774	1.71852	0.0117937	0.0155432	0.0106205	43.0168	0.0914712	26.5909	0.0602959	0.0127612	0.0992208	13.6544	0.0314461	164.809
ITA	POL	355.435	266.603	49.1386	55.5943	17.7156	2.80048	4.71183	1.12494	75.4093	0.600096	58.2398	0.47875	0.772284	1.07549	30.7444	0.254888	921.234
JPN	POL	89.0653	66.5162	12.4142	13.7719	4.63484	0.170833	0.0181096	0.184394	8.75792	0.0103839	5.08772	0.00653258	0.0237423	0.297118	2.57846	0.00333638	203.616
KOR	POL	65.4774	53.3805	9.65081	12.5926	3.84727	0.0466336	0.0128013	0.031813	27.7251	0.0298014	19.3772	0.0216846	0.0200834	0.280278	9.87129	0.0110418	202.505
LTU	POL	6.06313	12.3729	2.33206	2.45403	0.680328	0.0159241	0.0214246	0.000778659	1.01858	0.067664	2.94361	0.278884	0.00291611	0.00226082	1.48109	0.150361	29.8885
LUX	POL	8.95149	7.46158	1.5184	1.66312	0.565094	0.00107013	0.000977846	0.00206785	8.14992	0.0590998	6.28641	0.0426448	0.000660269	0.0140208	3.53195	0.0248043	38.3298
LVA	POL	1.32703	3.73555	0.854117	1.01543	0.23438	0.00209409	0.00382079	0.000255839	0.552633	0.0179492	1.20823	0.0450998	0.000223976	0.00102104	0.692611	0.0267705	9.72016
MEX	POL	17.9932	5.5637	1.07168	1.27953	0.439413	0.00611952	0.00100315	0.00412894	11.8885	0.0109477	3.6881	0.00351865	0.00316633	0.0326257	1.88609	0.00181373	43.8767
MLT	POL	0.4892	0.31917	0.0525992	0.0495997	0.0178471	9.33615e-06	1.08206e-05	8.40219e-06	0.174568	0.00039102	0.132393	0.000285712	3.51023e-06	2.28032e-05	0.0541356	0.000121504	1.29464
NLD	POL	160.96	120.736	21.7161	20.8582	6.92592	0.597483	0.88559	0.245535	47.8457	0.383191	39.5292	0.351325	0.210841	0.775719	18.2663	0.170179	440.818
NOR	POL	30.6519	23.1297	3.49468	4.26016	1.14312	0.0250814	0.0727636	0.0144764	9.81854	0.0616828	5.44134	0.0506208	0.00641632	0.107734	2.34833	0.0215158	80.6625
POL	POL	0	0	0	0	0	0	0	0	0	0	0	0	0	0	0	0	0
PRT	POL	11.6955	9.27311	2.18204	1.92536	0.615882	0.0141124	0.00292106	0.00576524	6.89763	0.0231524	3.23863	0.011141	0.00514232	0.012004	1.68537	0.0058703	37.5999
ROU	POL	2.78097	3.5659	0.768151	0.658412	0.24607	0.00488552	0.00543022	0.000682225	0.717869	0.0122922	1.05821	0.0240734	0.00085447	0.0016683	0.506396	0.0115781	10.3675
ROW	POL	807.741	1001.87	116.315	108.719	32.9648	41.8049	26.6697	5.72292	297.567	1.70247	306.485	2.029	7.35019	16.6251	110.207	0.698538	2884.72
RUS	POL	4.3461	614.304	124.411	57.2044	36.9065	1.87969	2.99618	0.508449	0.498022	0.00695791	48.6901	0.723854	0.122327	0.869638	18.063	0.272324	911.82
SVK	POL	12.749	19.7197	4.71876	3.95614	1.34988	0.0394794	0.0344671	0.00465873	6.20422	0.183793	6.01536	0.255953	0.00873971	0.0235528	3.09745	0.132994	58.5046
SVN	POL	84.2305	13.5775	3.18459	2.53042	0.999621	0.00882753	0.0178491	0.00314225	12.4177	0.158494	6.62932	0.116481	0.0036987	0.0169851	3.35462	0.0577234	127.486
SWE	POL	185.149	175.749	37.9851	34.5725	10.9369	0.869829	0.875772	0.209533	76.0007	0.741485	52.7471	0.762694	0.401378	0.825751	26.243	0.387306	604.809
TUR	POL	60.6911	17.0137	3.57228	4.62804	1.47154	0.0268878	0.0112968	0.0152655	13.5336	0.0955626	2.46783	0.0104702	0.00669228	0.0191037	1.43021	0.00591347	105.005
TWN	POL	62.7041	79.2393	14.0943	22.9034	5.60778	0.0513221	0.00749544	0.0671625	48.4212	0.0641392	61.436	0.0827716	0.0502578	1.33742	32.5928	0.0454178	328.785
USA	POL	417.23	361.608	53.5158	57.9681	15.1133	4.37478	1.58279	3.28396	39.1887	0.0752623	26.9167	0.0557069	0.347163	3.3227	11.5584	0.024123	996.278
AUS	PRT	10.0491	4.18517	0.421448	0.432486	0.10199	0.00823918	0.000754128	0.00104986	1.7801	0.00240112	0.613253	0.0015931	0.000452081	0.00424468	0.159336	0.00051208	17.7627
AUT	PRT	25.0199	25.4542	3.56421	1.84843	0.801285	0.031425	0.0180571	0.0130471	10.4004	0.0187194	8.83708	0.0267764	0.00872275	0.0785694	2.44769	0.00907756	78.6106
BEL	PRT	73.6269	47.4669	6.92847	6.62982	1.86851	0.10069	0.43643	0.0452035	30.895	0.0962866	22.1492	0.0855867	0.0788148	0.286352	8.46559	0.0329186	199.238
BGR	PRT	0.0107177	0.0246648	0.0051126	0.00257823	0.00146436	3.52506e-06	4.39439e-07	1.11903e-06	0.00491529	8.32082e-06	0.0096932	2.36847e-05	1.28179e-07	1.93028e-06	0.00387779	9.2651e-06	0.0631007
BRA	PRT	103.724	78.8232	11.6059	5.0303	2.30802	0.123352	0.056774	0.0175856	12.3967	0.0299619	6.00944	0.0167786	0.00866387	0.0195472	1.5681	0.00470661	221.748
CAN	PRT	14.7845	23.0506	4.28325	1.43165	0.790961	0.0263611	0.0132148	0.0138309	3.93776	0.00230072	7.7881	0.00759342	0.00800809	0.150583	2.59204	0.00255362	58.8865
CHE	PRT	115.142	64.9913	6.40766	7.57197	1.77854	0.0804863	0.0884745	0.0396106	54.7983	0.0682037	19.5737	0.0417648	0.026225	0.168388	5.06295	0.0125593	275.896
CHN	PRT	32.7195	14.3932	2.05427	2.55728	0.596822	0.0269199	0.00787001	0.0159675	8.36785	0.00567498	3.54632	0.00250286	0.0071721	0.0921096	1.698	0.00118103	66.0963
CYP	PRT	0.0966574	0.144363	0.0178993	0.0104781	0.00389997	1.56215e-05	7.70136e-06	4.88433e-06	0.0318942	0.000139719	0.0350628	0.000184339	2.00723e-06	6.07149e-06	0.00803458	5.43064e-05	0.348784
CZE	PRT	1.73086	1.4312	0.281658	0.15821	0.0708049	0.000614332	0.000151654	0.000370464	1.07976	0.0015089	0.538117	0.00121328	0.000212965	0.00278802	0.222258	0.000510357	5.52293
DEU	PRT	690.34	267.751	38.2136	33.6404	9.70617	4.5891	15.9472	1.33176	220.107	0.676383	72.7316	0.309428	2.3852	3.64362	33.4991	0.138765	1395.7
DNK	PRT	28.3525	10.9833	1.69409	1.32275	0.433327	0.00786443	0.00745887	0.00372448	10.0058	0.025244	3.90972	0.0109474	0.00442067	0.0309176	1.40568	0.00386837	58.2272
ESP	PRT	962.528	543.764	74.6331	60.5005	18.8504	18.9314	7.50066	0.75226	285.726	5.53616	165.392	4.28308	4.05784	1.70153	65.5999	1.65479	2223.11
EST	PRT	0.00377513	0.369377	0.10492	0.0277183	0.02141	1.317e-05	2.22027e-06	1.21118e-05	0.00155686	1.52609e-06	0.184734	0.000168219	2.8214e-06	0.000161693	0.0784026	7.06581e-05	0.792681
FIN	PRT	70.5045	62.3975	16.5985	5.45486	3.64184	0.0623702	0.0254515	0.0255198	25.2604	0.0278342	15.3032	0.0482387	0.0174027	0.100586	6.38519	0.0210869	205.983
FRA	PRT	610.37	169.149	23.0228	21.4412	5.63177	3.18858	2.08306	0.599979	240.664	0.84884	41.8577	0.32629	0.926579	1.16034	16.92	0.123297	1138.59
GBR	PRT	338.549	186.058	20.4548	19.0221	5.43159	1.91866	2.68925	0.506044	89.4788	0.224685	34.2016	0.140048	0.330457	0.842372	12.8449	0.0455146	712.962
GRC	PRT	0.821545	0.562644	0.0923882	0.0485262	0.0233119	0.00058819	0.00018076	0.000256088	0.12253	0.000469734	0.0979083	0.000606841	6.64331e-05	0.000112872	0.0330425	0.00024401	1.80497
HRV	PRT	0.0868776	0.769195	0.170155	0.053234	0.0320451	4.69732e-05	5.01816e-06	4.37849e-05	0.036085	3.19173e-05	0.323299	0.00035995	1.18003e-05	0.0012173	0.105171	0.000119655	1.57919
HUN	PRT	9.95623	3.92643	0.605985	1.01896	0.207727	0.00308341	0.00373224	0.0008745	24.0621	0.0582019	7.07102	0.0173639	0.00708508	0.0180663	3.97364	0.00973304	50.958
IDN	PRT	1.32967	2.46072	0.526469	0.138845	0.0948336	0.00076508	0.000149892	0.000279479	0.283925	0.000246828	0.373541	0.000336911	0.000194353	0.00263886	0.120576	0.000109572	5.33347
IND	PRT	4.26917	2.10453	0.2911	0.31697	0.0835774	0.0010177	9.85069e-05	0.000555814	0.408981	0.000310911	0.496971	0.000358757	9.68301e-05	0.00201486	0.170378	0.000121642	8.14651
IRL	PRT	57.6219	23.7361	2.22169	2.71161	0.666208	0.00671971	0.0115788	0.00518294	38.2423	0.0294264	16.6222	0.0176446	0.00707369	0.0403411	4.75481	0.00558587	146.886
ITA	PRT	370.079	105.798	15.1118	12.3779	3.89045	0.921843	0.513986	0.257573	77.2856	0.285188	23.3983	0.111687	0.198588	0.359229	8.73986	0.040828	619.797
JPN	PRT	104.205	31.6742	3.7764	7.28175	1.3703	0.0666459	0.0166838	0.070924	11.5671	0.00665418	2.96312	0.00183704	0.0109214	0.228257	1.40065	0.000849199	164.705
KOR	PRT	43.6073	15.4303	1.76228	3.74458	0.695294	0.0103858	0.00513795	0.00967788	21.1171	0.00921899	6.43556	0.00275112	0.00593869	0.112873	3.13116	0.00136143	96.1593
LTU	PRT	0.203216	0.144336	0.0323177	0.0112245	0.00601977	6.07499e-06	1.14561e-06	3.88271e-06	0.0454749	8.73326e-05	0.0480137	6.79116e-05	1.56343e-06	3.22394e-05	0.0171335	2.47525e-05	0.508016
LUX	PRT	1.96571	2.21271	0.348767	0.167533	0.0820342	0.000215496	0.000206536	0.000217199	1.51489	0.0027882	1.81619	0.00369947	0.000269694	0.00292092	0.530243	0.00111169	8.66941
LVA	PRT	0.0105916	0.0487255	0.0120501	0.00283683	0.00239106	1.41385e-06	2.31885e-07	1.17168e-06	0.00339887	3.58835e-06	0.0124136	1.19981e-05	1.5273e-07	1.16215e-05	0.00451155	4.32589e-06	0.0969798
MEX	PRT	6.13641	2.24864	0.201766	0.152529	0.0507108	0.00115927	0.000508933	0.000596986	3.55774	0.00150025	0.481579	0.000255975	0.000589517	0.00375474	0.164773	8.18421e-05	13.0034
MLT	PRT	0.223021	0.108348	0.00985745	0.0100179	0.00252086	2.86417e-06	3.37877e-06	1.43817e-06	0.299971	0.000333164	0.0650963	0.000132466	1.33646e-06	9.13111e-06	0.0141169	3.5299e-05	0.735087
NLD	PRT	157.977	86.4147	12.4832	8.37289	3.03289	0.417796	0.186021	0.100131	46.7752	0.158852	28.7875	0.19601	0.137684	0.480484	9.93092	0.0797582	355.735
NOR	PRT	18.1624	6.24116	1.1265	0.765293	0.284516	0.00794641	0.00527986	0.0030464	4.01728	0.00911205	1.60695	0.00465802	0.00122849	0.0247156	0.58941	0.00174374	32.8568
POL	PRT	2.67616	6.27042	0.996074	0.726502	0.277853	0.00474921	0.00380956	0.00299792	0.842658	0.00159377	1.3509	0.0027204	0.00120898	0.0072362	0.574447	0.00116843	13.7481
PRT	PRT	0	0	0	0	0	0	0	0	0	0	0	0	0	0	0	0	0
ROU	PRT	0.407905	0.757885	0.104631	0.0586991	0.0233718	0.000122042	1.8323e-05	4.39189e-05	0.0772581	0.000154764	0.147071	0.000330332	2.93895e-05	0.000195423	0.0424131	0.000103145	1.62085
ROW	PRT	174.244	221.06	18.078	14.8864	3.65845	4.50951	3.42814	0.714682	66.7724	0.193366	65.2918	0.230893	1.04429	3.31303	19.429	0.0616076	596.966
RUS	PRT	0.25534	4.89974	0.617941	0.332087	0.112887	0.00133143	0.000402636	0.00106365	0.0280022	2.5789e-05	0.389084	0.000391347	8.539e-05	0.00613819	0.0878018	9.40555e-05	6.73255
SVK	PRT	0.291998	0.279037	0.0438581	0.0224942	0.0112816	2.79967e-05	6.55832e-06	1.85997e-05	0.228778	0.000258133	0.0683634	8.12089e-05	1.26965e-05	0.000173305	0.0190384	2.3924e-05	0.965659
SVN	PRT	0.87518	1.01735	0.222446	0.0914685	0.047879	9.67589e-05	1.59371e-05	0.000117102	0.271427	0.000278879	0.464709	0.000645135	4.67967e-05	0.00135497	0.181177	0.000246904	3.17669
SWE	PRT	100.54	55.24	12.5375	9.24291	3.16539	0.204735	0.0682754	0.0490337	46.2343	0.0796765	19.6066	0.0817933	0.0851804	0.27189	9.43261	0.0376255	257.05
TUR	PRT	21.1902	10.9439	1.47928	2.69153	0.500127	0.012199	0.00218821	0.00484731	6.86044	0.00860502	1.4358	0.00180085	0.00329969	0.00995787	0.623943	0.000746848	45.7719
TWN	PRT	10.0238	8.13002	1.22488	2.12151	0.432425	0.00627117	0.0114579	0.00555404	7.52081	0.0044433	5.63487	0.00342103	0.00574146	0.121737	3.00721	0.0017593	38.2654
USA	PRT	246.188	270.83	34.372	43.0984	9.57781	5.20994	2.10925	1.97111	26.8256	0.0301017	25.3041	0.0311948	0.44965	3.59219	11.2	0.0135239	680.877
AUS	ROU	1.35478	1.5002	0.547283	0.251915	0.120528	0.00155813	0.000186076	0.00138552	0.264024	0.000117517	0.230675	0.000100115	0.000148776	0.00230278	0.150323	6.37678e-05	4.42572
AUT	ROU	30.3934	31.1136	7.35193	5.14539	1.70011	0.160525	0.168001	0.0287364	11.8193	0.042196	9.54179	0.106607	0.0557044	0.106611	4.89314	0.0622889	102.727
BEL	ROU	15.5414	8.16886	1.85341	1.29892	0.436835	0.0130618	0.0184894	0.00853038	5.82442	0.00490922	3.84244	0.00387996	0.0103162	0.0557296	1.88004	0.00201518	38.9728
BGR	ROU	0.206273	0.292412	0.0595859	0.0398288	0.0144333	0.00246659	0.00031262	1.8188e-05	0.107747	0.00343888	0.137188	0.00779569	7.25093e-05	2.76117e-05	0.0594698	0.00344961	0.934904
BRA	ROU	0.41787	0.307164	0.0486372	0.0268879	0.0104802	0.000173167	5.79305e-06	9.05966e-05	0.0425963	1.85503e-05	0.0231029	1.00589e-05	1.20201e-05	7.92891e-05	0.0066421	2.85895e-06	0.883793
CAN	ROU	5.41702	2.98817	0.578321	0.417957	0.130616	0.00251762	0.0024524	0.00252337	2.72367	0.000760581	0.788886	0.000216828	0.00152384	0.0166177	0.37562	0.000104046	13.4479
CHE	ROU	38.5731	15.0631	3.41022	2.17901	0.792861	0.026902	0.0372504	0.0154016	17.5217	0.0137707	4.36144	0.00512136	0.0104249	0.0421896	1.67662	0.00248515	83.7438
CHN	ROU	11.8299	18.7402	1.51867	0.923735	0.328427	0.122223	0.00231786	0.00903869	2.64163	0.00548435	2.84754	0.0171254	0.0181088	0.0522707	0.537554	0.00238628	39.5983
CYP	ROU	2.06091	0.125209	0.014205	0.00995405	0.00321424	1.88458e-05	2.7638e-05	4.41826e-06	0.87713	0.00426247	0.027846	0.000195367	4.91286e-06	4.46677e-06	0.00639599	5.24888e-05	3.12997
CZE	ROU	6.11116	8.13859	2.28745	1.68709	0.510005	0.0047167	0.00540348	0.00257061	2.61617	0.00239623	2.65449	0.00540514	0.00148034	0.015893	1.42041	0.00331339	25.4784
DEU	ROU	169.597	120.647	22.6138	14.8148	4.93583	2.02634	3.69227	0.724453	47.0918	0.0922895	32.2932	0.0647281	0.918328	1.64827	14.8639	0.0305541	436.287
DNK	ROU	21.4535	2.89263	0.358956	0.248972	0.0929908	0.000976836	0.000863727	0.000793689	5.84712	0.00356586	0.908091	0.000597863	0.000651387	0.00642483	0.279125	0.000201826	32.11
ESP	ROU	17.0763	14.8634	2.71523	1.71073	0.59089	0.0527811	0.0219987	0.017258	3.21094	0.00394574	2.84664	0.00318015	0.0117099	0.0261742	0.966837	0.00100838	44.1564
EST	ROU	0.0565102	0.0618313	0.015534	0.0105243	0.00362037	1.85731e-06	6.4489e-07	2.12981e-06	0.0512501	2.20546e-05	0.0326607	1.61405e-05	4.24529e-07	2.74601e-05	0.0157459	7.79168e-06	0.247861
FIN	ROU	8.13729	5.05853	1.30617	0.901521	0.31497	0.00131587	0.000660294	0.00142931	2.71093	0.00102922	1.2998	0.000455284	0.000715805	0.00893773	0.650854	0.000228136	20.4069
FRA	ROU	153.449	40.3859	8.44844	5.72769	2.21223	0.463355	1.288	0.151044	44.7032	0.0696671	12.1494	0.0194959	0.196807	0.355263	5.87009	0.00954957	275.574
GBR	ROU	79.146	28.6892	5.50946	4.20742	1.51274	0.216773	0.3465	0.121434	23.5705	0.0233577	9.13096	0.00983071	0.0578369	0.254911	4.30082	0.00470117	157.152
GRC	ROU	4.45446	3.38273	0.657991	0.485642	0.16354	0.0211707	0.00742203	0.00157939	0.952039	0.00869884	0.774767	0.00808522	0.0014922	0.000946306	0.340557	0.00372792	11.2711
HRV	ROU	0.825642	0.381237	0.0906477	0.0651573	0.0210085	0.000135489	8.60054e-05	4.4602e-05	0.29663	0.000495606	0.151347	0.000482811	3.01817e-05	0.00051873	0.069499	0.000247168	1.90494
HUN	ROU	22.0738	18.7495	4.41057	3.15952	1.00414	0.0920407	0.0532957	0.00443587	14.2854	0.111516	14.261	0.151079	0.0521791	0.0380014	7.09555	0.0881025	85.6643
IDN	ROU	0.542298	0.342342	0.0476699	0.0322133	0.0113085	9.2656e-05	1.58395e-06	5.05896e-05	0.148587	6.09538e-05	0.109401	4.79735e-05	2.09132e-05	0.000773332	0.0304078	1.37448e-05	1.26536
IND	ROU	1.77455	0.706842	0.0975881	0.0471481	0.0210369	0.000746912	0.000323776	0.000136898	0.276483	0.000256218	0.104378	0.000107451	5.84912e-05	0.000435374	0.0253697	3.20372e-05	3.0556
IRL	ROU	9.74186	4.42807	0.923052	0.709233	0.263238	0.00109486	0.00236259	0.00138499	9.01318	0.00479626	4.09574	0.00220307	0.00262797	0.0137263	1.89762	0.00110304	31.1435
ITA	ROU	73.8126	69.8357	13.8673	9.88226	3.57962	1.56112	2.27007	0.179639	18.0763	0.0713525	18.9129	0.0755512	0.408053	0.311582	8.92889	0.0358352	221.951
JPN	ROU	9.53764	1.75495	0.403881	0.335636	0.123429	0.00641084	0.000830315	0.0059701	1.09603	0.000448356	0.198407	8.08077e-05	0.000867289	0.0170797	0.102082	4.16993e-05	13.5896
KOR	ROU	4.2526	2.50531	0.440671	0.32966	0.112554	0.00219841	0.000326693	0.00115647	1.72827	0.000555956	0.662695	0.000211044	0.000756466	0.00859752	0.247036	8.13662e-05	10.3003
LTU	ROU	0.043579	0.0371497	0.00757087	0.00552017	0.00211484	9.15406e-07	6.0598e-07	1.66195e-06	0.00901751	4.91208e-06	0.00997309	5.40401e-06	2.02228e-07	5.86402e-06	0.00469366	2.57394e-06	0.119654
LUX	ROU	0.092007	0.10545	0.0213904	0.013138	0.00496429	6.5342e-06	4.00773e-06	9.35696e-06	0.0601067	3.02145e-05	0.0608529	2.86226e-05	5.68893e-06	0.000104223	0.0255712	1.18712e-05	0.384672
LVA	ROU	0.169165	0.0805796	0.0133277	0.00957619	0.00336533	3.54373e-06	2.87439e-06	1.93337e-06	0.0486419	5.89907e-05	0.0301032	3.01539e-05	3.88205e-07	2.18631e-05	0.0107616	9.93051e-06	0.366322
MEX	ROU	0.538898	0.165706	0.0254443	0.017953	0.00650865	0.000172568	7.15066e-06	7.67299e-05	0.374231	0.000123803	0.0541505	1.5563e-05	8.87689e-05	0.000503871	0.0246543	7.08056e-06	1.20862
MLT	ROU	0.0249033	0.0565245	0.0116901	0.00775484	0.00272221	2.61834e-05	1.77909e-05	1.70117e-06	0.0120659	3.44117e-05	0.0266896	8.39205e-05	4.80905e-06	4.33167e-06	0.0106103	3.55992e-05	0.153735
NLD	ROU	29.5886	11.3254	2.35538	1.63326	0.554712	0.0233169	0.0661968	0.013829	9.93437	0.00934937	3.56003	0.00287405	0.00897981	0.0615086	1.53604	0.00126616	60.715
NOR	ROU	7.6283	1.41429	0.229347	0.161318	0.0572213	0.000501984	0.00290575	0.000491869	2.09581	0.00134523	0.260281	0.000222714	0.000175504	0.00439809	0.0953411	9.22344e-05	11.9542
POL	ROU	16.7498	12.0202	2.99386	2.07606	0.693607	0.0287569	0.00952193	0.00720046	6.5522	0.00903637	3.81853	0.00630938	0.00619473	0.0213415	1.88804	0.00309174	46.9061
PRT	ROU	0.354366	0.957417	0.327043	0.256665	0.0705799	0.00117083	0.00010098	0.000472342	0.233636	0.000225823	0.258213	0.000313153	0.00018313	0.00105599	0.175428	0.000212788	2.63743
ROU	ROU	0	0	0	0	0	0	0	0	0	0	0	0	0	0	0	0	0
ROW	ROU	158.458	183.63	24.3614	20.4589	5.62546	9.2371	2.03137	1.24922	72.2086	0.14108	89.9527	0.170957	1.85934	5.56909	38.8165	0.064564	613.903
RUS	ROU	1.11446	64.4702	32.9777	11.9123	6.98596	0.385385	0.0511442	0.0935212	0.174669	0.00071079	5.13198	0.0119106	0.0509816	0.119687	4.13007	0.00961639	127.623
SVK	ROU	1.27645	5.45862	1.50818	1.04863	0.347606	0.00252013	0.00202545	0.000697112	0.647447	0.000908922	1.70587	0.00381686	0.000614786	0.00636097	0.890299	0.00203349	12.9043
SVN	ROU	28.8423	2.53188	0.640708	0.440077	0.149056	0.00158931	0.00305009	0.000446658	3.9992	0.0161387	1.52043	0.00555796	0.000642635	0.00433237	0.747403	0.00287105	38.9675
SWE	ROU	34.1604	7.52124	1.78736	1.34026	0.466057	0.0257565	0.0359593	0.00614763	15.8195	0.0514229	2.78994	0.00742092	0.0246568	0.0361484	1.39302	0.0037784	65.5155
TUR	ROU	30.0879	21.577	4.89846	3.89745	1.2298	0.411828	0.0662121	0.0128312	6.2935	0.0694798	3.81681	0.0479658	0.0951877	0.025022	1.84488	0.0224214	74.4006
TWN	ROU	9.58975	6.07891	1.47669	1.21267	0.46889	0.00936783	0.000774824	0.00631977	8.67026	0.00372978	5.49408	0.00233813	0.00622153	0.132431	2.86983	0.00121463	36.0322
USA	ROU	65.535	37.6545	7.30024	5.32824	1.4716	0.547427	0.215788	0.370037	8.2314	0.0051715	2.56902	0.00158512	0.0419057	0.313525	1.0708	0.000642668	130.672
AUS	ROW	1659.29	6720.69	2951.45	1277.83	505.861	57.8459	32.4967	6.14057	198.344	84.5137	543.808	319.838	5.92614	9.10202	414.535	247.077	15035.1
AUT	ROW	941.592	1217.27	314.894	237.888	70.4447	1.17289	0.874532	0.688304	219.686	18.0495	208.61	18.951	0.395463	2.73418	159.474	13.6526	3427.87
BEL	ROW	2561.35	2166.58	619.39	439.101	134.22	3.97599	5.42194	1.84001	983.821	112.666	652.657	73.1692	2.67649	11.2666	466.527	50.6514	8286.86
BGR	ROW	8.84035	52.8298	14.9144	8.41447	2.68766	0.0196736	0.00293012	0.00164518	2.66897	0.786841	13.0153	3.90553	0.000593491	0.00434722	6.7683	2.03041	116.921
BRA	ROW	2023.46	2870.28	993.64	540.243	187.802	36.5758	12.4935	1.24702	409.287	103.327	170.9	103.094	2.12305	1.19975	134.714	71.9035	7662.57
CAN	ROW	2666.86	3828.49	1334.73	779.096	245.656	19.9157	17.1036	7.90503	612.393	76.9976	695.961	88.2312	10.3877	19.8477	549.4	68.5956	11022
CHE	ROW	2457.67	2466.79	835.83	673.876	213.636	3.71027	4.54758	3.07329	537.35	55.567	361.844	27.8989	1.9748	8.51952	409.866	40.7519	8103.65
CHN	ROW	14209	8942.59	3645.64	2832.56	899.741	487.424	274.021	24.3753	2659.37	1202.37	930.829	455.702	146.08	57.4779	1447.04	659.939	38876.1
CYP	ROW	72.1269	95.2663	26.7395	16.3196	5.12151	0.0130131	0.0156854	0.00499263	29.7074	4.88704	34.8378	5.81133	0.00364057	0.0113952	20.6696	3.40087	315.175
CZE	ROW	619.184	745.147	193.139	129.899	37.5076	0.523143	0.278393	0.120107	148.818	20.2756	141.267	22.8032	0.122455	0.840832	83.9782	12.0413	2157.22
DEU	ROW	10213.6	7398.25	3107.4	2434.2	741.833	148.123	176.834	68.5731	2128.63	312.509	1232.68	160.153	72.3468	111.999	1626.82	233.698	30178.5
DNK	ROW	2398.66	2122.15	652.084	376.83	124.648	2.75064	1.82992	0.765472	2454.57	450.925	1602.88	299.738	1.79888	24.7746	959.362	177.099	11653.4
ESP	ROW	3009.43	3525.27	995.326	711.566	208.768	22.7893	11.7724	4.28654	565.846	125.836	523.33	126.645	4.67714	7.36848	403.648	85.5881	10341.6
EST	ROW	34.0604	53.7102	15.055	9.49195	2.9348	0.00902008	0.0108819	0.00097109	14.9767	5.77486	21.1035	8.4498	0.00197569	0.0163223	11.8203	4.86757	182.374
FIN	ROW	2107.3	687.545	239.846	187.031	56.7502	0.500274	0.307232	0.215606	649.383	51.8819	145.762	10.3553	0.345229	1.23272	124.594	9.13122	4274.68
FRA	ROW	7808.76	4932.72	2056.03	1697.32	528.498	71.7592	47.3101	22.8203	2015.49	260.035	954.722	126.225	30.2189	47.0061	1212.58	148.218	21963.9
GBR	ROW	19014.9	15995.2	5037.86	3334.33	1046.01	264.468	222.878	66.462	3580.04	709.077	1820.13	368.006	67.7029	74.0493	1811.16	356.255	53789.6
GRC	ROW	2004.64	1995.21	602.207	348.85	115.061	3.76758	2.83806	1.05337	372.027	69.8846	362.045	71.0208	0.264819	0.665485	200.27	38.5316	6189.31
HRV	ROW	295.049	558.111	172.733	97.1221	31.6464	0.171895	0.0684508	0.0313841	74.3201	16.1249	181.638	30.9053	0.0360271	0.263471	117.108	18.6374	1595.09
HUN	ROW	773.588	579.555	154.659	110.712	32.6115	0.349158	0.196735	0.0922363	622.649	76.0752	208.068	29.7881	0.328049	0.685872	189.997	23.684	2803.9
IDN	ROW	1692.01	3410.94	1418.82	776.951	279.008	34.515	14.0736	1.17142	264.191	131.043	309.776	190.071	6.43606	4.76932	273.931	156.405	8964.45
IND	ROW	1972.29	3734.7	1089.65	702.184	218.622	46.3446	14.0394	0.901663	163.922	110.216	486.445	213.15	3.38402	3.22429	271.497	123.18	9154.09
IRL	ROW	1464.66	1406.58	574.866	497.634	163.493	1.44294	2.21081	0.563252	976.558	133.804	461.491	66.3656	3.46527	4.18618	1038.78	144.146	6950.79
ITA	ROW	5194.12	4455.33	1456.82	1089.47	332.072	56.9501	24.9272	10.6546	877.157	205.935	599.005	156.336	11.1053	15.3359	567.815	116.584	15177.4
JPN	ROW	21442.8	18931.5	9454.3	8296.91	2844.92	1391.73	1240.9	223.455	1947.9	902.449	1591.35	760.66	242.144	206.975	2089.04	921.814	72515.2
KOR	ROW	5087.74	3366.01	2327.69	2150.82	723.074	87.8003	79.9236	13.5892	1569.54	509.786	816.935	307.489	51.6923	38.91	1999.84	555.632	19699.2
LTU	ROW	62.7678	84.0887	22.283	15.3054	4.64535	0.010675	0.00710378	0.00351177	7.60695	1.79102	9.15225	2.2917	0.00174893	0.00683302	6.35984	1.38438	217.72
LUX	ROW	1162.73	1781.32	378.442	261.466	71.1542	0.25182	0.183447	0.12561	1889.44	99.0801	2670.9	145.841	0.222317	4.49616	1047.77	58.7856	9589.15
LVA	ROW	88.0077	131.031	35.7091	23.2853	6.83055	0.0177373	0.00954854	0.00330876	17.4007	6.60965	24.9794	9.1904	0.00234075	0.0179479	13.6214	4.97819	361.831
MEX	ROW	876.944	3711.69	1992.48	827.398	335.172	27.3287	8.80728	6.23896	800.634	62.6965	370.805	37.9794	13.647	5.68226	550.393	49.9904	9678.24
MLT	ROW	11.6611	18.6628	8.58489	7.38757	2.50825	0.00568784	0.00182616	0.000856728	15.1805	2.13051	29.8757	4.47064	0.00270074	0.010636	31.0039	6.21686	138.08
NLD	ROW	3399.22	5978.5	1523.17	949.691	285.981	17.192	17.0258	5.53319	854.043	112.191	1201.84	154.168	6.62537	27.5862	596.094	76.5473	15214.9
NOR	ROW	2792	4427.31	1982.35	859.991	339.446	3.30566	3.62437	2.21488	480.627	355.564	387.624	246.186	1.31842	19.4058	264.329	154.45	12321.1
POL	ROW	842.447	1649.02	429.517	263.576	80.7359	2.87425	1.31297	0.537121	169.752	24.6711	284.041	39.8656	0.428275	1.66784	152.715	20.538	3964.8
PRT	ROW	184.56	281.467	88.2228	62.1129	19.7227	0.382283	0.0934265	0.110276	62.0101	7.60872	63.6109	13.1389	0.049277	0.240926	57.4591	8.97912	849.89
ROU	ROW	134.797	306.443	76.3711	51.6857	14.8249	0.168959	0.0612143	0.0246685	30.3407	6.04452	55.4415	11.8598	0.0243611	0.102606	29.8838	6.21073	724.485
ROW	ROW	0	0	0	0	0	0	0	0	0	0	0	0	0	0	0	0	0
RUS	ROW	561.949	11908.4	5335.01	2254.56	887.823	53.9989	23.2706	7.22696	50.7055	22.8048	786.193	381.392	5.23131	26.1584	607.402	297.095	23209.7
SVK	ROW	53.0122	80.2127	22.8912	16.3191	4.84103	0.0155142	0.00654797	0.00601622	20.7981	1.56599	23.4606	1.83662	0.00363218	0.0750884	18.1055	1.31994	244.512
SVN	ROW	104.334	107.178	31.077	23.6471	6.83314	0.0155882	0.00992536	0.011845	40.3059	3.74447	40.7894	3.82857	0.00507877	0.101046	26.1522	2.33716	390.571
SWE	ROW	2980.8	2017.28	753.939	563.667	181.622	3.44785	4.12547	1.77444	1125.24	105.059	575.767	58.5233	2.25717	14.8877	550.049	51.6295	8995.25
TUR	ROW	1922.61	3377.87	841.644	555.692	164.531	18.6244	10.6901	0.927573	248.615	103.577	350.28	165.456	3.77016	3.9968	190.313	85.4975	8044.46
TWN	ROW	3548.58	3382.28	2751.21	2604.16	803.53	80.1687	91.8708	12.2978	1622.47	682.503	1382.64	598.306	147.707	106.169	4148.28	1432.14	23399.7
USA	ROW	27130.5	23377.6	8416.7	6605.26	2225.75	3530.9	3556.15	928.631	2051.12	780.328	1257.03	549.49	336.443	450.933	2281.95	789.748	84277.9
AUS	RUS	4.437	5.01523	1.75109	0.324818	0.359873	0.00621536	8.59344e-05	0.00531494	0.813046	0.007143	0.923407	0.00812974	0.000633228	0.00863968	0.44195	0.00394094	14.1069
AUT	RUS	22.5783	41.8539	16.4635	2.37007	3.21727	0.134974	0.0248264	0.0433333	8.17319	0.160066	13.4014	0.364034	0.037826	0.160629	7.65889	0.198856	116.876
BEL	RUS	18.1523	17.3066	8.05107	1.33975	1.5512	0.0411511	0.00948303	0.0281273	9.29595	0.0908921	8.31729	0.0989331	0.0277738	0.138945	5.17681	0.0611613	69.7015
BGR	RUS	0.43283	0.722478	0.248575	0.0355736	0.0489435	0.00194678	0.000257684	4.78061e-05	0.174422	0.0274493	0.25947	0.0385579	6.39576e-05	7.00057e-05	0.124278	0.0194799	2.13499
BRA	RUS	1.45443	2.86105	0.81141	0.112257	0.157192	0.00684957	8.87411e-05	0.00193308	0.189634	0.0023765	0.26195	0.00395262	0.000428133	0.000985211	0.104523	0.00160585	5.97082
CAN	RUS	32.1899	21.3716	8.48466	1.20806	1.59998	0.0338698	0.00306868	0.0347135	10.064	0.03577	7.33895	0.0272715	0.0197356	0.162049	3.81418	0.0145685	86.4067
CHE	RUS	48.2294	35.8632	18.6864	2.5596	3.52789	0.220278	0.0217422	0.0490777	14.4831	0.470445	9.52146	0.247594	0.0918423	0.123187	6.51461	0.165236	140.79
CHN	RUS	43.2325	18.3122	6.42564	1.12104	1.23705	0.347075	0.0258948	0.0414515	10.5623	0.198397	2.9763	0.0714937	0.0592053	0.0684914	1.56259	0.0387234	86.2845
CYP	RUS	1.1181	0.333702	0.138816	0.0199124	0.0267031	6.31266e-05	6.31547e-05	3.31297e-05	0.263503	0.0136765	0.0859109	0.00383517	3.89417e-05	1.92953e-05	0.0464569	0.00197265	2.05309
CZE	RUS	59.7953	47.1286	26.8579	3.20606	5.11925	0.464183	0.00502152	0.0318061	14.048	1.3767	8.95306	1.08268	0.0887733	0.0605754	6.46754	0.81334	175.568
DEU	RUS	398.839	148.998	55.6375	9.09122	9.68848	3.41902	1.17267	1.1213	131.661	1.6778	47.4668	0.961643	1.00748	2.8172	25.7014	0.520921	840.154
DNK	RUS	18.8931	8.9423	3.92158	0.735757	0.763054	0.0105316	0.00222744	0.00640615	7.33266	0.1005	3.05253	0.0412635	0.00922485	0.0305666	1.79317	0.0225786	45.674
ESP	RUS	29.997	12.7183	4.71798	0.771263	0.912034	0.0670094	0.00364073	0.0212533	8.6783	0.0986086	4.09305	0.0495094	0.0141275	0.0468603	2.0944	0.0258432	64.3577
EST	RUS	1.34563	1.6088	0.563935	0.0801034	0.1103	0.00186611	0.00038227	0.000148438	0.597821	0.104162	0.628733	0.138709	0.00032761	0.00067114	0.30665	0.0634129	5.5544
FIN	RUS	119.205	114.707	42.46	6.84921	8.38897	0.571051	0.0883661	0.0388245	38.7059	1.44733	26.7797	3.34603	0.197289	0.19858	14.0128	1.67124	378.859
FRA	RUS	176.494	34.0775	14.4519	2.39059	2.70111	0.398198	0.027705	0.137724	60.095	0.564413	10.1468	0.126465	0.103163	0.340052	6.8323	0.0760692	309.025
GBR	RUS	75.8574	42.7702	23.2019	3.89329	4.24909	0.568903	0.0565151	0.28922	26.762	0.242628	9.27979	0.105212	0.112592	0.315431	6.94259	0.0776276	194.778
GRC	RUS	1.22042	1.25937	0.443759	0.0634529	0.088448	0.00517807	0.0032498	0.00108858	0.289501	0.0100566	0.362963	0.0124278	0.000445146	0.000470208	0.178135	0.00592883	3.94656
HRV	RUS	2.84058	1.4723	0.547478	0.160965	0.108081	0.00302226	9.05402e-05	0.00017401	1.03092	0.0255025	0.720214	0.0221305	0.000737115	0.00212303	0.409851	0.0125629	7.363
HUN	RUS	8.16979	4.54107	1.71393	0.310748	0.337646	0.0176535	0.0136073	0.00143131	9.10683	0.295436	3.39271	0.168536	0.00601777	0.00939476	2.02259	0.0908857	30.2096
IDN	RUS	3.20757	1.00056	0.279054	0.0536133	0.0552022	0.00104775	3.36927e-06	0.000479599	0.69939	0.00686798	0.204793	0.00232945	0.00021421	0.00168462	0.0969781	0.00108197	5.61113
IND	RUS	14.269	5.39551	2.44044	0.392954	0.487943	0.0418262	0.00942226	0.00364812	2.96841	0.060748	1.09623	0.0291502	0.00288314	0.00590855	0.693448	0.0178749	27.9164
IRL	RUS	6.6959	4.67903	2.18191	0.386976	0.434912	0.00236356	0.000326818	0.00227551	7.33301	0.0308316	3.52239	0.0193004	0.00236613	0.0123138	2.12916	0.0111458	27.4872
ITA	RUS	141.155	50.3862	18.6365	3.07965	3.56311	1.01958	0.0515413	0.146185	31.3328	0.61789	11.7769	0.253373	0.172099	0.204512	6.24288	0.133775	268.96
JPN	RUS	65.2428	18.219	8.66436	1.38183	1.61426	0.395509	0.0648483	0.111013	6.73303	0.110099	1.38255	0.0180388	0.049282	0.0740748	0.909285	0.0118949	105.018
KOR	RUS	39.5553	9.7335	3.543	0.687857	0.700713	0.0556386	0.00513329	0.00987057	18.1804	0.16047	3.39074	0.0448549	0.0163777	0.0455883	1.73134	0.0237261	77.937
LTU	RUS	10.075	8.00705	3.79126	0.483647	0.737044	0.0314656	0.0493557	0.00124454	1.58542	0.401309	1.20893	0.344701	0.00480091	0.00101211	0.679555	0.203144	27.6068
LUX	RUS	1.01856	0.914337	0.454883	0.0864279	0.0894428	0.000118771	1.99248e-05	0.00014908	0.694856	0.00347744	0.691922	0.00407422	6.54208e-05	0.00128687	0.475787	0.00269525	4.4444
LVA	RUS	9.37604	9.46002	5.11196	0.633425	0.984829	0.0167619	0.00584449	0.00205522	2.73069	0.721869	2.9114	0.743006	0.00180331	0.00229077	2.02612	0.517858	35.2556
MEX	RUS	1.16959	1.99402	0.911595	0.126755	0.176584	0.00488196	8.88154e-05	0.00224623	0.438781	0.00191207	0.315756	0.00142453	0.00215108	0.00451676	0.193215	0.000895326	5.34458
MLT	RUS	0.0551952	0.0782705	0.0351855	0.00450395	0.00693627	1.21871e-05	1.04303e-06	7.15216e-06	0.0780982	0.000405475	0.0921243	0.000969315	3.20147e-06	2.30846e-05	0.063518	0.000582807	0.417281
NLD	RUS	22.704	15.4178	6.55114	1.17897	1.26482	0.0516432	0.0112916	0.0296521	7.06296	0.10045	5.6926	0.0732357	0.023608	0.12821	3.45693	0.0429831	63.8272
NOR	RUS	108.42	15.353	3.26231	0.64044	0.621707	0.00859211	0.00722728	0.0054935	17.6565	0.199778	2.61326	0.0317043	0.00215165	0.0648037	0.872855	0.0112818	149.789
POL	RUS	68.3875	48.3047	16.1039	2.5702	3.22976	0.8378	0.0148076	0.0297104	24.5147	1.81618	13.0222	1.26762	0.0908076	0.0780162	6.51742	0.619108	187.481
PRT	RUS	2.08865	2.15242	0.58448	0.0856073	0.114071	0.00131048	4.74261e-05	0.000609532	1.12078	0.00941464	0.576683	0.00441574	0.000191075	0.00189926	0.220908	0.00173035	6.96414
ROU	RUS	10.1235	0.784449	0.388862	0.0557184	0.0760485	0.00297258	0.000119754	0.000255394	3.43086	0.262584	0.202645	0.0171394	0.000526315	0.000382325	0.138429	0.0119994	15.5037
ROW	RUS	503.362	654.309	179.292	24.3965	27.7905	97.318	12.083	6.48889	197.384	8.16964	212.314	11.2098	19.6453	13.7482	117.284	6.13038	2091.09
RUS	RUS	0	0	0	0	0	0	0	0	0	0	0	0	0	0	0	0	0
SVK	RUS	63.7605	58.0607	33.8438	3.93462	6.49435	0.457054	0.00391165	0.0166836	12.5276	4.73896	11.4165	4.29473	0.05873	0.0425238	8.73523	3.35825	211.767
SVN	RUS	5.77697	4.00257	1.40572	0.243973	0.278881	0.00215011	0.000426781	0.00178394	2.59618	0.0488311	1.76691	0.0634648	0.000687244	0.0046803	0.856299	0.0318975	17.0899
SWE	RUS	35.9877	22.3489	8.0055	1.34678	1.57083	0.0370924	0.00712194	0.0228472	15.1599	0.163455	7.43197	0.277653	0.0169986	0.112602	3.74222	0.119227	96.4052
TUR	RUS	137.374	276.165	82.362	11.4886	15.9819	2.58173	0.212028	0.156157	19.825	1.9156	41.4424	4.77126	0.49533	0.312367	17.1581	1.95221	614.221
TWN	RUS	8.19482	3.02538	1.15385	0.222731	0.226139	0.00677162	0.000263864	0.00421571	5.97302	0.0463916	1.56949	0.0124455	0.00392612	0.0271841	0.812478	0.00655543	21.2908
USA	RUS	370.184	71.4991	32.0375	4.95469	5.12261	3.35685	0.158252	1.53993	52.7278	0.58105	6.56514	0.0793426	0.2379	0.900925	4.15779	0.0521091	554.207
AUS	SVK	2.49418	2.80282	0.185413	0.216983	0.0712047	0.000964105	0.000225938	0.000639287	0.512484	0.000113441	0.518673	0.000106034	8.36062e-05	0.00316408	0.101272	2.24716e-05	6.90862
AUT	SVK	85.2274	92.0339	15.5324	13.5221	4.99172	0.947571	0.820114	0.143407	27.8932	0.162061	23.2951	0.198497	0.408013	0.240755	11.9024	0.0912009	277.528
BEL	SVK	12.2935	9.74789	2.5313	2.72226	0.929967	0.0295215	0.0327238	0.0215903	5.4173	0.00402376	5.48291	0.00430326	0.041926	0.093123	3.65755	0.00287509	43.0231
BGR	SVK	0.0309867	0.0197501	0.00369472	0.00367303	0.00138002	1.77131e-05	5.76899e-06	2.18834e-06	0.014844	6.08062e-05	0.0085491	4.05713e-05	4.67224e-07	1.87915e-06	0.00434766	2.06256e-05	0.0874072
BRA	SVK	0.802312	4.27023	0.266916	0.20489	0.0772737	0.000953297	3.55375e-05	0.000526743	0.0999487	2.15188e-05	0.389225	9.99735e-05	7.26419e-05	0.00116664	0.052813	1.32172e-05	6.16664
CAN	SVK	2.70048	2.13085	0.297997	0.317706	0.111566	0.00137904	0.00103844	0.00135414	1.14107	0.000148833	0.728239	9.74434e-05	0.000754753	0.0136042	0.360085	4.17305e-05	7.80696
CHE	SVK	33.62	18.2192	2.99792	2.54115	0.937927	0.0433472	0.0566985	0.0238191	13.9055	0.00717298	3.69792	0.00387169	0.0149512	0.0517116	1.73094	0.00184466	77.8648
CHN	SVK	9.00295	3.15726	0.733595	0.919387	0.311023	0.00805196	0.000376068	0.00640747	2.38116	0.000382316	0.847069	0.000134814	0.00209059	0.0267748	0.666658	0.000105673	18.0645
CYP	SVK	0.312741	0.0197837	0.00353362	0.00356223	0.00133612	2.00875e-06	1.08181e-06	1.19234e-06	0.153411	8.80291e-05	0.00624989	4.21298e-06	3.92782e-07	1.28107e-06	0.00423443	2.93282e-06	0.505054
CZE	SVK	93.3869	94.0241	17.7322	16.9563	6.1835	1.83323	1.42001	0.0551046	45.4633	0.781358	42.2452	1.15577	0.678864	0.235049	25.0438	0.603475	347.978
DEU	SVK	247.347	148.707	30.1967	31.3096	8.66882	8.48297	13.9232	2.184	80.1199	0.15291	47.0618	0.107546	4.84874	3.02321	33.833	0.0719199	660.375
DNK	SVK	13.4233	2.80926	0.56798	0.561968	0.201283	0.00224845	0.00183239	0.00202708	4.18185	0.00220084	1.06997	0.000682548	0.00127787	0.00953817	0.558109	0.000345264	23.4042
ESP	SVK	15.3752	5.24347	1.25399	1.74929	0.52433	0.0335378	0.0201809	0.0199391	6.23602	0.00457547	1.79479	0.00126043	0.0125254	0.022668	1.37787	0.000977398	33.6977
EST	SVK	0.104461	0.100122	0.0151334	0.0105983	0.00438626	5.80589e-06	1.96363e-06	2.80993e-06	0.068799	5.45798e-05	0.0415066	5.34921e-05	1.25913e-06	4.1236e-05	0.0128809	1.46792e-05	0.358283
FIN	SVK	17.2756	15.5005	3.63107	2.3383	0.982478	0.0118615	0.00837245	0.00573212	5.98376	0.00259374	3.94665	0.00243583	0.00520937	0.0268868	1.84807	0.00114276	51.5985
FRA	SVK	90.8483	25.1441	6.64698	7.88414	2.66089	0.544472	1.07786	0.202828	27.9361	0.0254504	8.14175	0.00753132	0.273407	0.301401	6.69586	0.00619241	178.441
GBR	SVK	51.6974	34.8419	8.91961	11.2488	3.70494	0.469498	0.522005	0.308495	17.2798	0.00795848	12.0249	0.00600223	0.150061	0.428954	10.1751	0.00487487	151.836
GRC	SVK	0.056771	0.323258	0.0769853	0.0833133	0.0289847	0.00041188	0.000137486	0.000227291	0.0139894	1.81273e-05	0.0860648	0.000102821	3.28949e-05	0.000135276	0.0544649	5.59055e-05	0.725184
HRV	SVK	3.01072	0.205201	0.0398715	0.0401054	0.0140601	0.000287595	0.000100104	5.41119e-05	1.10724	0.00377745	0.0838884	0.000647929	5.66056e-05	0.000240432	0.0430681	0.000340236	4.55395
HUN	SVK	16.9938	10.0804	2.27342	2.1724	0.776016	0.0888383	0.0443769	0.00640746	13.0262	0.076994	7.90019	0.107917	0.051234	0.0209905	4.72449	0.0551464	58.4232
IDN	SVK	2.09253	2.89443	0.105465	0.0978734	0.0312833	0.000154422	0.000240864	8.29781e-05	0.289893	3.9686e-05	0.344354	4.25607e-05	3.48903e-05	0.00174012	0.0436332	6.54369e-06	5.90199
IND	SVK	1.20619	0.594327	0.11281	0.125117	0.0437704	0.000591246	0.000510673	0.000189207	0.203886	4.96551e-05	0.100063	2.46053e-05	4.49332e-05	0.000538652	0.0592224	1.64503e-05	2.44748
IRL	SVK	3.58848	2.38948	0.541879	0.610971	0.21229	0.00121537	0.000533028	0.00114975	3.10593	0.000699451	2.26889	0.000650597	0.00144074	0.00900376	1.43739	0.000442702	14.1905
ITA	SVK	55.0757	23.4925	5.13999	5.31786	1.91318	0.306613	0.658078	0.125713	14.6664	0.019737	6.36914	0.00997729	0.0867433	0.12085	4.12919	0.00572539	117.514
JPN	SVK	12.5578	11.2469	3.21927	4.18401	1.41497	0.0396031	0.0377997	0.0500338	1.41477	0.000196284	1.17671	0.000162774	0.00687159	0.117974	1.01597	0.000140914	36.498
KOR	SVK	1.75042	0.862782	0.187725	0.235116	0.0800412	0.000743982	0.000109823	0.000709841	0.739961	8.81161e-05	0.314385	4.0052e-05	0.000337074	0.00536831	0.224779	2.81341e-05	4.40562
LTU	SVK	0.432437	0.337993	0.0558144	0.0473441	0.0191668	5.22965e-05	6.39884e-05	3.64184e-05	0.147092	0.000181877	0.0993753	0.000187929	9.21523e-06	6.9269e-05	0.0395989	7.00708e-05	1.17961
LUX	SVK	0.447432	0.378816	0.06678	0.0592685	0.0231169	3.25975e-05	4.87721e-05	6.80935e-05	0.509094	0.000214105	0.390267	0.000169856	2.40663e-05	0.000607514	0.144783	8.54752e-05	2.02455
LVA	SVK	0.0788325	0.982313	0.176561	0.124103	0.048172	0.000222591	0.00015272	5.24475e-05	0.0214785	4.50087e-05	0.247302	0.000786621	2.60957e-05	0.000231378	0.0875225	0.000266136	1.76855
MEX	SVK	1.30297	1.45913	0.474417	0.63652	0.219662	0.00226693	0.000262646	0.001791	1.43219	0.000167635	1.79048	0.000192871	0.00160664	0.0198395	1.68649	0.000179053	9.02909
MLT	SVK	0.174778	0.189142	0.0250412	0.0194487	0.00721248	8.54324e-06	3.67959e-06	3.48576e-06	0.661395	0.000112596	0.792025	0.000131947	5.73873e-06	0.000173037	0.203618	3.38733e-05	2.0813
NLD	SVK	12.5378	9.72099	1.77226	1.79708	0.622805	0.0254004	0.0237898	0.0195573	4.0638	0.00262102	3.61083	0.00283942	0.010208	0.0764743	1.79368	0.00140744	36.1032
NOR	SVK	2.06096	2.15398	0.430031	0.291856	0.124049	0.00127491	0.00112287	0.00113209	0.614916	0.000315845	0.504867	0.000265961	0.000279937	0.00847091	0.21365	0.000113804	6.40853
POL	SVK	35.0866	28.5102	5.84164	5.28463	1.95721	0.380261	0.167549	0.0320455	13.0175	0.0881703	8.58916	0.0668711	0.0869598	0.0483217	4.80972	0.0355337	104.051
PRT	SVK	0.731812	0.739443	0.199408	0.23294	0.0777967	0.000730552	0.00020867	0.000684137	0.438513	0.000215552	0.352812	0.000165336	0.00017327	0.00105972	0.26358	0.000123521	3.0403
ROU	SVK	1.25668	0.555068	0.114199	0.0867921	0.0369724	0.00169427	0.000490261	0.000166698	0.351556	0.00281413	0.137801	0.00106952	0.000333239	0.00020987	0.0664396	0.000521441	2.61404
ROW	SVK	55.5358	79.3659	8.53806	7.2312	2.71206	1.51305	1.5152	0.430607	29.9131	0.0144801	30.8511	0.019727	0.34875	1.78007	12.2587	0.00635203	232.058
RUS	SVK	2.67734	140.098	51.0265	15.7635	16.8328	1.14032	0.965129	0.290905	0.406535	0.00184017	11.5051	0.0577103	0.0807129	0.239562	7.02151	0.0344306	248.147
SVK	SVK	0	0	0	0	0	0	0	0	0	0	0	0	0	0	0	0	0
SVN	SVK	15.8914	3.70332	0.632464	0.488979	0.187037	0.00530618	0.00271441	0.000959042	2.52863	0.0132445	1.72095	0.0160736	0.00221385	0.00441975	0.742239	0.00705164	25.9831
SWE	SVK	24.835	9.04909	1.94007	1.6493	0.611373	0.0157116	0.0163302	0.0107484	11.1754	0.00539747	3.1691	0.00201109	0.00788587	0.0461937	1.61768	0.000904362	54.1879
TUR	SVK	4.59725	1.35746	0.341449	0.345977	0.132525	0.00278863	0.000335659	0.00128843	1.11877	0.00110539	0.260446	0.00019776	0.000645608	0.00200983	0.161796	0.000104029	8.32467
TWN	SVK	16.545	7.16891	2.33823	3.08988	1.06061	0.00708075	0.0029956	0.0124618	14.8025	0.00187309	6.29337	0.000810008	0.00803929	0.186208	5.85816	0.000741145	57.3907
USA	SVK	43.9401	51.2641	11.0635	13.6742	4.25901	0.774012	0.250849	0.74489	4.88531	0.00105294	5.2623	0.00137411	0.0645743	0.932763	3.87876	0.000865432	141.013
AUS	SVN	1.38105	1.2505	0.222949	0.248356	0.067335	0.000997036	0.000563657	0.00067054	0.227414	5.59326e-05	0.172597	3.93763e-05	0.000100371	0.0013054	0.0836193	1.93561e-05	3.65769
AUT	SVN	78.5446	91.4191	28.448	25.5859	8.35067	1.621	1.58264	0.208523	21.826	0.122739	22.1582	0.136619	0.720229	0.282755	19.8191	0.122564	301.058
BEL	SVN	13.6904	5.54142	1.82477	1.85358	0.528568	0.0149763	0.0102098	0.0120884	4.97403	0.00280096	2.19598	0.00137063	0.0128859	0.0430612	2.04812	0.00130768	32.7639
BGR	SVN	0.0211819	0.190763	0.113515	0.0626066	0.0352599	0.000551799	0.00017828	4.86004e-05	0.0068452	1.88998e-05	0.1038	0.00072866	1.35485e-05	3.23521e-05	0.126813	0.0009311	0.66355
BRA	SVN	0.695217	0.672472	0.127014	0.2178	0.0314499	0.000570394	0.00123624	0.000216991	0.058853	1.58193e-05	0.0567841	1.38304e-05	3.32705e-05	0.000252037	0.0375592	8.69442e-06	1.89954
CAN	SVN	1.91297	1.92687	0.569719	0.562236	0.166124	0.00272697	0.00477281	0.00247628	0.605298	9.74163e-05	0.450783	5.736e-05	0.00140595	0.0123805	0.422953	5.40553e-05	6.64132
CHE	SVN	39.2496	19.0799	4.54396	5.37249	1.32381	0.0612704	0.0643516	0.0346386	16.5327	0.00890291	4.46334	0.00338858	0.0225122	0.0640116	3.25551	0.00265051	94.0964
CHN	SVN	6.86448	1.88112	0.467759	0.803442	0.15069	0.00495301	0.00186119	0.00316372	1.55048	0.000279109	0.406726	6.95511e-05	0.00121775	0.0131971	0.379782	6.4708e-05	12.5299
CYP	SVN	0.509583	1.34408	0.293142	0.252723	0.089439	0.000427396	0.00027886	9.8296e-05	0.15295	0.000233162	0.304848	0.000652115	9.64971e-05	6.70083e-05	0.149773	0.000342763	3.09942
CZE	SVN	6.27065	13.6946	6.85673	4.92025	1.96709	0.111229	0.0809417	0.0165016	2.53613	0.00714434	5.74023	0.0244467	0.0351295	0.0464907	6.37566	0.0292106	48.7404
DEU	SVN	146.486	105.936	31.8737	32.6547	7.74678	7.33115	12.7929	1.46037	36.9433	0.076903	27.4579	0.0536607	3.41729	2.05704	28.5469	0.0556275	445.115
DNK	SVN	14.8907	2.49485	0.819661	1.10887	0.271512	0.0076374	0.0155516	0.00257113	4.29213	0.00388778	0.870436	0.000956767	0.00421576	0.00885663	0.837901	0.000959807	25.6419
ESP	SVN	8.2521	4.7481	1.67535	1.69806	0.488058	0.0387367	0.0101404	0.0179457	2.26882	0.00130565	1.37332	0.000869858	0.0120434	0.0199655	1.33742	0.000918047	21.9612
EST	SVN	0.0967807	0.0747142	0.0398601	0.0252925	0.0121168	9.29412e-06	1.13256e-05	6.77427e-06	0.0621187	3.14115e-05	0.0353781	1.57363e-05	1.9681e-06	4.71135e-05	0.0374139	1.69386e-05	0.384397
FIN	SVN	8.56887	3.84061	2.32825	1.66486	0.59584	0.00478377	0.00355765	0.00315497	2.89938	0.000862788	1.03935	0.000440431	0.0020443	0.01031	1.24672	0.000528222	22.2222
FRA	SVN	45.1892	23.4989	8.1279	9.75249	2.48093	0.578286	1.14166	0.18922	13.0898	0.0111026	6.01061	0.00521124	0.236485	0.266101	6.41312	0.00563083	117.024
GBR	SVN	37.578	18.72	5.62784	7.87859	1.76461	0.183493	0.248194	0.142885	8.92255	0.00350434	4.636	0.0018329	0.0462082	0.174454	4.66543	0.00184527	90.625
GRC	SVN	0.264524	0.118521	0.0320762	0.0332238	0.010255	0.000168123	8.86092e-05	9.48152e-05	0.0561608	4.09955e-05	0.022839	1.94081e-05	1.79279e-05	3.78082e-05	0.0160588	1.39081e-05	0.554369
HRV	SVN	30.4489	23.2221	11.1629	8.1447	3.63189	0.760023	0.67861	0.00960419	10.8129	0.805832	8.16762	0.48482	0.163437	0.0308947	8.64109	0.508927	107.759
HUN	SVN	8.54794	7.08606	2.0856	1.82312	0.608735	0.0389805	0.0271767	0.0042699	7.61264	0.0265566	3.25823	0.0163452	0.0206396	0.00928995	2.72729	0.0156014	33.9205
IDN	SVN	0.840233	0.212388	0.0804775	0.0895079	0.023548	0.000111358	3.9095e-06	6.33043e-05	0.218426	3.23959e-05	0.0636663	9.65226e-06	2.71163e-05	0.000720725	0.0660369	1.03446e-05	1.59535
IND	SVN	1.0683	0.595302	0.144165	0.261397	0.0472968	0.000817788	0.00074783	0.000235337	0.166273	4.65069e-05	0.128351	3.78036e-05	6.84923e-05	0.00080505	0.109361	3.47202e-05	2.52335
IRL	SVN	3.31534	3.08499	0.987156	1.67049	0.328694	0.00170998	0.00255551	0.00173272	2.94907	0.000632482	3.25665	0.000704312	0.00195122	0.0163383	3.31832	0.000731878	18.9641
ITA	SVN	114.997	75.3877	22.1087	24.2835	6.62643	3.63775	2.77569	0.436385	25.5882	0.0931226	17.2622	0.0516299	0.994031	0.383697	16.4569	0.0502775	311.352
JPN	SVN	7.97163	3.01084	0.742836	1.51895	0.242307	0.00802712	0.00595648	0.00976665	0.806232	0.000106195	0.275455	3.60171e-05	0.00116882	0.0216287	0.252781	3.33712e-05	14.8756
KOR	SVN	3.90948	1.42566	0.421159	0.712969	0.142628	0.00188116	0.00117541	0.00110311	1.47363	0.000181812	0.484658	5.93611e-05	0.000677952	0.00593047	0.459943	5.58496e-05	9.04763
LTU	SVN	0.0700665	0.229925	0.109469	0.0789386	0.0385868	4.09769e-05	0.000179338	4.89083e-05	0.0117124	8.37693e-06	0.0587518	4.41967e-05	8.93141e-06	5.62757e-05	0.0665533	5.11865e-05	0.664504
LUX	SVN	0.668094	0.566928	0.229938	0.23239	0.0802542	0.000116928	0.000158568	0.000220074	0.517544	0.000261332	0.448661	0.000240621	7.06206e-05	0.000960639	0.417318	0.000253764	3.16813
LVA	SVN	0.0561007	0.221588	0.116396	0.0639424	0.0408202	7.593e-05	5.39231e-05	2.98447e-05	0.0186295	1.86226e-05	0.0737179	0.000104955	8.20996e-06	0.000149504	0.0816599	0.00012541	0.67374
MEX	SVN	3.35529	2.26663	0.192646	1.00577	0.0492847	0.000955223	0.000444396	0.000463842	0.449534	5.83115e-05	0.390954	4.77119e-05	0.00041388	0.00363592	0.290148	3.35287e-05	8.00654
MLT	SVN	0.155146	0.468346	0.089606	0.0772092	0.0264122	5.28393e-05	2.08708e-05	1.58457e-05	0.269604	0.00016773	0.807923	0.000497456	2.23529e-05	0.000185239	0.326897	0.000203028	2.23049
NLD	SVN	9.99983	7.84819	3.31058	2.89225	0.907682	0.0431388	0.0547469	0.0269239	3.26608	0.0018993	3.28353	0.00217691	0.0176684	0.0982653	3.47579	0.00239639	35.2509
NOR	SVN	1.09817	0.806769	0.373694	0.299997	0.10203	0.00082802	0.0012584	0.00117715	0.3089	0.000138006	0.188022	7.57702e-05	0.00019971	0.00466696	0.18622	7.36605e-05	3.37286
POL	SVN	16.5985	8.54124	3.56762	3.61054	1.08996	0.0986445	0.113419	0.0155774	5.90231	0.0159154	3.09256	0.00757007	0.0201362	0.0216285	3.24626	0.00841063	45.9691
PRT	SVN	0.27435	0.142847	0.0509377	0.0569231	0.0159337	0.000238723	7.69783e-05	0.000149684	0.105792	5.47283e-05	0.0509987	2.50685e-05	4.62679e-05	0.000179666	0.0492608	2.45617e-05	0.747991
ROU	SVN	1.95928	1.07992	0.366843	0.267759	0.114898	0.00209567	0.00276586	0.000451456	0.50694	0.00142461	0.217849	0.000548229	0.000396331	0.000350074	0.172094	0.00051849	4.69633
ROW	SVN	45.7872	60.1708	10.8569	10.0303	3.02711	2.36218	1.86042	0.554231	16.592	0.0118802	15.9038	0.0117864	0.500427	1.03813	10.4761	0.00729829	179.205
RUS	SVN	1.84345	11.8646	5.998	3.29855	1.55816	0.102156	0.0272004	0.0227702	0.181183	0.000428009	1.15064	0.0024118	0.00828207	0.0291951	1.13915	0.00248754	27.2293
SVK	SVN	1.5596	3.311	1.68814	1.22409	0.501827	0.0113667	0.00707933	0.00196564	0.636029	0.0016421	1.18403	0.00399849	0.00256584	0.00540966	1.26527	0.00457781	11.4105
SVN	SVN	0	0	0	0	0	0	0	0	0	0	0	0	0	0	0	0	0
SWE	SVN	44.2221	13.2519	4.27726	5.93854	1.23786	0.0299361	0.0659351	0.0194674	20.5164	0.0081931	4.96089	0.00214606	0.0161724	0.0805847	4.62888	0.00207848	99.3238
TUR	SVN	3.34104	2.61508	0.824693	1.0117	0.276449	0.00899013	0.00471117	0.00271562	0.581457	0.000610542	0.551065	0.000573846	0.00215268	0.0049484	0.49585	0.000513056	9.72316
TWN	SVN	6.98382	5.06589	1.56047	3.46082	0.565943	0.00599701	0.0121778	0.00711899	6.03065	0.000803928	4.48791	0.000595553	0.00510581	0.149327	5.0742	0.000673508	33.4196
USA	SVN	27.6139	52.0115	13.6423	13.3851	3.98536	1.04845	0.606403	0.745157	2.60811	0.000668066	3.03616	0.000696015	0.0860839	0.441292	2.49898	0.000590861	121.725
AUS	SWE	14.1053	38.36	13.5121	17.1684	4.38098	0.163995	0.207804	0.0482966	2.5708	0.0283926	5.02515	0.0500081	0.0154488	0.0496714	5.14119	0.0534554	100.884
AUT	SWE	85.6391	81.9885	38.0855	38.668	12.3663	0.321306	0.360408	0.161355	25.2628	0.353399	21.0386	0.340845	0.149306	0.326546	27.3412	0.454993	332.969
BEL	SWE	112.695	140.104	61.285	70.8132	17.958	0.943532	1.27502	0.381861	59.2382	1.05048	51.2467	0.97834	1.58682	1.1224	62.2289	1.17147	584.215
BGR	SWE	0.191742	0.0745031	0.0269766	0.0440027	0.0099335	2.10413e-05	2.05598e-05	6.94946e-06	0.100183	0.00113381	0.0396032	0.000476365	6.34775e-07	1.18405e-05	0.0449112	0.000596256	0.534291
BRA	SWE	40.9979	17.3952	7.53956	8.90551	2.37848	0.105541	0.0924498	0.018678	14.8654	0.242777	2.69675	0.0436141	0.0140149	0.0134924	3.97952	0.0631892	99.3584
CAN	SWE	59.6372	69.0334	25.1412	23.6413	7.61975	0.191549	0.319164	0.136305	16.7115	0.070487	17.2514	0.0717826	0.111326	0.465425	15.5761	0.0653064	236.056
CHE	SWE	202.431	265.767	98.0509	109.27	30.7424	1.34766	1.62625	0.558806	53.5028	0.767314	66.0625	0.950961	0.470022	1.1078	79.2256	1.01177	913.006
CHN	SWE	116.336	134.135	45.7687	60.6626	14.8196	1.39605	2.02781	0.362377	33.5891	0.308529	26.1801	0.255565	0.386087	0.947072	27.8752	0.272308	465.347
CYP	SWE	1.71034	2.05915	0.731647	0.623384	0.2344	0.000564524	0.000633564	0.000232238	0.34857	0.0083382	0.376533	0.00891573	0.000111769	0.000115081	0.311914	0.00801648	6.42394
CZE	SWE	9.22714	9.63515	4.19806	4.64294	1.33046	0.016282	0.0249385	0.00635334	5.64799	0.105265	4.2005	0.0790285	0.00658427	0.028946	5.23679	0.105696	44.5218
DEU	SWE	797.834	652.86	292.641	404.372	87.0203	28.9441	31.6291	11.3375	242.067	5.01807	172.724	4.66394	11.178	15.4753	253.694	6.51862	3019.53
DNK	SWE	600.872	410.592	194.055	203.144	55.1427	10.0144	7.61936	0.554483	198.397	25.2065	116.642	15.4268	8.16833	1.74183	144.076	18.9079	2011.36
ESP	SWE	214.192	227.625	78.0994	82.3923	24.9283	2.43404	2.11563	0.745191	49.6357	0.780506	48.2969	0.766155	0.617922	0.64107	46.5323	0.813012	781.145
EST	SWE	17.9437	9.88346	3.49876	3.85165	1.07532	0.00643469	0.00956059	0.00117313	13.9837	1.12602	5.80076	0.407912	0.00179674	0.00647052	5.79389	0.431726	63.869
FIN	SWE	539.478	431.692	202.048	213.88	61.6097	5.77711	6.99599	0.387162	155.607	13.7958	109.048	10.8772	2.96924	1.04376	131.424	12.9643	1900.72
FRA	SWE	465.211	408.141	192.303	332.002	66.9914	12.4431	12.8534	3.89149	146.739	2.42451	119.716	1.99318	5.12481	6.45275	197.303	3.26601	1977.31
GBR	SWE	901.802	711.565	259.228	390.582	86.3187	25.8226	32.6754	6.99972	261.666	5.7786	158.877	3.51	7.53759	7.55037	235.407	5.21177	3101.55
GRC	SWE	3.09243	4.49632	2.02327	1.77706	0.612015	0.00949521	0.0188784	0.00624778	0.575677	0.00930489	0.663206	0.010746	0.000841768	0.001273	0.728477	0.0117318	14.0435
HRV	SWE	2.4839	1.74226	0.593972	0.677197	0.184072	0.000780462	0.00107174	0.000250258	1.10543	0.0289977	0.764034	0.0165471	0.000194381	0.00230359	0.60543	0.01533	8.22875
HUN	SWE	19.9791	5.33975	2.09008	2.75657	0.707219	0.00652025	0.00956427	0.00269235	40.2698	0.533495	4.33806	0.0592661	0.0078346	0.016563	6.07647	0.0830905	82.3049
IDN	SWE	17.0026	3.43168	1.59429	2.01484	0.512485	0.00572807	0.00368758	0.00151121	3.89627	0.0239012	1.08123	0.00678951	0.00128961	0.0141144	1.36102	0.00887349	30.9618
IND	SWE	40.8644	21.1149	7.19586	8.84617	2.43124	0.0529974	0.0297171	0.0163885	5.07921	0.0238202	2.51496	0.0119606	0.00392483	0.0164885	2.41201	0.0124687	90.631
IRL	SWE	161.783	78.047	38.8666	56.1909	13.162	0.142996	0.0912227	0.0893308	183.607	1.74308	72.1612	0.63804	0.172936	0.432653	108.467	0.985633	717.724
ITA	SWE	227.625	147.694	65.3714	80.5816	20.6643	2.79812	3.62868	0.981838	54.3729	0.910063	33.7854	0.530148	0.714756	0.869702	42.3471	0.696627	684.024
JPN	SWE	271.201	122.247	56.2333	100.617	21.5017	2.1729	5.37725	1.08046	29.8771	0.212229	12.4182	0.0859383	0.42454	1.79212	20.5567	0.144582	646.196
KOR	SWE	47.4316	32.9557	15.1434	29.0467	5.8917	0.14497	0.199502	0.0783269	21.7375	0.101591	14.3876	0.0639072	0.0731478	0.439648	23.9764	0.10863	191.915
LTU	SWE	15.2692	9.40278	3.81053	2.9922	1.26668	0.00315601	0.00405182	0.00133039	2.75645	0.0921893	1.36868	0.033151	0.000907676	0.00106243	1.25781	0.0316659	38.2944
LUX	SWE	7.79132	12.1301	3.82385	3.94175	1.20684	0.00214789	0.00119273	0.00414379	10.3204	0.0687462	14.7761	0.105734	0.00271441	0.0279337	9.39054	0.0729833	63.785
LVA	SWE	3.8776	3.05998	1.63774	1.09943	0.465766	0.00238671	0.0016362	0.000421952	1.45963	0.0671983	1.07367	0.0439577	0.000302102	0.00102631	1.22615	0.0481297	14.0695
MEX	SWE	4.1956	2.1244	1.06452	1.3662	0.332634	0.013514	0.0362407	0.0034659	2.67356	0.0253783	0.954457	0.00948203	0.018157	0.0152465	1.66214	0.0172644	14.5133
MLT	SWE	0.506111	0.624903	0.220576	0.261897	0.0709541	5.29109e-05	3.48453e-05	3.21733e-05	0.518686	0.00350256	1.03999	0.0063179	2.31963e-05	0.000301585	0.864998	0.00529283	4.13854
NLD	SWE	320.042	339.617	149.352	144.276	44.9408	4.93403	3.27329	1.26932	88.048	2.65094	85.1231	2.31376	2.3372	2.4321	96.9369	2.75721	1291.28
NOR	SWE	295.744	262.565	106.485	107.757	33.6925	5.98345	8.70302	0.395388	64.9355	10.5886	50.9376	9.50746	1.0953	1.64477	59.557	10.5231	1030.31
POL	SWE	102.598	47.7281	20.9768	18.9796	6.42063	0.371658	0.232176	0.0664682	34.0634	1.07875	12.8289	0.44693	0.0881441	0.0952599	14.3113	0.511975	260.899
PRT	SWE	5.77134	17.7585	12.6912	6.37007	3.1958	0.0886792	0.0343728	0.030388	1.82982	0.0281189	5.74232	0.200172	0.0131918	0.0361403	7.50187	0.272415	61.5739
ROU	SWE	25.3334	13.1019	6.4728	13.3676	2.66436	0.0110479	0.0419967	0.00456637	8.50949	0.110721	4.83714	0.0657008	0.00219109	0.0143435	8.49396	0.117817	83.1779
ROW	SWE	831.507	513.286	173.684	191.063	47.0563	35.7357	47.6631	15.5026	400.43	4.96783	207.12	2.53544	10.184	22.0458	285.302	3.37399	2791.76
RUS	SWE	16.016	18.3467	8.99456	6.36795	2.85217	0.0500093	0.04317	0.0276765	1.4559	0.0249005	1.45317	0.0248941	0.00422723	0.0391792	1.54829	0.0268561	57.2769
SVK	SWE	4.14817	2.05085	0.804832	0.727537	0.242592	0.000956646	0.00103725	0.000415441	1.54097	0.0264077	0.754358	0.0106514	0.000244139	0.00319203	0.691098	0.00941225	11.0143
SVN	SWE	9.80974	2.72198	1.16163	1.15604	0.341941	0.00128982	0.00223721	0.000717863	3.9928	0.0797783	1.31534	0.0245265	0.000571385	0.00476827	1.37096	0.0282435	22.0261
SWE	SWE	0	0	0	0	0	0	0	0	0	0	0	0	0	0	0	0	0
TUR	SWE	45.8271	12.4295	5.58751	5.73074	1.85741	0.0403545	0.0809742	0.0153991	12.057	0.199966	2.42454	0.025361	0.00944286	0.0234978	2.7204	0.031481	89.067
TWN	SWE	46.5165	47.9578	23.9401	49.7329	9.56657	0.188773	0.63797	0.130384	37.0146	0.204614	41.4577	0.232123	0.27119	1.81488	75.8845	0.426734	336.058
USA	SWE	828.357	1203.16	409.785	509.982	124.723	68.7572	71.7579	30.789	64.9184	0.623261	79.7631	0.813032	5.36659	16.035	100.759	1.00067	3517.02
AUS	TUR	10.6553	77.1873	14.1287	14.2655	3.26212	0.0814892	0.0558824	0.0417022	1.63761	0.00454011	9.36729	0.0256462	0.00736	0.081447	3.86194	0.0106243	134.677
AUT	TUR	60.3365	91.55	12.062	17.3306	3.11151	0.0813837	0.214997	0.0499415	13.0341	0.0699241	20.8874	0.104561	0.0419595	0.200352	7.6191	0.0381082	226.831
BEL	TUR	50.0845	59.1945	8.07182	13.2442	2.22061	0.0785569	0.207897	0.0471695	25.9748	0.161505	28.0823	0.173371	0.0762111	0.3964	11.4248	0.0704184	199.551
BGR	TUR	1.89622	6.20134	1.08736	1.2008	0.274638	0.0088115	0.00517611	0.000234762	0.667672	0.0266185	2.25534	0.117868	0.000316895	0.000539401	0.911703	0.0471974	14.7055
BRA	TUR	29.4885	76.3069	12.6053	13.9349	3.06063	0.0792879	0.0226365	0.0291382	2.94826	0.00818068	6.29797	0.0199344	0.00552773	0.0207286	2.52822	0.00791161	147.368
CAN	TUR	33.1261	163.917	30.3802	30.1661	6.81203	0.316019	0.194653	0.169028	8.2749	0.0176173	28.6519	0.0764667	0.203591	0.531619	11.896	0.0318655	314.777
CHE	TUR	136.863	157.38	19.3325	29.9778	5.06668	0.11281	0.226933	0.0925475	23.4032	0.0844967	25.4966	0.0809375	0.0416929	0.4021	10.0336	0.0309402	408.662
CHN	TUR	140.735	80.4421	10.0058	23.0231	2.81754	0.20023	0.0145109	0.0942526	44.0701	0.121224	19.5252	0.0542097	0.0489493	0.499669	9.70504	0.0264403	331.404
CYP	TUR	0.0134636	0.0226141	0.00361883	0.00428313	0.00089342	1.43852e-05	1.91228e-05	1.10648e-06	0.00595994	0.00037687	0.0082155	0.000356074	4.99967e-06	1.75794e-06	0.00322335	0.000145837	0.0632097
CZE	TUR	9.92272	12.0562	1.55606	2.90943	0.435606	0.00372021	0.00955099	0.00198523	3.77934	0.0139915	4.22156	0.0158216	0.00148821	0.0179103	1.97725	0.00696898	36.9484
DEU	TUR	841.284	1163.11	153.594	194.601	33.8427	13.3709	55.5659	3.93974	197.392	1.52668	222.112	2.20715	7.02404	10.3974	92.1843	0.906389	2994.05
DNK	TUR	40.5324	76.5572	12.404	15.5908	3.18275	0.0469594	0.105212	0.0250256	36.4438	0.297599	112.567	1.0395	0.0472572	1.35307	46.7018	0.431538	347.405
ESP	TUR	131.709	175.945	23.3337	36.4234	6.14426	0.753316	0.811302	0.190091	32.7939	0.229078	41.7542	0.290083	0.203544	0.380236	17.1179	0.116545	468.522
EST	TUR	0.0988412	0.121105	0.0184973	0.0202022	0.0044853	4.35772e-06	4.54013e-06	2.7724e-06	0.0396243	0.000168782	0.0436875	0.00021954	1.19653e-06	2.37386e-05	0.0169616	8.5644e-05	0.364223
FIN	TUR	188.378	49.2328	6.54659	10.6737	1.70671	0.0146136	0.031993	0.00866761	67.9893	0.136245	13.1818	0.0476081	0.00586399	0.0831999	5.19684	0.0180124	343.488
FRA	TUR	352.894	360.097	46.9402	74.6173	11.7514	2.1528	8.06205	0.774123	105.732	0.614964	91.4066	0.660679	0.965917	2.44382	38.1151	0.269531	1097.71
GBR	TUR	648.129	560.851	71.7211	98.9658	17.4886	3.25536	10.9346	1.46147	183.821	0.817941	88.1049	0.472147	0.839798	2.06549	34.7869	0.182765	1724.69
GRC	TUR	35.554	148.036	24.3623	29.6019	6.29953	0.453965	0.315372	0.0675136	7.67073	0.235155	32.1651	0.875085	0.027751	0.0443749	13.2902	0.361607	299.41
HRV	TUR	0.494226	1.30721	0.192005	0.300242	0.053433	0.000183867	0.000279512	9.04713e-05	0.17081	0.00103105	0.629294	0.0043718	4.36818e-05	0.000908411	0.263586	0.00177164	3.42228
HUN	TUR	15.3754	4.16717	0.532378	0.831375	0.146877	0.00132361	0.00302669	0.000648573	33.0309	0.0969877	4.13736	0.0202763	0.00137976	0.00965037	1.45391	0.0071569	59.8376
IDN	TUR	16.7308	35.6021	5.05241	6.91303	1.277	0.0183628	0.00304235	0.00551491	3.19859	0.0106956	7.41912	0.0236914	0.004934	0.0531531	2.78838	0.00883165	79.1128
IND	TUR	78.1968	78.8866	9.42915	11.7429	2.41527	0.0793502	0.176803	0.0172981	6.67799	0.0199317	7.55324	0.0261187	0.00657371	0.0326747	2.5233	0.0093259	197.798
IRL	TUR	29.456	22.147	2.98039	5.8682	0.862736	0.00789595	0.0152653	0.00625176	29.6792	0.0827811	12.9021	0.0261021	0.00685366	0.0400856	6.33561	0.0129931	110.578
ITA	TUR	301.951	319.221	39.8057	75.8353	10.6243	2.99479	3.43916	0.528507	80.0944	0.947902	77.0735	0.889722	0.908092	1.21107	33.3265	0.356761	949.75
JPN	TUR	210.176	262.168	36.0309	50.8068	9.09721	0.834049	0.304702	0.579051	18.9047	0.046704	31.742	0.0889767	0.0974479	1.02448	12.7817	0.035931	634.976
KOR	TUR	114.417	122.145	18.2033	29.1991	4.87598	0.136167	0.0222645	0.0583065	48.0455	0.0869224	39.366	0.0822146	0.0463925	0.362039	17.6053	0.0360927	394.903
LTU	TUR	0.439697	15.0654	1.43237	6.77603	0.51612	0.000860042	0.00764045	0.000413246	0.0970907	0.00064051	5.31405	0.0319966	0.000334513	0.00328548	3.10141	0.0186802	32.8098
LUX	TUR	2.46344	2.48416	0.321662	0.480181	0.0865127	9.64704e-05	3.32155e-05	0.000184836	3.32726	0.00373872	4.02496	0.00352863	6.95773e-05	0.00621578	1.40328	0.00135679	14.6321
LVA	TUR	0.317419	0.385533	0.0537349	0.0723441	0.013998	1.28905e-05	4.69835e-05	8.4832e-06	0.0736372	0.000248174	0.0756505	0.00022444	1.88222e-06	3.28731e-05	0.028663	8.62112e-05	1.02222
MEX	TUR	1.80803	4.10229	0.665426	0.857078	0.167	0.00430907	0.0016384	0.0021824	1.44034	0.00192624	1.00109	0.00164939	0.00225448	0.00797083	0.410475	0.000663758	10.4749
MLT	TUR	26.0952	35.611	4.4423	6.23289	1.1284	0.0435193	0.023314	0.000657425	101.147	46.578	139.972	64.4373	0.0352191	0.0480516	47.1072	21.6644	496.569
NLD	TUR	96.1998	123.853	17.1967	23.8267	4.38795	0.183112	0.656197	0.122249	25.4216	0.126083	35.9421	0.178679	0.08964	0.696612	13.8444	0.0699603	343.003
NOR	TUR	4.3041	6.48522	0.940346	1.31158	0.240426	0.00182706	0.00468463	0.00207904	1.31687	0.00375952	1.63354	0.00555632	0.000498153	0.0344232	0.640261	0.00215936	16.93
POL	TUR	9.1176	27.0212	3.66882	7.14811	1.03495	0.0238207	0.085541	0.0105808	3.09474	0.0150681	9.91533	0.0464759	0.00665506	0.0476068	4.60689	0.0206609	65.8861
PRT	TUR	2.74612	4.64065	0.614413	0.914039	0.165139	0.00534981	0.00249595	0.00141258	1.59215	0.0134842	1.89161	0.0219618	0.00139579	0.00531143	0.691192	0.00776115	13.3168
ROU	TUR	37.6866	61.8802	9.34585	12.4659	2.52879	0.0952942	0.105055	0.00552126	9.70503	0.304986	16.667	0.541256	0.0197116	0.0235265	6.64414	0.214984	158.277
ROW	TUR	1723.95	4003.78	420.263	607.148	96.3424	234.22	164.296	17.8753	627.165	8.92094	1198.57	20.3081	49.727	70.2131	487.207	8.1931	9738.89
RUS	TUR	77.4817	966.138	183.362	170.308	42.6744	4.9736	7.00492	0.51724	5.98378	0.208752	94.8681	2.80384	0.268983	1.75226	40.241	1.18786	1599.81
SVK	TUR	0.25165	0.649215	0.0961501	0.143982	0.027559	9.26657e-05	0.000119339	4.94946e-05	0.229113	0.000675702	0.34883	0.00144893	3.7573e-05	0.00104117	0.140653	0.000573726	1.89157
SVN	TUR	6.5807	10.6455	1.49186	2.1382	0.398041	0.00191307	0.00237884	0.000951094	1.98202	0.0150122	4.10341	0.0281587	0.00067939	0.00713325	1.54907	0.0106969	28.9688
SWE	TUR	347.007	72.8973	9.69214	17.2624	2.55456	0.0582494	0.206892	0.0345425	166.681	0.45501	27.3138	0.107748	0.0322018	0.386235	11.6189	0.0441981	656.771
TUR	TUR	0	0	0	0	0	0	0	0	0	0	0	0	0	0	0	0	0
TWN	TUR	81.5075	52.0897	5.71041	15.7075	1.70708	0.0286722	0.0111381	0.0294186	60.8934	0.11622	32.1319	0.0649213	0.0267199	0.629965	16.433	0.0325907	267.181
USA	TUR	270.661	279.337	34.7631	56.9506	7.84274	5.69146	6.58701	2.32052	28.3153	0.114984	25.0737	0.103762	0.460428	2.7516	11.0277	0.0446598	732.122
AUS	TWN	183.393	280.041	98.0519	64.9155	26.2633	1.74985	0.932727	0.465297	29.7742	0.773191	37.5403	0.767157	0.180112	0.395774	28.025	0.647068	753.935
AUT	TWN	28.001	11.3191	8.26795	8.59796	3.38298	0.0369729	0.0295608	0.0265617	11.8817	0.312253	4.23691	0.0663703	0.0222249	0.100977	9.35098	0.264846	85.9302
BEL	TWN	17.2902	18.4893	7.52688	6.36729	2.39451	0.021793	0.0237401	0.0282341	8.69146	0.0939691	8.45136	0.057672	0.0218383	0.166125	8.34116	0.0772462	78.0601
BGR	TWN	0.0159782	0.0275505	0.0153801	0.0120722	0.00472982	3.81693e-06	1.89189e-06	1.89556e-06	0.00847362	7.41545e-05	0.0124963	6.20307e-05	1.19677e-07	3.42456e-06	0.0137349	0.000188078	0.110792
BRA	TWN	55.4171	38.1297	12.6161	8.78901	3.37391	0.176486	0.0458271	0.0312593	6.39271	0.111882	3.58364	0.0592648	0.0153421	0.0165471	2.64535	0.0486454	131.456
CAN	TWN	97.1757	174.786	53.4239	46.3135	15.2748	1.28072	1.14651	0.498165	30.3625	0.68737	54.2489	0.818216	0.690578	1.48585	48.7948	1.06511	528.083
CHE	TWN	87.4103	53.0146	35.0104	36.5726	14.8655	0.143144	0.274655	0.180417	31.6104	0.538334	25.0804	0.173433	0.0987892	0.399311	32.5828	0.670466	318.667
CHN	TWN	473.59	303.984	180.535	206.147	72.645	30.2373	17.2633	4.00246	115.408	9.95834	61.5212	5.18488	9.6371	4.28516	162.959	14.478	1671.94
CYP	TWN	0.0353621	0.122381	0.00457782	0.0051951	0.00140138	7.58685e-07	2.04395e-06	8.9438e-07	0.0178507	0.000135923	0.0610576	0.000408125	1.506e-07	8.72445e-06	0.00662193	8.84717e-05	0.255146
CZE	TWN	3.91777	0.858859	0.537232	0.52607	0.211427	0.000811122	0.000926575	0.000639058	3.10491	0.0765924	0.356023	0.00502531	0.000438087	0.00334367	0.900084	0.0243374	10.5296
DEU	TWN	380.132	340.318	263.109	273.393	100.701	11.9685	23.1826	8.80393	108.49	2.98027	82.943	1.7618	7.5978	11.1232	222.305	7.35308	1846.98
DNK	TWN	29.0333	11.199	3.5738	4.06402	1.34852	0.0108136	0.0112123	0.00693398	11.4739	0.148991	3.82313	0.0392586	0.00660628	0.0430719	4.1533	0.0645108	69.0257
ESP	TWN	41.0036	34.8325	12.8473	11.6049	4.26283	0.114837	0.0759554	0.0713975	8.77777	0.09201	8.65568	0.060372	0.0322508	0.128416	9.34688	0.100375	132.112
EST	TWN	0.0662198	0.607644	0.213774	0.123246	0.0532682	2.39472e-05	1.447e-05	2.59417e-05	0.0391409	0.00032519	0.329252	0.00160289	6.99067e-06	0.000300361	0.215472	0.00120747	1.65219
FIN	TWN	169.456	30.3474	12.8888	10.4588	4.08409	0.023111	0.0119412	0.0118108	61.0997	1.01418	8.88657	0.0635446	0.0195142	0.0818864	8.71025	0.093928	307.465
FRA	TWN	191.102	156.509	172.199	189.233	73.5246	5.97321	3.46088	2.78653	66.1771	1.6	50.1793	0.940052	3.51063	4.31477	160.144	3.9777	1085.86
GBR	TWN	158.071	162.655	99.4171	100.841	39.118	4.98013	6.77605	2.35716	34.5764	0.805544	35.0296	0.715621	2.03356	2.52769	94.0998	3.24929	747.482
GRC	TWN	0.148827	0.737806	0.300184	0.196685	0.080479	0.000426772	0.000406098	0.000423662	0.0345797	0.000200776	0.130594	0.000676041	4.05707e-05	0.000249509	0.112598	0.000581532	1.74524
HRV	TWN	0.206208	0.0498838	0.0131018	0.0151299	0.00485497	2.86925e-06	8.19042e-06	3.36897e-06	0.0413953	0.000355212	0.0182363	0.000163877	8.81693e-07	3.97266e-05	0.0126925	0.000192364	0.362657
HUN	TWN	14.1081	0.506388	0.335558	0.368978	0.139406	0.000757194	0.000310297	0.000350539	33.1652	1.04664	0.660114	0.0135399	0.00191136	0.00409698	1.73221	0.0502495	52.1521
IDN	TWN	68.7552	203.921	80.6786	53.2072	22.3065	0.882891	0.271404	0.116572	19.3107	0.411336	42.4406	0.840843	0.287987	0.436069	35.9488	0.741614	530.58
IND	TWN	17.6298	11.2032	5.76202	4.18258	1.73095	0.0514738	0.0131311	0.011414	1.90074	0.0247208	1.88884	0.0226918	0.00593001	0.0141422	2.25031	0.0305757	46.7241
IRL	TWN	7.07644	9.89653	13.1903	14.0861	5.87026	0.0132292	0.00726835	0.0188249	6.40292	0.0835953	9.1009	0.12205	0.0678068	0.13326	41.5595	0.68395	108.488
ITA	TWN	64.4224	65.0833	42.8662	45.4523	17.6361	0.630899	0.575702	0.468757	19.2819	0.236368	16.9184	0.176493	0.184327	0.610257	35.3481	0.631019	310.707
JPN	TWN	5527.9	3265.42	2385.47	2536.64	988.8	329.211	436.126	89.6082	548.27	35.6014	304.881	17.1576	80.6946	56.9223	727.073	52.1027	17388.9
KOR	TWN	593.638	607.958	1095.26	1196.73	489.72	24.378	30.0783	13.331	254.264	7.03973	258.305	7.26782	17.8291	21.9482	1434.62	43.6252	6100.67
LTU	TWN	0.0239142	0.0154911	0.0113072	0.0119579	0.00450653	1.47684e-06	2.65681e-06	1.34615e-06	0.00487576	6.82876e-05	0.00387076	6.34273e-05	5.52867e-07	5.60901e-06	0.00873161	0.000269704	0.0850772
LUX	TWN	1.87324	1.41741	0.30033	0.270824	0.0866266	3.96719e-05	4.70426e-05	7.8213e-05	2.01337	0.00268434	1.91478	0.00224373	3.32403e-05	0.00306286	0.777457	0.00107205	8.67999
LVA	TWN	0.013983	0.0155454	0.0121193	0.0124595	0.0051715	1.06403e-06	7.11458e-07	1.40977e-06	0.00593961	0.000123853	0.00474391	6.95193e-05	1.87795e-07	6.9271e-06	0.0167195	0.000401411	0.0873184
MEX	TWN	21.78	6.01851	4.24059	3.80518	1.41536	0.0635684	0.0362894	0.0236548	8.53116	0.142668	1.79103	0.0260293	0.067374	0.0510931	6.39497	0.114575	54.5052
MLT	TWN	0.0384545	0.0516187	0.0336597	0.0387652	0.014178	6.28748e-06	5.03425e-06	3.16424e-06	0.0715415	0.000878507	0.100231	0.00120226	3.13227e-06	3.73478e-05	0.166772	0.0022962	0.520852
NLD	TWN	90.7547	114.228	46.1499	42.7788	15.8988	0.37714	0.387231	0.228958	31.5547	0.398297	26.4392	0.233747	0.15531	0.635493	28.8931	0.324442	399.815
NOR	TWN	18.6718	8.8479	3.53739	2.82865	1.10915	0.00887681	0.0180245	0.00566514	3.40269	0.056283	2.08723	0.0216443	0.00259454	0.0489995	1.94917	0.0384168	42.6407
POL	TWN	0.64673	5.29235	3.27068	2.45005	0.866564	0.0101388	0.00670863	0.00470074	0.247681	0.00427705	1.18681	0.0112876	0.00270575	0.00974444	1.63538	0.0239179	15.6771
PRT	TWN	2.13289	1.81379	0.524922	0.425885	0.153502	0.00087948	0.000359968	0.000549304	0.963115	0.00623476	0.413702	0.00196746	0.000182174	0.00124017	0.303103	0.00173016	6.74517
ROU	TWN	0.162119	0.957343	0.643426	0.47747	0.15341	0.00112714	0.00013422	0.00017993	0.0475474	0.000526322	0.263689	0.00194901	0.000242424	0.000547064	0.356964	0.00267157	3.07067
ROW	TWN	4926.97	9069.29	3917.68	3362.1	872.969	1015.46	700.734	229.861	2359.88	123.933	2355.51	106.217	611.105	426.562	6699.2	421.58	37203.1
RUS	TWN	0.897115	10.8553	4.9932	3.51293	1.52952	0.00991307	0.00188211	0.0102621	0.102884	0.000612961	1.34159	0.00765447	0.000722988	0.0365887	1.41883	0.00870077	24.7285
SVK	TWN	0.118564	0.115402	0.0421436	0.0411364	0.0125789	2.16427e-05	2.12617e-05	1.209e-05	0.0797156	0.00107187	0.0621042	0.000567944	8.24554e-06	0.000260738	0.0615578	0.00082651	0.536091
SVN	TWN	2.47877	0.520468	0.168775	0.193794	0.0554131	5.81211e-05	6.79565e-05	4.76229e-05	1.40447	0.018348	0.293232	0.00332752	2.94917e-05	0.000682651	0.235474	0.0029091	5.3796
SWE	TWN	143.877	83.6164	49.1835	45.3512	18.0348	0.204703	0.130439	0.167165	66.9861	1.0631	28.4212	0.225812	0.182702	0.69731	47.2937	0.665772	486.404
TUR	TWN	6.85179	3.80562	2.12873	1.84068	0.713772	0.00942459	0.0054971	0.00422173	1.42012	0.0165902	0.793817	0.00797662	0.00294627	0.00837851	1.08877	0.015878	18.7154
TWN	TWN	0	0	0	0	0	0	0	0	0	0	0	0	0	0	0	0	0
USA	TWN	1019.9	1048.65	1160.05	1143.32	470.76	492.497	639.055	224.945	129.895	7.20754	132.358	6.44395	62.7	80.4464	570.99	36.3244	7226.31
AUS	USA	645.459	1010.22	64.6754	51.6203	23.6141	1.41519	0.900154	0.253951	99.7833	23.5371	120.801	27.7846	0.13684	0.988227	19.7382	4.61594	2095.6
AUT	USA	341.076	366.017	22.9542	22.51	9.86183	0.0773461	0.0620604	0.0658569	123.219	8.32984	106.539	7.05799	0.0461111	0.989412	19.5836	1.35697	1030.1
BEL	USA	570.912	725.275	32.1833	33.8007	13.1313	0.26094	0.366838	0.133055	287.293	30.5467	289.121	32.5761	0.196762	3.32389	33.1432	3.71116	2056.39
BGR	USA	1.19695	1.11662	0.0650445	0.0646338	0.0291983	2.51811e-05	7.511e-06	9.64038e-06	0.519462	0.0258077	0.358675	0.0224931	7.66177e-07	6.57357e-05	0.0609637	0.0037863	3.46486
BRA	USA	1700.82	1221.21	83.5297	71.9178	31.9654	1.96781	1.19247	0.202794	294.115	133.594	136.338	40.0049	0.188356	0.525856	26.0992	8.78088	3752.63
CAN	USA	22913.7	38844.3	2129.1	1531.34	671.962	308.239	354.346	16.3468	4298.51	5981.65	5089.93	7407.94	193.53	197.927	832.537	1208.62	91985.4
CHE	USA	1041.78	763.014	60.1297	69.0311	35.821	0.341031	0.607177	0.352435	353.227	45.8239	248.943	28.9694	0.210663	2.46319	57.6014	6.80125	2715.41
CHN	USA	16993	4248.54	303.635	339.745	166.954	12.3822	8.63246	5.03948	4087.78	464.241	950.154	106.72	3.62894	22.6928	246.248	29.1783	27990.1
CYP	USA	157.495	298.851	16.1926	13.391	5.34927	0.00603122	0.0154107	0.00389472	80.2683	8.72677	150.735	16.4037	0.00153132	0.0338354	18.5568	2.01896	768.753
CZE	USA	98.889	98.4176	5.35885	5.03792	2.19152	0.00964343	0.00530899	0.00520122	46.2878	3.28576	29.6189	3.03352	0.00283034	0.11634	4.79074	0.47537	297.778
DEU	USA	4406.53	4133.71	264.052	275.528	125.443	14.8788	17.2078	7.51696	1093.55	190.776	900.92	136.361	7.16176	46.5645	190.476	31.712	11847.5
DNK	USA	403.753	292.989	17.6388	17.0475	7.74886	0.0521536	0.034859	0.0374033	161.632	12.462	80.3204	6.46422	0.0331528	0.570135	14.9512	1.25415	1017.41
ESP	USA	502.494	983.582	49.0815	44.4375	18.2659	0.726351	0.390073	0.289635	127.783	10.2715	242.276	19.1064	0.154021	1.98247	30.9783	2.42839	2035.59
EST	USA	3.84207	4.17193	0.232022	0.180348	0.0761846	3.75811e-05	1.79795e-05	3.02039e-05	1.84051	0.0789674	1.47925	0.0797704	7.51454e-06	0.000802254	0.190081	0.0100874	12.1904
FIN	USA	380.955	1136.65	77.4283	59.7089	27.1959	0.213215	0.149401	0.0708542	102.502	21.3657	255.495	30.3374	0.126375	1.51866	40.3966	4.93769	2139.95
FRA	USA	2971.63	4421.81	256.536	245.933	107.871	10.1229	6.43944	3.27341	547.905	78.6722	599.6	90.4522	4.52987	15.8384	119.592	17.8763	9499.77
GBR	USA	3829.47	5958.55	358.782	299.421	139.754	23.8963	14.9182	6.84125	1002.48	236.879	802.692	148.045	6.19512	19.942	164.735	35.0382	13050.6
GRC	USA	12.9531	26.6578	1.44182	1.14747	0.48285	0.00675638	0.00525193	0.00281668	1.91709	0.349161	3.37455	0.761804	0.000531733	0.0046005	0.428426	0.0914881	49.639
HRV	USA	12.6299	12.6995	0.602268	0.528372	0.218883	0.000264786	9.42721e-05	0.000148465	6.33445	0.285934	5.50301	0.257836	5.63814e-05	0.00681133	0.631398	0.0292247	39.7578
HUN	USA	251.709	100.402	5.91606	5.85935	2.57113	0.0108222	0.00607878	0.00476555	469.236	41.2373	61.2439	5.48735	0.0104043	0.130488	12.9883	1.13188	958.289
IDN	USA	1751.75	866.944	66.1479	63.5168	31.8719	0.363787	0.113271	0.0916595	458.821	39.2986	215.686	24.4814	0.0910183	1.52837	47.291	4.92938	3573.13
IND	USA	847.326	781.952	34.4074	35.1611	13.0767	0.366532	0.278733	0.0604701	156.11	23.2063	123.837	20.1528	0.0340533	0.531619	13.986	2.12163	2052.69
IRL	USA	946.612	849.88	59.374	61.4972	29.7533	0.400869	0.384993	0.0931048	517.284	273.551	442.163	246.856	0.670301	1.8498	106.113	54.7765	3597.97
ITA	USA	4013.74	2162.49	122.213	120.724	53.315	4.02305	2.49459	1.23471	763.961	107.116	367.18	56.8184	0.874328	5.55809	66.8351	10.8649	7865.36
JPN	USA	21680.1	12677.7	1020.24	1219.42	651.344	118.863	118.153	35.0606	1922.58	536.251	1064.27	287.507	24.2948	89.8569	297.9	83.8093	41844.1
KOR	USA	7998.52	5909.56	552.092	641.081	349.95	25.071	27.6542	4.90234	2777.36	868.856	1906.05	620.236	15.7312	40.8747	624.734	207.249	22586.2
LTU	USA	5.31035	5.65724	0.367858	0.345968	0.160083	4.55863e-05	2.65936e-05	4.98745e-05	1.31264	0.057988	1.32454	0.06469	9.50395e-06	0.000712997	0.24204	0.0131855	14.8589
LUX	USA	4.46062	15.5768	1.07604	1.25657	0.50616	0.000404852	0.000458292	0.000549522	2.85382	0.194871	10.9511	0.678614	0.000748629	0.0152555	2.06048	0.129186	39.8115
LVA	USA	3.10211	4.71537	0.260584	0.233115	0.0993135	4.1448e-05	5.77957e-05	2.68484e-05	1.02073	0.0614029	1.38339	0.0871195	5.07579e-06	0.000584421	0.20627	0.0134383	11.188
MEX	USA	21262	13222.3	776.24	743.161	311.651	142.975	92.1852	2.71466	7706.84	12213.6	2249.97	3355.34	93.9461	41.035	546.259	843.847	63609.1
MLT	USA	18.0128	32.2094	2.88307	3.35754	1.80485	0.00131103	0.000443422	0.000364697	13.4186	3.19596	49.5107	8.96449	0.000675759	0.0105401	14.0152	2.38161	150.2
NLD	USA	1335.1	2368.49	126.602	108.17	43.7352	2.30193	1.8529	0.651918	228.556	44.0613	384.207	77.6701	0.832315	6.2292	52.2819	10.2803	4794.08
NOR	USA	521.156	3008.28	187.827	111.043	52.1015	0.615528	0.309358	0.263792	68.133	8.99749	185.889	21.239	0.150505	3.00027	23.8815	2.62915	4196.03
POL	USA	136.156	120.879	8.47595	9.22801	4.21899	0.0274041	0.0166468	0.0172738	40.2801	2.42743	31.4181	2.29411	0.00606574	0.134328	6.46503	0.457567	362.634
PRT	USA	35.3246	57.6807	4.86866	5.44682	2.89582	0.0143919	0.007119	0.0094032	16.666	1.32782	26.2917	2.6481	0.00328104	0.0604807	7.9948	0.855239	162.125
ROU	USA	28.4505	22.7619	1.4662	1.63729	0.722181	0.000940515	0.000847735	0.000653082	8.60738	0.420994	6.71186	0.348436	0.000160171	0.00910082	1.28159	0.066358	72.5179
ROW	USA	48922.7	87795.2	4404.74	3058.99	1438.02	1217.85	1278.78	221.973	17560	5066.71	16351.8	4580.78	392.652	1088.09	3779.29	1110.56	198284
RUS	USA	54.5946	287.612	18.8019	11.6087	5.6197	0.059425	0.0437185	0.0292007	6.36365	0.572518	27.7563	2.55075	0.00480234	0.441432	3.91138	0.355046	420.335
SVK	USA	10.5278	10.8122	0.585796	0.606881	0.249674	0.000281942	0.000112897	0.000173877	6.83775	0.391183	4.90543	0.294256	8.69083e-05	0.0122776	0.780235	0.0515974	36.0623
SVN	USA	63.2556	14.3859	0.763436	0.863439	0.372761	0.000273512	0.000188463	0.000265374	24.9514	1.23462	6.41707	0.335657	0.000102592	0.0118065	0.997355	0.0574105	113.714
SWE	USA	1103.27	1342.32	85.1353	82.1384	38.04	0.798169	0.509596	0.274494	373.904	61.7538	340.589	55.4563	0.445363	4.28812	65.0099	10.8907	3566.93
TUR	USA	843.541	195.419	12.8299	14.7763	5.51479	0.073781	0.0592001	0.0250499	183.75	10.8883	29.9026	1.97753	0.0148976	0.175482	5.22413	0.350651	1304.6
TWN	USA	6740.14	4075.46	410.212	483.793	256.914	7.63405	11.7223	3.44215	4776.81	1065.96	2806.1	621.482	15.159	68.3235	917.248	210.304	22476.1
USA	USA	0	0	0	0	0	0	0	0	0	0	0	0	0	0	0	0	0
