# Supplementary material for: The influence of regional preferential trade agreements on international manufacturing trade in value-added: Based on the complex network method
Source: PLoS One. 2021 Feb 19;16(2):e0246250. doi: 10.1371/journal.pone.0246250 (PMC7894938; doi:10.1371/journal.pone.0246250)
Supplement: S2 Data — (XLSX) [file pone.0246250.s005.xlsx]

## Sheet: 2014年双边制造业贸易细分数据
Number		(1)	(2)	(3)	(4)	(5)	(6)	(7)	(8)	(9)	(10)	(11)	(12)	(13)	(14)	(15)	(16)
Exporting_Country	Importing_Country	DVA_FIN	DVA_INT	DVA_INTrexI1	DVA_INTrexF	DVA_INTrexI2	RDV_INT	RDV_FIN	RDV_FIN2	OVA_FIN	MVA_FIN	OVA_INT	MVA_INT	DDC_FIN	DDC_INT	ODC	MDC	texp
AUS	AUS	0	0	0	0	0	0	0	0	0	0	0	0	0	0	0	0	0
AUT	AUS	195.92	73.3949	13.3368	4.07149	2.07079	0.0109739	0.00286431	0.00977104	108.472	0.284525	40.1791	0.114785	0.0064471	0.421801	11.1288	0.0307102	449.565
BEL	AUS	126.294	88.291	16.1554	4.19592	2.50151	0.0316668	0.00761829	0.0229071	107.72	0.863573	102.891	0.519318	0.0290621	1.1442	28.3633	0.145276	479.357
BGR	AUS	7.76903	2.7682	0.413529	0.130034	0.0635669	0.00021064	1.69349e-05	6.00904e-05	3.22709	0.0226975	1.46583	0.0164586	6.92915e-05	0.00137829	0.315679	0.00343785	16.199
BRA	AUS	126.146	61.5985	10.6692	3.82081	1.637	0.124267	0.0261625	0.0282953	21.1944	0.207308	11.4408	0.133971	0.00583626	0.0749433	3.05331	0.0342411	240.201
CAN	AUS	297.292	188.179	43.9406	9.95082	6.78123	0.262047	0.248465	0.158716	110.774	0.690064	79.1656	0.459891	0.0701456	2.09155	25.6655	0.154298	765.914
CHE	AUS	293.218	224.153	44.2359	9.31853	6.89892	0.144432	0.0675315	0.0537584	87.3892	0.471188	84.2506	0.582219	0.0493453	0.68063	23.7952	0.152551	775.522
CHN	AUS	5212.22	4189.2	524.929	136.91	76.618	234.824	20.9883	10.0858	889.986	53.2974	799.321	55.4686	34.1935	46.202	202.951	14.2605	12501.7
CYP	AUS	2.37239	0.763137	0.133084	0.0319603	0.0208381	8.24856e-06	1.80999e-06	1.3718e-05	1.0212	0.00381157	0.399271	0.00171106	2.24658e-06	0.000473666	0.085275	0.000352824	4.8345
CZE	AUS	37.2723	20.9471	3.78414	0.759248	0.597687	0.00226808	0.000249085	0.00187911	25.55	0.140934	16.0311	0.051887	0.00227634	0.148308	4.02496	0.0133469	109.338
DEU	AUS	1581.99	779.258	180.641	33.2938	26.8591	1.2764	0.452369	1.32598	583.472	2.49681	312.486	1.24292	0.772118	20.3862	100.802	0.396192	3627.68
DNK	AUS	256.369	84.1237	17.3201	3.91288	2.71901	0.0133467	0.00621995	0.0105586	185.489	0.55811	70.7838	0.423948	0.0115497	0.44224	19.3406	0.112314	641.819
ESP	AUS	282.593	140.433	23.6569	6.1911	3.65499	0.0843901	0.0219344	0.0503984	90.6456	0.440277	57.7287	0.330815	0.0319752	0.567026	14.6921	0.0843764	621.306
EST	AUS	1.68652	1.08985	0.150235	0.0432081	0.0234954	9.85764e-06	3.87704e-06	1.31576e-05	0.959987	0.00327678	0.916633	0.00281058	7.50715e-06	0.00238901	0.186952	0.00057764	5.06635
FIN	AUS	111.779	68.5633	16.8304	3.04655	2.66738	0.0103523	0.00194056	0.00608478	74.0481	0.249408	40.2535	0.145551	0.00386341	0.235615	14.2707	0.0492461	332.26
FRA	AUS	539.535	315.468	68.8953	15.1793	10.5274	0.516225	0.0846223	0.27468	193.972	1.03291	136.316	0.628824	0.152669	2.99224	42.4364	0.18705	1328.44
GBR	AUS	1041.92	760.778	146.233	30.9472	22.3358	1.78051	0.958209	0.803883	261.476	1.9249	200.865	1.57882	0.334969	4.02628	57.3403	0.462667	2534.25
GRC	AUS	19.6369	7.11512	1.02147	0.216718	0.160624	0.000537005	6.06006e-05	0.000702221	4.03516	0.0179478	1.62895	0.00805974	0.000136268	0.00291103	0.314318	0.00154331	34.1712
HRV	AUS	13.1733	4.21233	0.610089	0.148917	0.0954196	8.42647e-05	1.17726e-05	7.50798e-05	4.82868	0.0138423	1.384	0.00415722	2.46909e-05	0.00314033	0.274018	0.000820894	24.7613
HUN	AUS	31.7656	16.3481	2.96687	0.819908	0.466673	0.000872972	5.45719e-05	0.000951648	28.4419	0.0711017	17.7625	0.0470556	0.00129737	0.0708979	4.41215	0.0115116	103.202
IDN	AUS	590.236	1084.08	463.522	56.5946	75.2739	12.7153	1.43956	1.08721	192.038	6.28423	185.641	5.52042	0.814519	1.72653	81.1408	2.33425	2760.52
IND	AUS	167.887	201.599	53.8595	10.3748	8.63963	2.3995	0.083541	0.122566	55.2333	1.74593	99.8456	3.23208	0.238568	0.692373	39.7332	1.29234	646.988
IRL	AUS	170.686	67.1027	8.64376	3.25086	1.29629	0.00595954	0.00320042	0.00664742	167.014	0.509989	47.5653	0.150892	0.0100577	0.184868	10.3418	0.0326694	477.645
ITA	AUS	1455.41	603.375	178.06	28.059	27.629	0.787796	0.120819	0.439023	484.703	2.5482	225.536	0.997392	0.302987	4.14132	85.81	0.370587	3098.75
JPN	AUS	983.66	1113.91	283.602	47.5313	44.421	55.9435	5.1298	2.92365	501.933	56.9111	851.257	110.178	6.78993	10.6471	372.498	49.4287	4496.93
KOR	AUS	981.67	888.139	257.537	40.3661	37.6144	11.0171	1.63345	0.901478	988.779	60.9917	1657.47	116.552	4.32736	12.3456	739.817	52.8657	5854.19
LTU	AUS	0.978339	0.508053	0.128508	0.0224204	0.0207988	1.31611e-05	6.09637e-07	2.21425e-05	0.526086	0.00172016	0.250044	0.000882779	8.66538e-06	0.000690162	0.0805308	0.000285589	2.51859
LUX	AUS	1.08457	1.21234	0.182746	0.041268	0.028386	2.11595e-05	2.35435e-06	4.06179e-05	0.83117	0.00164629	0.919	0.00187036	5.86688e-05	0.00143146	0.206508	0.00043086	4.51202
LVA	AUS	1.8634	0.480143	0.137597	0.0310754	0.0219568	9.0263e-06	2.57713e-06	1.14077e-05	1.17361	0.0035184	0.28518	0.000823549	3.16063e-06	0.000748894	0.112618	0.000330542	4.11144
MEX	AUS	244.035	135.659	65.712	7.93012	10.4227	0.240372	0.027517	0.159952	64.5663	0.290729	45.6715	0.272754	0.146698	0.533269	16.7727	0.100374	592.558
MLT	AUS	0.526015	0.294448	0.0486569	0.0114139	0.00768038	1.8089e-06	6.88002e-07	1.85092e-06	0.491232	0.0015717	0.410141	0.001563	1.9911e-06	8.34678e-05	0.0986146	0.000377457	1.89287
NLD	AUS	340.573	200.044	48.6932	9.42569	7.54931	0.127747	0.0691337	0.119711	246.49	1.36199	130.615	0.768271	0.0868311	5.61868	42.3327	0.24158	1034.27
NOR	AUS	102.823	84.6734	17.1117	3.6091	2.70571	0.0168735	0.00634474	0.011582	30.8439	0.108496	42.0606	0.215744	0.0029635	0.941221	11.4943	0.0562833	296.727
POL	AUS	101.568	54.7828	11.3303	2.27441	1.82642	0.0201369	0.00378649	0.0141128	43.3465	0.186953	24.3709	0.110178	0.00774879	0.272244	6.22783	0.028391	246.39
PRT	AUS	9.61099	19.7566	2.5694	0.57319	0.40319	0.00134827	0.000112026	0.00091002	5.15552	0.0158983	8.97693	0.0363386	0.000405266	0.0250306	1.68491	0.00673813	48.8213
ROU	AUS	10.0155	6.99365	1.41595	0.269338	0.225598	0.000826422	0.000375197	0.00042043	4.06269	0.0141847	2.76702	0.00926591	0.000177076	0.0100166	0.759284	0.00259882	26.5487
ROW	AUS	10544.3	16687.8	5506.52	482.041	670.037	2289.11	387.589	370.053	3437.82	106.258	5457.19	185.489	227.59	568.694	2600.19	95.9098	49618
RUS	AUS	5.38414	288.86	242.983	15.1479	38.9777	0.87795	0.058941	1.18718	0.855405	0.00453491	15.5085	0.0801846	0.0433145	0.59322	16.1259	0.0833527	626.777
SVK	AUS	10.0326	10.1746	1.57763	0.349964	0.246863	0.000393379	5.12547e-05	0.000552133	8.58204	0.0269946	7.55009	0.0237106	0.000671876	0.033391	1.72723	0.00545821	40.3348
SVN	AUS	12.2516	9.72262	1.65969	0.331578	0.263913	0.000218207	3.48887e-05	0.000321412	9.07347	0.0472495	6.97929	0.0374776	0.000185487	0.0165168	1.63807	0.00866503	42.0497
SWE	AUS	217.376	116.829	36.6766	5.77118	5.82486	0.0385535	0.0115831	0.0330307	96.4556	0.375133	54.1253	0.23229	0.0203246	0.775979	22.0612	0.0916271	556.806
TUR	AUS	183.105	101.248	15.7551	3.22975	2.43767	0.0639232	0.0029171	0.0261635	57.7182	0.499625	31.7493	0.298352	0.0295417	0.162271	8.24509	0.0893211	404.67
TWN	AUS	271.202	332.381	93.784	15.2234	14.1787	2.08432	0.275757	0.227179	379.17	54.3398	668.51	110.843	0.870654	3.43193	286.56	49.9456	2283.17
USA	AUS	4189.01	2849.62	631.289	124.794	84.9649	36.1115	15.6845	17.4391	586.029	5.52941	451.543	3.66364	3.08107	32.358	167.098	1.37063	9200.64
AUS	AUT	6.78493	10.9	6.88137	4.07455	2.64853	0.047946	0.030518	0.0312769	1.21167	0.00567631	1.59766	0.0065634	0.00230881	0.0380436	2.33927	0.0100618	36.6135
AUT	AUT	0	0	0	0	0	0	0	0	0	0	0	0	0	0	0	0	0
BEL	AUT	220.839	83.2935	52.6934	39.8977	21.2425	0.593457	0.434692	0.369816	174.189	1.41107	79.2967	0.541909	0.49831	2.15049	157.413	0.921048	836.123
BGR	AUT	84.4554	53.8803	25.3482	17.4721	9.10618	0.0855663	0.112743	0.0309874	49.0492	0.929626	33.1639	0.487165	0.0223924	0.0445653	33.6524	0.508411	308.373
BRA	AUT	28.6581	36.5927	18.3998	18.2502	7.67582	0.242331	0.17766	0.0740326	4.48978	0.0212564	4.74597	0.020932	0.0157482	0.0540635	7.20127	0.042448	126.666
CAN	AUT	38.4167	26.6036	12.1778	8.095	4.48291	0.141491	0.0852385	0.077769	15.1247	0.0827336	5.88668	0.024351	0.0517817	0.23354	7.09009	0.0330893	118.612
CHE	AUT	646.88	239.871	112.912	108.144	45.6336	4.14131	5.38199	1.05935	216.473	7.6869	93.1005	2.91445	2.2142	1.34212	115.019	3.81821	1606.7
CHN	AUT	581.055	175.825	92.8146	110.736	40.8142	6.69309	6.67991	3.60649	115.527	0.463206	33.1127	0.120909	1.32826	3.91192	51.8	0.203489	1224.72
CYP	AUT	7.17682	9.22165	3.76128	2.7143	1.36253	0.00177439	0.00274185	0.00124924	4.44394	0.0576871	6.09175	0.08179	0.000468945	0.0165958	5.12951	0.0684815	40.1442
CZE	AUT	463.653	434.712	208.225	175.922	78.4905	3.91837	4.24208	0.913316	258.447	8.44304	278.222	7.92649	3.19816	3.69128	326.427	9.75951	2266.42
DEU	AUT	8898.99	4148.91	1870.99	1720.35	517.055	468.995	587.708	83.2941	3480.7	119.844	2378.19	52.8558	415.685	213.161	2817.91	83.3254	27862.9
DNK	AUT	78.1087	39.1972	21.8909	21.982	9.31258	0.123589	0.142207	0.0760772	49.3382	0.492707	32.6724	0.205263	0.0729702	0.378017	44.4239	0.322868	298.804
ESP	AUT	180.275	78.449	37.148	39.3961	15.2029	0.676956	0.546336	0.450847	56.6465	0.506662	27.5047	0.218708	0.475597	0.520903	42.1019	0.336226	480.535
EST	AUT	4.87667	6.05758	3.16041	1.87544	1.12647	0.00174445	0.00164199	0.00148523	3.08508	0.0301793	3.09464	0.022019	0.00112208	0.0132091	3.48998	0.0261224	26.8657
FIN	AUT	87.5389	46.0884	23.0262	22.4051	9.54728	0.127698	0.0728922	0.0555454	42.8422	0.565252	20.5309	0.188304	0.0609535	0.190495	29.6167	0.344254	283.291
FRA	AUT	487.172	177.593	91.6539	97.3158	37.8347	4.56906	4.04368	2.57464	179.923	2.29005	65.3844	0.696318	1.71057	2.79395	98.2642	1.22016	1255.24
GBR	AUT	322.311	153.289	77.6824	62.1732	29.1581	3.02956	1.96128	1.99033	75.0434	0.754915	31.3007	0.270811	0.740141	1.14192	43.1045	0.420241	804.68
GRC	AUT	15.5352	17.7594	10.2307	8.09019	4.03898	0.0343402	0.0424289	0.0256022	3.19498	0.035054	5.54741	0.0686913	0.00597088	0.0202079	7.0839	0.0882438	71.8145
HRV	AUT	144.017	99.049	50.7608	42.5046	19.5537	0.453589	0.366422	0.0588974	55.6831	5.09425	37.2067	3.45701	0.145939	0.145383	45.7866	4.17264	508.642
HUN	AUT	397.872	276.769	130.788	113.727	49.1551	2.35403	2.94328	0.342412	315.347	14.3783	276.148	11.2302	2.5733	1.37351	302.039	12.2379	1909.52
IDN	AUT	7.27331	3.75453	1.33156	1.4014	0.531393	0.00647031	0.00330254	0.00230015	2.12774	0.00917164	1.12055	0.00448447	0.00108032	0.0150156	1.39476	0.00611039	18.9842
IND	AUT	28.1316	31.0961	13.5052	11.0044	5.26797	0.183998	0.0828086	0.0437417	7.53788	0.0240583	5.6125	0.0199607	0.0259008	0.0690607	7.30892	0.0258491	109.942
IRL	AUT	85.7077	42.431	22.8493	13.7733	7.92005	0.0606877	0.0385404	0.0431617	69.9535	0.248539	28.0889	0.0946351	0.0793354	0.187187	34.7784	0.125005	306.795
ITA	AUT	1413.5	576.392	298.392	372.63	137.365	17.5066	16.3578	4.9225	454.754	11.0278	233.576	4.85806	7.16974	6.60257	332.151	7.4704	3895.28
JPN	AUT	106.55	29.2852	21.3502	24.5387	10.1209	0.325908	0.323154	0.214846	28.5868	0.0881651	10.3544	0.0235053	0.0739896	0.394014	19.4749	0.0476306	251.771
KOR	AUT	39.943	16.667	11.3575	14.3272	5.50561	0.125473	0.147583	0.0941852	15.4414	0.0558147	6.99095	0.0229349	0.0790851	0.195481	14.4183	0.0492269	125.496
LTU	AUT	8.8669	5.95328	2.48375	1.86215	0.853674	0.00182772	0.00344414	0.00234887	4.82664	0.0371831	3.19986	0.0178481	0.00106565	0.00881352	2.90783	0.0163566	31.0455
LUX	AUT	70.5589	88.8367	22.4362	16.3258	7.36094	0.0683128	0.135811	0.0223269	106.71	2.00101	140.92	2.67894	0.105823	0.350006	69.8366	1.27187	529.698
LVA	AUT	7.35538	5.74856	2.4515	1.63479	0.858194	0.00196057	0.0024989	0.00118562	3.31532	0.0333094	2.44287	0.0224008	0.000539077	0.00853934	2.19566	0.020552	26.0958
MEX	AUT	13.198	9.37582	6.3521	4.521	2.54679	0.0443418	0.0294434	0.0238678	4.19931	0.0131427	2.31397	0.00793659	0.0245915	0.0559157	4.00807	0.0152371	46.7309
MLT	AUT	7.04756	4.57393	1.95424	1.5074	0.702753	0.000977878	0.00076307	0.0002571	8.13876	0.0952087	4.64984	0.060338	0.00140358	0.00173457	4.76967	0.0578365	33.5804
NLD	AUT	327.516	159.78	93.631	81.092	37.2644	1.09972	0.959272	0.98093	248.503	1.99509	88.217	0.663784	0.718263	4.63051	139.178	1.18664	1187.59
NOR	AUT	21.0239	42.5192	29.1559	12.9772	10.4878	0.145086	0.0426111	0.0937321	7.4471	0.0736434	7.01632	0.0550228	0.022974	0.259691	9.25737	0.0784644	140.669
POL	AUT	426.735	237.516	148.367	102.119	58.0152	3.75621	2.48164	1.37828	157.47	2.93078	100.649	1.43479	1.74321	1.58493	133.989	2.09939	1382.37
PRT	AUT	22.607	17.0092	7.21147	5.69708	2.58148	0.0198914	0.0111194	0.0158432	10.5044	0.070428	7.28967	0.0421276	0.00810562	0.0367122	8.02227	0.0527691	81.1859
ROU	AUT	142.212	115.662	60.5161	53.0897	24.0788	0.825896	0.694056	0.191526	44.5848	1.22855	38.1473	0.968193	0.202486	0.218175	48.6638	1.27834	532.597
ROW	AUT	641.482	2808.49	1572.71	620.846	497.258	290.948	95.6492	123.196	248.908	1.75297	678.595	4.22982	31.6148	92.7607	759.507	4.70406	8472.86
RUS	AUT	50.7847	1115.75	784.109	274.581	270.319	16.2953	4.19733	9.48841	6.04922	0.0886263	60.9323	0.881885	0.770552	2.6113	76.0893	1.1088	2674.08
SVK	AUT	182.031	128.366	64.6707	61.1844	26.4653	0.517744	0.738807	0.171509	172.901	4.43153	178.683	3.27501	0.741209	1.08361	196.59	4.47312	1026.39
SVN	AUT	107.733	149.689	87.4287	65.4529	34.8915	0.595462	0.913129	0.117886	59.8308	4.36181	69.0634	5.11255	0.460601	0.331278	98.3852	7.2159	691.837
SWE	AUT	164.047	81.5944	43.6134	41.8545	18.3372	0.542201	0.580659	0.337162	59.2882	0.947223	26.8237	0.366045	0.255872	0.725485	41.2371	0.633041	481.276
TUR	AUT	170.59	94.7128	57.2644	55.0442	24.7136	0.770151	0.838618	0.435577	53.0298	0.446375	25.1143	0.22823	0.308787	0.310337	46.464	0.44747	530.731
TWN	AUT	41.2165	12.5841	7.5205	8.83372	3.43382	0.0235952	0.0406657	0.0217508	32.2786	0.0939797	10.3806	0.0252255	0.0111346	0.204192	16.2834	0.0450555	133.012
USA	AUT	334.856	303.157	132.632	105.571	49.3745	12.9763	7.54602	6.11952	41.306	0.194755	34.9243	0.129029	1.11416	4.24909	45.8414	0.206266	1080.35
AUS	BEL	25.9222	6.7231	4.32327	3.29276	1.22518	0.0494329	0.0477537	0.0168314	4.00967	0.0326209	1.12142	0.00898925	0.00186413	0.0233446	1.59376	0.0124605	48.4082
AUT	BEL	257.268	99.0562	71.2523	51.2487	20.0011	0.592594	0.467853	0.350427	118.185	1.9834	57.386	0.713158	0.369317	0.81685	92.4213	1.08678	773.397
BEL	BEL	0	0	0	0	0	0	0	0	0	0	0	0	0	0	0	0	0
BGR	BEL	70.5542	96.3924	74.8539	40.3273	20.7756	0.119022	0.0847143	0.053995	30.0151	0.299776	63.0721	0.496156	0.0310791	0.0820509	89.7916	0.701109	487.68
BRA	BEL	945.446	45.4062	43.0466	34.5937	12.0488	0.638536	0.219587	0.131781	112.598	1.00425	7.79869	0.0473226	0.0373327	0.143352	18.823	0.106309	1222.12
CAN	BEL	89.5279	99.4509	88.5613	49.7279	25.8707	0.699352	0.366023	0.447215	21.2997	0.0780923	23.0764	0.0920014	0.181242	1.24425	45.0544	0.164295	445.855
CHE	BEL	563.47	836.878	642.767	362.27	179.594	17.8879	7.89233	4.10981	209.108	11.9296	380.739	27.3612	6.54037	6.10723	570.311	39.709	3866.93
CHN	BEL	700.38	329.452	193.392	176.029	54.1103	10.5914	5.73399	3.66184	113.785	0.618001	58.6743	0.286236	1.89227	5.52197	84.9319	0.415083	1739.5
CYP	BEL	1.95775	3.36561	2.54359	1.53345	0.673406	0.00109407	0.00231298	0.000735706	1.36521	0.0187893	3.58045	0.0468708	0.000303533	0.0127289	4.97144	0.0655025	20.1433
CZE	BEL	215.528	271.604	197.672	124.839	56.4585	1.36287	0.96455	0.509397	110.427	2.14297	145.164	2.58427	1.10471	1.72315	211.334	3.56508	1347.12
DEU	BEL	3746.85	1263.47	888.364	768.534	200.968	123.343	137.521	29.8005	1346.92	41.1408	543.198	16.0041	64.8697	79.2603	1584.85	39.9737	10877.4
DNK	BEL	192.689	82.2346	80.5597	49.6692	22.2994	0.541885	0.331191	0.191529	108.553	2.0637	42.5526	0.631707	0.417963	0.578888	84.0145	1.08527	668.537
ESP	BEL	602.86	256.204	221.431	143.133	57.6598	5.19852	3.39435	1.68138	260.66	3.2163	150.751	1.41553	1.89035	2.70184	582.64	3.34061	2298.48
EST	BEL	8.92146	22.7432	16.4873	7.87024	4.27193	0.00822411	0.00398224	0.00568156	3.98585	0.057169	12.6958	0.183939	0.00525404	0.0525786	13.3076	0.185158	90.7913
FIN	BEL	146.241	112.237	130.478	63.6989	34.2847	0.720448	0.307432	0.22711	138.455	1.36503	90.3415	0.984394	0.204829	0.925679	362.217	2.6235	1085.53
FRA	BEL	3855.51	1385.56	1102.04	806.113	290.681	134.643	144.714	18.6428	1270.48	51.5331	584.618	17.433	40.8305	28.9247	1751.35	41.0618	11526.4
GBR	BEL	1344.14	534.786	723.06	375.665	189.642	57.6109	35.0355	12.6432	388.369	7.47628	186.867	3.04327	10.6166	12.457	751.621	9.50918	4643.46
GRC	BEL	23.5553	11.2147	11.0205	5.92833	2.95937	0.0475679	0.0434473	0.0222315	5.80889	0.0969708	3.88398	0.0766254	0.00946028	0.0186511	10.7948	0.133619	75.6287
HRV	BEL	26.7695	33.187	25.1886	15.3718	6.67925	0.0276037	0.0141375	0.0122002	10.4124	0.136743	13.2437	0.176801	0.00789845	0.0502017	18.9596	0.251299	150.605
HUN	BEL	115.87	73.2551	51.6066	38.1414	14.6166	0.236674	0.180156	0.0823225	76.1309	1.35024	51.8269	0.859825	0.218818	0.295654	75.547	1.20914	501.494
IDN	BEL	48.3423	18.6806	7.17524	9.73042	1.90515	0.0390521	0.0176761	0.00791052	6.75101	0.0291397	3.68843	0.0133471	0.0035264	0.0481666	3.51133	0.0135035	99.9592
IND	BEL	162.476	51.8671	48.8262	41.3251	13.8599	0.543368	0.118316	0.102534	33.2509	0.155308	16.9135	0.0781653	0.0589263	0.379925	61.7141	0.266268	431.941
IRL	BEL	603.039	277.951	244.571	145.059	64.2076	1.1557	0.767538	0.536699	495.943	7.44991	189.737	2.45148	2.22793	1.79577	365.745	5.16471	2411.55
ITA	BEL	1178.67	341.223	227.789	231.943	64.8596	9.50011	9.08159	2.52343	340.767	6.83111	131.515	2.25646	4.11599	3.88792	267.881	4.27112	2827.57
JPN	BEL	221.154	90.069	60.3161	60.1625	17.9954	0.844262	0.351841	0.399539	53.1877	0.171794	26.4764	0.071827	0.151959	0.740206	43.0463	0.117887	575.293
KOR	BEL	171.506	24.202	40.7011	26.2051	11.4742	0.304996	0.115491	0.159302	96.5768	0.321497	26.6793	0.066524	0.128435	0.821282	134.878	0.304089	534.674
LTU	BEL	47.1188	11.115	12.3952	7.51527	3.39077	0.0111915	0.0197098	0.0100178	29.8722	0.412387	9.83154	0.0646656	0.00816289	0.0342078	36.2419	0.142324	158.193
LUX	BEL	131.519	101.657	57.7684	38.521	15.2044	0.355687	0.914748	0.0410925	138.048	11.8152	139.32	10.4295	0.509742	0.474131	149.616	11.5183	807.832
LVA	BEL	5.10035	5.68756	4.09709	3.02298	1.11889	0.00256754	0.00244049	0.00163256	2.29011	0.0301834	3.35555	0.0396009	0.000785422	0.0150025	4.8783	0.0580763	29.7045
MEX	BEL	66.9469	27.2793	35.5007	20.1634	9.68928	0.19282	0.0515085	0.0992976	21.9999	0.0809732	6.98592	0.0257859	0.0798037	0.324235	18.7207	0.0605121	208.207
MLT	BEL	2.01452	2.06534	1.76409	0.898999	0.52931	0.000475697	0.000292703	0.000209308	1.84444	0.0211395	2.60648	0.0228927	0.000755778	0.00122942	4.63437	0.0391796	16.4538
NLD	BEL	2450.11	1598.21	2147.8	1092.47	537.617	81.991	117.668	13.7821	1996.54	105.49	1065.93	57.7976	69.7874	181.072	3460.35	180.08	15159.1
NOR	BEL	77.2022	107.828	251.416	96.0886	66.7518	1.92584	0.49631	0.610959	20.4697	0.392765	28.8454	0.583185	0.293341	2.38476	126.282	2.36207	784.029
POL	BEL	377.387	217.383	193.809	153.379	54.2915	2.81041	2.99432	1.0794	137.271	2.27088	82.5445	1.18656	1.19706	1.6879	207.424	2.41924	1439.24
PRT	BEL	104.178	95.8944	76.0512	42.1892	19.4566	0.348462	0.23562	0.135228	52.9932	0.676258	43.5804	0.550912	0.0961839	0.207226	108.924	0.961125	546.518
ROU	BEL	50.8831	63.6725	48.5222	32.3351	13.4074	0.193009	0.125735	0.0824437	16.4615	0.16616	26.3084	0.202431	0.0441689	0.110615	39.9443	0.314089	292.793
ROW	BEL	3610.18	3728.66	2588.6	1423.41	645.277	686.566	300.263	191.048	1209.37	16.1411	1288.85	17.0109	77.1937	212.391	2041.76	25.0818	18062.4
RUS	BEL	506.514	300.289	1042.37	367.198	270.268	16.7895	4.27677	9.08528	33.5822	0.433555	19.8079	0.255302	0.767645	2.83022	112.241	1.45329	2688.18
SVK	BEL	33.3237	19.8114	14.4708	13.3238	4.2748	0.0253126	0.0384663	0.0203124	19.3274	0.28314	12.9292	0.157565	0.0351543	0.15086	25.3081	0.298236	143.787
SVN	BEL	21.0958	46.7268	36.3199	19.0959	10.4205	0.0347608	0.0275197	0.0299232	8.88281	0.124908	17.7819	0.250595	0.0283754	0.062113	25.503	0.359015	186.806
SWE	BEL	482.43	150.428	182.564	141.433	52.1394	2.53429	4.45391	0.885682	243.36	4.98098	83.7559	1.38532	1.18333	2.95277	340.541	3.83392	1699.13
TUR	BEL	211.433	91.746	84.904	61.1334	23.3437	1.1771	0.835329	0.310578	60.6545	0.738306	24.0488	0.272051	0.422954	0.299933	53.377	0.554698	615.264
TWN	BEL	30.8146	12.6128	8.99687	7.00321	2.42839	0.0231365	0.0178118	0.0160119	24.2755	0.0801702	12.4945	0.0371151	0.00930209	0.113148	18.181	0.0548208	117.173
USA	BEL	2296.35	1205.18	1186.4	672.627	336.792	164.574	52.1176	37.355	270.292	2.15365	161.014	1.07319	10.2287	29.7868	470.326	2.41718	6899.6
AUS	BGR	1.30209	1.49186	0.377027	0.190754	0.0945421	0.0018339	0.000367045	0.00143613	0.186125	7.95796e-05	0.141451	5.90946e-05	8.55128e-05	0.0018995	0.0921688	3.80146e-05	3.88248
AUT	BGR	106.857	33.1831	12.4716	6.41035	3.24054	0.254887	0.277561	0.0530733	60.7538	0.206815	24.7491	0.0610663	0.105818	0.207292	21.0652	0.0433253	270.014
BEL	BGR	63.3369	16.7155	6.11329	3.44289	1.5743	0.159438	0.0916411	0.0293432	53.7391	0.199073	22.0237	0.0467181	0.0966639	0.384391	18.6394	0.0341114	186.696
BGR	BGR	0	0	0	0	0	0	0	0	0	0	0	0	0	0	0	0	0
BRA	BGR	6.8007	11.4726	2.70884	2.76307	0.624591	0.0150952	0.00496333	0.00859206	0.835962	0.000332571	1.3476	0.000536365	0.000879527	0.0107965	0.722476	0.00028708	27.3179
CAN	BGR	4.60996	1.87851	0.510561	0.312285	0.132353	0.00244333	0.00163833	0.00200923	1.50411	0.000514729	0.358173	0.000106623	0.000643524	0.0100156	0.21644	6.54119e-05	9.54018
CHE	BGR	20.595	6.5608	2.01146	1.22521	0.490067	0.0145801	0.0111996	0.00933339	7.03329	0.00772777	1.814	0.00177301	0.00648834	0.0183338	1.21013	0.00116929	41.0155
CHN	BGR	164.68	29.7288	9.4565	5.71164	2.40936	0.546436	0.0461205	0.155831	29.2143	0.0201731	5.04366	0.00353082	0.0951077	0.312276	3.26154	0.00229635	250.692
CYP	BGR	2.19642	0.534197	0.191422	0.107691	0.0524132	0.000409498	0.000602884	7.43086e-05	1.79743	0.0141467	0.377065	0.00195758	6.22648e-05	0.000734472	0.234954	0.00118148	5.51177
CZE	BGR	67.096	30.1677	9.70241	5.75513	2.43524	0.0883978	0.087146	0.0220612	33.6113	0.108544	14.824	0.0441495	0.0548816	0.127487	10.2118	0.0283023	174.393
DEU	BGR	663.907	97.4775	34.675	20.2072	7.58544	2.50468	2.5309	1.03815	241.282	0.582938	51.7845	0.074815	1.67464	3.565	44.0701	0.0567691	1173.26
DNK	BGR	15.6442	4.04357	1.33307	0.914403	0.355569	0.00642304	0.00489435	0.00253717	10.2279	0.0126847	2.44672	0.00286807	0.00406438	0.0187374	1.57728	0.00189617	36.6071
ESP	BGR	119.384	20.6705	9.06589	4.50106	2.32837	0.160936	0.0601191	0.0668758	34.1852	0.154216	7.97586	0.0120386	0.0754095	0.0840258	6.34251	0.00837212	205.113
EST	BGR	2.39981	1.97178	0.830393	0.40492	0.224344	0.000505356	0.00034828	0.000277605	0.97389	0.00203717	0.832241	0.00156788	0.00025572	0.0028008	0.628026	0.00116684	8.27504
FIN	BGR	10.6783	2.06016	0.81356	0.511559	0.228982	0.0035146	0.00140258	0.00114447	6.70469	0.0103087	1.06744	0.00182601	0.00168188	0.00765588	0.872026	0.00143447	22.9723
FRA	BGR	137.174	30.9099	8.61153	5.62961	2.07606	0.349074	0.270465	0.13962	46.5869	0.094834	8.69979	0.0152262	0.111623	0.226545	5.66538	0.00940417	246.619
GBR	BGR	113.247	34.2122	10.6504	6.35193	2.73307	0.445624	0.176662	0.179081	27.1664	0.0367243	5.82503	0.00743846	0.0759485	0.160838	4.07381	0.00512446	205.404
GRC	BGR	118.074	106.456	56.8653	23.9666	15.6615	2.45936	1.28146	0.10614	80.7168	0.444757	120.385	0.353875	0.250581	0.280729	122.905	0.324721	650.594
HRV	BGR	21.3056	4.12932	1.61493	0.823909	0.443826	0.00455705	0.00495745	0.0011647	7.64683	0.0216801	1.64927	0.00461823	0.00126386	0.00530135	1.14561	0.00310425	38.8258
HUN	BGR	86.308	21.8654	8.52537	4.9098	2.23268	0.0569721	0.0445397	0.0143204	65.0225	0.228546	20.7432	0.0569897	0.0558909	0.082917	16.5637	0.0417063	226.79
IDN	BGR	8.23493	4.352	0.992529	1.04299	0.228261	0.00528374	0.00276266	0.0012844	1.02998	0.00077291	0.518385	0.000399832	0.00052015	0.00400714	0.270743	0.000209064	16.6854
IND	BGR	3.36182	4.03166	1.47651	0.753092	0.398938	0.0108861	0.00210819	0.00321199	0.684568	0.000274254	1.39516	0.000462493	0.00114809	0.0119788	1.04351	0.000344833	13.1758
IRL	BGR	28.2774	6.54304	2.37344	1.24124	0.600115	0.00494843	0.0028261	0.00380671	29.6986	0.0237379	4.74071	0.00488068	0.0084379	0.0265909	3.40772	0.00328899	77.1309
ITA	BGR	295.015	59.8849	25.1863	12.9043	6.55646	1.58956	1.09627	0.272278	99.6157	0.359517	28.2978	0.0584465	0.652862	0.447561	24.9994	0.048394	557.065
JPN	BGR	12.0995	1.40581	0.595034	0.379276	0.170041	0.00615516	0.000920277	0.00414536	2.86633	0.000848838	0.398755	0.000110009	0.0011755	0.00879685	0.331902	9.2501e-05	18.2701
KOR	BGR	7.76452	1.0573	0.464935	0.260331	0.1327	0.00364752	0.000887546	0.00176743	3.00938	0.00198886	1.02639	0.000317397	0.00132257	0.0108205	0.913816	0.000279842	14.6594
LTU	BGR	6.27187	1.75907	0.539552	0.303593	0.130438	0.00029887	0.00135663	0.000339987	3.29304	0.00516301	1.09404	0.00103452	0.000178582	0.00258099	0.768276	0.000600993	14.1728
LUX	BGR	1.71226	1.18927	0.410522	0.206462	0.100897	0.00037623	0.000164824	0.000328801	1.49769	0.00111741	1.06752	0.000742404	0.000590108	0.00238811	0.650233	0.000443414	6.84197
LVA	BGR	1.65782	1.14069	0.312178	0.19974	0.0751018	0.000189355	0.000322771	0.000109752	0.879709	0.00138299	0.554284	0.000776596	5.5385e-05	0.00170012	0.285421	0.000403365	5.11046
MEX	BGR	1.311	0.117648	0.0388272	0.0290059	0.0101232	0.00013601	6.47599e-05	8.30438e-05	0.470583	0.000125838	0.0218156	6.30047e-06	6.63215e-05	0.000286445	0.0140118	3.95943e-06	2.01385
MLT	BGR	5.64078	1.40792	0.453181	0.224839	0.112486	0.000190465	0.000282594	5.17733e-05	9.10591	0.00810827	2.24129	0.00214041	0.00027541	0.000552865	1.46781	0.00141719	20.677
NLD	BGR	76.173	24.448	6.61959	5.03362	1.56832	0.088117	0.0669576	0.0429645	59.9371	0.14154	15.9096	0.0396072	0.0771736	0.466339	9.74312	0.0223519	200.41
NOR	BGR	3.82442	0.388981	0.156627	0.0856517	0.044688	0.000559872	0.000132721	0.000359478	1.05569	0.00127558	0.095868	7.35901e-05	8.72954e-05	0.0020542	0.0796053	6.13009e-05	5.73688
POL	BGR	200.383	42.5334	14.1459	9.82009	3.67743	0.178965	0.299705	0.0699454	69.4953	0.136646	17.3502	0.0258092	0.0762531	0.187492	12.5887	0.0166079	371.015
PRT	BGR	3.09223	1.03704	0.552622	0.241388	0.150101	0.00208597	0.000284936	0.000897668	1.43304	0.00578157	0.54014	0.000494186	0.000737358	0.0021637	0.50562	0.000412784	7.56563
ROU	BGR	197.192	113.622	48.7226	23.8797	12.9886	2.62524	1.98118	0.0919832	70.4461	1.2048	70.3754	0.635945	0.425597	0.154635	66.1683	0.495324	611.035
ROW	BGR	190.6	277.184	98.2344	46.1354	24.2831	40.9369	18.9328	8.23227	70.3083	0.134481	96.5636	0.19121	4.7018	10.5809	85.1771	0.167206	972.392
RUS	BGR	74.9226	76.9698	45.0104	18.0303	12.0803	1.30355	0.884098	0.412537	9.51354	0.019857	5.52701	0.0115044	0.0502374	0.230403	5.4921	0.0114397	250.473
SVK	BGR	8.41247	6.2066	1.88928	1.43717	0.476144	0.00817625	0.00663826	0.00271805	6.83874	0.0213268	4.48644	0.015331	0.00664349	0.0275969	3.30895	0.0115548	33.1579
SVN	BGR	6.40698	2.43304	1.01225	0.51005	0.275569	0.00371661	0.00167621	0.00089954	3.61487	0.0187609	1.15144	0.00566472	0.00253938	0.00409572	0.854744	0.00423922	16.3073
SWE	BGR	32.3738	5.5945	2.07791	1.25668	0.558479	0.016475	0.0106004	0.00920197	13.5506	0.021641	1.95101	0.00272974	0.00703831	0.0326291	1.46337	0.0020137	58.9409
TUR	BGR	208.594	86.2331	27.8073	13.6463	6.81988	1.99167	0.380874	0.111198	76.1329	0.598627	22.8908	0.127149	0.838372	0.136533	14.2411	0.0813727	460.642
TWN	BGR	23.8341	0.543836	0.245154	0.145292	0.0735207	0.000468501	0.000113918	0.000442144	18.8257	0.00540149	0.384765	0.000109494	0.000216325	0.0043988	0.335487	9.58289e-05	44.4042
USA	BGR	82.4251	41.4805	15.2636	7.14752	3.71125	0.867764	0.169959	0.389268	11.6237	0.00579989	6.83075	0.00205355	0.0579116	0.572055	6.01693	0.00160904	176.588
AUS	BRA	93.1506	110.889	13.8638	5.88447	2.62227	0.0937031	0.0337148	0.0592263	13.3984	0.141306	22.0473	0.19121	0.00507724	0.257979	4.53788	0.0388224	267.241
AUT	BRA	256.989	184.586	20.2735	11.2513	3.92526	0.0404242	0.0165149	0.0331329	125.563	0.658639	111.833	0.534106	0.0263441	1.05933	23.1454	0.111371	740.236
BEL	BRA	216.454	279.074	30.6289	17.5274	5.65659	0.151702	0.333603	0.0977182	162.881	3.08778	275.916	3.76415	0.158615	2.86667	58.9168	0.778136	1058.77
BGR	BRA	4.71471	3.96193	0.358212	0.255429	0.0667344	0.000270243	4.67272e-05	0.000110608	2.59897	0.0290563	2.32322	0.0315135	7.9531e-05	0.00234689	0.407987	0.00552284	14.7573
BRA	BRA	0	0	0	0	0	0	0	0	0	0	0	0	0	0	0	0	0
CAN	BRA	125.106	216.673	25.4888	18.1941	4.7387	0.523088	0.161426	0.172694	45.193	0.847183	70.6731	1.20643	0.177682	1.57022	16.7095	0.29275	527.747
CHE	BRA	225.116	107.843	11.7795	8.51535	2.25368	0.0265185	0.0243849	0.0274848	74.6098	0.467404	37.615	0.191928	0.0161979	0.298665	8.47697	0.0444795	477.333
CHN	BRA	3787.79	3244.37	295.715	216.81	55.5491	56.5219	6.63237	5.06222	632.49	18.6555	650.214	18.4431	8.76582	30.8948	134.278	3.68272	9166.03
CYP	BRA	0.0468112	0.0254245	0.0013897	0.000862953	0.000252959	1.59935e-07	2.52805e-07	2.22653e-07	0.0220586	8.6477e-05	0.00775607	2.74666e-05	4.3597e-08	3.10118e-05	0.000840619	3.74888e-06	0.105562
CZE	BRA	37.5724	45.2904	4.54677	2.89545	0.874553	0.00354922	0.00362351	0.00445269	27.1902	0.0905176	34.4594	0.110922	0.00381243	0.286325	6.81508	0.022322	160.183
DEU	BRA	2002.78	1925.16	217.759	131.231	36.9443	5.6378	3.10131	2.89947	643.49	6.4002	803.83	7.42076	3.92101	45.2295	176.747	1.61574	6014.9
DNK	BRA	110.939	135.06	15.3435	7.89565	2.91657	0.0269162	0.0147037	0.0161634	53.3003	0.412515	65.3894	0.562661	0.0264544	0.349511	12.3713	0.0997395	404.817
ESP	BRA	646.5	513.715	54.7327	28.722	10.1235	0.67092	0.140381	0.206117	227.542	5.39603	372.922	4.42327	0.265756	2.28664	74.3361	0.885695	1943.15
EST	BRA	2.7055	1.50043	0.120486	0.081137	0.0227789	1.58426e-05	1.95582e-05	1.88891e-05	0.831401	0.00433123	0.745548	0.00475913	1.31798e-05	0.0019668	0.129889	0.0009412	6.14978
FIN	BRA	86.8423	66.1008	7.79151	5.86599	1.52466	0.0155576	0.00345404	0.00550153	58.5032	0.570253	45.1859	0.498849	0.00986936	0.225487	10.7219	0.11816	284.055
FRA	BRA	817.64	1319.93	174.108	76.9098	31.4306	3.66592	0.836378	1.37186	236.828	2.52248	403.035	3.71221	1.10431	8.36633	89.6025	0.811232	3172.23
GBR	BRA	858.215	690.875	71.6895	46.713	13.3057	1.34802	1.28841	0.697	168.21	1.94211	171.45	1.89867	0.303091	3.10821	37.1375	0.413867	2068.93
GRC	BRA	6.5702	19.564	1.0907	0.501085	0.19027	0.00141126	0.000237656	0.000968764	1.31506	0.010995	4.91066	0.0283996	0.000195813	0.00808408	0.484273	0.00281966	34.6842
HRV	BRA	2.0365	2.32431	0.277551	0.149819	0.052633	0.000102108	1.01296e-05	6.44035e-05	0.658736	0.0032041	0.696527	0.00388457	2.51942e-05	0.00147035	0.162267	0.000890164	6.36994
HUN	BRA	19.8671	23.6748	2.57464	1.53996	0.495346	0.00183518	0.00037166	0.00152007	14.0383	0.064465	17.5866	0.0811546	0.00338999	0.0579617	3.55176	0.0166149	83.5694
IDN	BRA	70.1549	605.864	51.9302	51.067	9.83398	2.38932	0.147114	0.0832245	12.4884	0.226615	71.226	5.51238	0.171453	0.474819	13.6788	1.02503	896.295
IND	BRA	437.268	1113.12	134.326	55.1991	23.9361	3.65928	0.347523	0.250812	473.558	7.36779	1248.15	19.1795	0.355993	7.0897	243.029	3.74879	3770.63
IRL	BRA	49.0318	58.2477	5.84542	2.40672	1.00755	0.00454805	0.0182371	0.00589812	35.0457	0.163964	38.9829	0.16558	0.00900053	0.135298	6.77535	0.0297779	198.119
ITA	BRA	1435.21	755.238	80.1553	57.3031	15.0066	1.23723	0.36165	0.369893	456.909	6.03866	299.078	3.17373	0.537783	4.39294	62.8777	0.665762	3178.98
JPN	BRA	309.174	392.487	45.0277	32.0507	8.68403	2.13794	0.493769	0.357415	75.1194	1.07672	181.862	3.1991	0.428313	2.389	40.6707	0.714292	1095.94
KOR	BRA	432.914	637.642	59.1244	40.8739	11.5846	0.98113	0.141801	0.227458	151.411	1.64359	309.857	3.57087	0.399578	2.58855	65.0005	0.738626	1719.93
LTU	BRA	0.14401	1.09993	0.0691223	0.0561076	0.0131115	1.58843e-05	1.04683e-05	2.5349e-05	0.0676907	0.000270071	0.485674	0.00310675	1.05602e-05	0.00113952	0.0654307	0.000483796	2.00625
LUX	BRA	1.36782	2.29437	0.283665	0.157138	0.0583362	5.15822e-05	3.82199e-06	0.000112453	1.85327	0.00666871	8.57756	0.0422778	5.68389e-05	0.0131083	1.91567	0.00946535	16.5815
LVA	BRA	0.537863	0.291936	0.0379491	0.0198782	0.00721836	7.06233e-06	1.8588e-06	6.26544e-06	0.296319	0.00289348	0.132183	0.00109529	2.91231e-06	0.000366843	0.0293694	0.000245541	1.3575
MEX	BRA	214.771	512.564	51.1471	27.776	9.32558	1.02386	1.24844	0.165401	49.632	0.744563	121.93	1.87802	0.530882	1.48675	23.4653	0.359343	1018.07
MLT	BRA	0.206863	0.827335	0.0450027	0.03814	0.00958304	2.74768e-06	5.6313e-06	2.86253e-06	0.361222	0.00126804	1.19649	0.00427422	2.74427e-06	0.000193948	0.131487	0.000499881	2.82381
NLD	BRA	422.874	579.466	75.8428	30.9759	13.038	1.08818	0.907155	0.262197	256.315	9.02805	331.389	8.02722	0.8879	10.579	71.3811	1.68992	1814.06
NOR	BRA	329.182	382.259	54.7991	20.8166	10.3134	0.314633	0.0638333	0.061948	95.6806	2.98678	131.404	2.74555	0.0707451	1.9241	30.9783	0.639819	1064.39
POL	BRA	62.4175	78.3743	8.19401	5.1221	1.58693	0.0273793	0.006528	0.0179819	22.217	0.144891	30.9972	0.206717	0.0116035	0.302744	6.62728	0.0450089	216.315
PRT	BRA	491.753	373.455	34.9958	13.8054	6.38226	0.133466	0.0630389	0.0271232	180.251	7.10363	136.528	2.78234	0.0382446	0.33407	20.1184	0.388375	1268.26
ROU	BRA	24.4444	18.649	1.97718	1.42758	0.389659	0.00326428	0.000559692	0.00130182	9.52615	0.0565563	7.50318	0.0531114	0.000612104	0.0241508	1.59756	0.0107029	65.6686
ROW	BRA	6607.28	12509.6	988.539	336.207	160.596	516.734	438.322	54.6715	1875.08	76.1877	3763.1	161.346	61.8291	302.832	752.495	32.6802	28638.3
RUS	BRA	34.937	452.9	58.539	28.3993	11.5217	0.415692	0.378843	0.354242	3.38914	0.0186323	42.8812	0.277151	0.0191815	1.22346	9.53807	0.0617086	644.862
SVK	BRA	10.3434	4.66024	0.507016	0.360517	0.0992113	0.000357088	0.000109548	0.000286344	9.06953	0.0382505	4.18539	0.0165704	0.000398924	0.0218315	0.957493	0.00381666	30.2663
SVN	BRA	2.23273	4.46569	0.480972	0.299655	0.0955157	0.000466532	2.58251e-05	0.000148966	1.49524	0.00951896	3.43107	0.0369952	0.000119572	0.00808867	0.717433	0.00725065	13.2847
SWE	BRA	241.163	267.614	31.762	20.9667	6.16102	0.0946862	0.0269844	0.064178	98.6169	0.814994	120.562	0.911341	0.053984	1.42923	27.9052	0.209067	818.5
TUR	BRA	163.288	376.539	40.5667	24.6567	8.02031	0.319881	0.102062	0.0883853	41.3371	0.97329	192.778	2.74987	0.15388	1.1972	40.9915	0.590815	894.375
TWN	BRA	253.598	804.11	128.898	41.8245	24.2822	1.00166	0.193355	0.253018	135.609	2.29105	412.033	5.10393	0.38694	3.09121	103.273	1.27284	1917.52
USA	BRA	3890.85	7290.47	693.97	348.982	117.758	148.619	52.6072	23.7541	896.684	16.0753	1974.32	31.7011	11.1097	106.315	391.662	6.45192	16002.6
AUS	CAN	623.41	172.276	47.1128	32.2873	6.60264	0.327808	0.29229	0.133655	82.0679	1.06403	29.4422	0.296329	0.0155177	0.490977	25.2637	0.22254	1021.39
AUT	CAN	170.975	168.549	60.2075	40.6542	8.03087	0.048994	0.104203	0.0429301	88.705	0.39445	89.9719	0.41481	0.0302134	1.31119	68.1164	0.324238	698.033
BEL	CAN	222.258	84.6889	24.1321	16.0756	3.05659	0.0727963	0.05924	0.0374662	172.076	2.28572	72.4195	0.910659	0.0572283	1.05871	50.4908	0.667073	650.667
BGR	CAN	12.7959	6.32887	1.90499	1.52942	0.246889	0.000361999	0.000306677	0.000249438	5.61239	0.0350536	3.73933	0.0301366	0.000111537	0.00591913	2.92107	0.0250539	35.179
BRA	CAN	261.532	930.627	449.786	307.691	63.9198	3.94479	1.30177	1.12875	41.9106	0.610655	164.858	2.52617	0.29331	1.73285	162.313	2.44227	2396.67
CAN	CAN	0	0	0	0	0	0	0	0	0	0	0	0	0	0	0	0	0
CHE	CAN	380.959	139.131	28.5343	18.7732	3.35295	0.0536042	0.0681607	0.0367398	108.14	0.713247	44.6262	0.300893	0.054122	0.411024	21.4082	0.150458	746.762
CHN	CAN	3358.06	2773.86	828.283	499.554	97.1301	43.3884	13.7484	9.05746	514.142	7.72131	533.349	7.1746	7.09297	32.033	312.887	4.09155	9041.72
CYP	CAN	1.64587	1.35455	0.283655	0.158168	0.0342607	2.20013e-05	3.54366e-05	2.56971e-05	0.883383	0.0186257	0.997203	0.0237166	6.3185e-06	0.00264026	0.390989	0.00979874	5.80406
CZE	CAN	34.9208	30.5055	11.7948	6.96249	1.63509	0.00504366	0.00345563	0.00530035	19.7229	0.0798413	22.6706	0.085855	0.005619	0.312245	19.1848	0.0735255	147.981
DEU	CAN	1912.48	866.624	305.273	207.007	37.3756	2.75997	1.94021	2.46563	607.316	4.33314	343.891	2.49125	1.99395	27.6012	272.919	2.05238	4599.18
DNK	CAN	193.225	81.3257	22.597	15.485	2.85339	0.0251771	0.0222072	0.0120423	101.012	0.730676	40.0898	0.260315	0.0173558	0.27634	20.7552	0.135577	478.957
ESP	CAN	465.807	192.39	60.9299	38.9547	7.78269	0.223653	0.0686136	0.114523	148.952	1.3912	162.009	1.43603	0.083205	1.25469	109.088	0.956518	1191.64
EST	CAN	2.81859	7.41002	2.32729	1.5117	0.277618	0.000169072	0.000200604	0.000172546	1.47793	0.00682691	4.06648	0.0188771	0.000112693	0.0128419	2.28745	0.0106315	22.2285
FIN	CAN	156.396	101.588	41.6437	21.8998	5.3266	0.0394758	0.0521121	0.0156246	131.583	1.46096	135.728	1.73464	0.0183411	0.531398	91.3494	1.18045	690.695
FRA	CAN	1384.81	513.84	161.657	109.456	19.7766	2.87346	1.27402	0.705049	366.898	4.87521	152.829	2.28478	1.20611	3.98935	100.027	1.40562	2828.4
GBR	CAN	1540.8	1664.03	626.433	399.688	82.4963	15.1889	14.2494	5.17975	335.758	8.16012	472.021	24.2249	4.49336	13.5273	415.951	27.465	5650.55
GRC	CAN	21.3707	10.7477	3.65546	2.35317	0.502347	0.00214981	0.000844713	0.00159535	4.49168	0.044851	2.99251	0.0203695	0.000337663	0.00944241	2.13699	0.0141302	48.356
HRV	CAN	15.0103	3.24325	1.18051	0.727748	0.159011	0.00015241	7.58685e-05	0.000118776	5.39039	0.0253061	1.5374	0.00740571	4.46238e-05	0.00512875	1.19662	0.005729	28.5024
HUN	CAN	32.5793	20.1535	5.75028	3.42374	0.69903	0.00205357	0.00129014	0.0014773	20.375	0.0955874	14.9026	0.0737373	0.00268299	0.0654528	7.537	0.0366561	105.718
IDN	CAN	81.1554	59.3239	20.4007	17.0392	2.69155	0.164034	0.0433359	0.0173948	11.8714	0.225363	8.18033	0.116993	0.0158007	0.0939582	6.63461	0.0809142	208.059
IND	CAN	269.53	227.452	86.0164	60.7611	11.899	0.677446	0.469294	0.123524	32.5536	0.303357	78.3589	0.800369	0.0755316	0.716922	64.2119	0.664257	834.624
IRL	CAN	251.066	100.407	23.3451	15.6325	2.7533	0.0486395	0.0417746	0.0198596	299.446	2.59211	104.161	0.910663	0.0536902	0.592371	43.7456	0.413806	846.822
ITA	CAN	1557.7	500.458	140.734	86.2824	17.1328	0.951074	0.275421	0.288965	430.833	6.03347	168.579	1.84331	0.342104	3.03994	94.9269	0.98039	3010.97
JPN	CAN	527.184	328.076	147.174	93.397	19.635	4.11873	0.879399	0.672165	120.116	2.20727	141.386	2.3337	0.57267	2.94638	138.59	2.32442	1531.71
KOR	CAN	336.172	266.392	130.33	80.5502	17.7742	1.19555	0.510994	0.343937	137.723	1.85946	166.211	2.40898	0.562104	2.14319	160.015	2.34731	1307.32
LTU	CAN	12.0852	20.5104	8.59	3.08805	0.977579	0.000714568	0.000480102	0.00128382	33.5354	0.084233	60.2426	0.149779	0.00042671	0.0461363	37.7839	0.0938553	177.195
LUX	CAN	2.17003	5.84144	3.31434	2.065	0.494471	0.00057662	0.0024423	0.000736652	2.13761	0.0177461	19.2709	0.123105	0.000883224	0.0541509	23.9639	0.151422	59.6156
LVA	CAN	6.73182	3.67114	0.835461	0.451219	0.105899	6.86601e-05	3.34237e-05	6.0059e-05	3.65844	0.0182695	1.88491	0.00794098	2.02472e-05	0.00846769	0.77975	0.00329299	18.159
MEX	CAN	1137.04	855.442	378.827	246.444	46.8904	8.89678	3.20052	2.22919	244.283	11.7319	225.442	9.85067	3.86494	4.34676	185.58	8.12951	3372.28
MLT	CAN	1.2369	1.07393	0.250984	0.150813	0.0319883	6.2044e-05	3.76512e-05	8.69157e-06	0.780911	0.0222621	0.944118	0.0221691	9.22137e-05	0.000257452	0.472918	0.00987743	5.00112
NLD	CAN	347.001	332.526	115.767	53.5713	14.2819	0.410662	0.206798	0.269054	263.311	3.12962	253.92	3.36223	0.301415	15.7951	153.646	2.09439	1559.85
NOR	CAN	156.228	77.3308	34.3969	18.8593	4.59286	0.144622	0.0393024	0.0263398	43.4215	0.878438	32.6005	2.41656	0.0359288	0.994033	28.4995	2.83978	403.357
POL	CAN	137.735	226.176	76.8102	74.3889	10.9859	0.0877312	0.148784	0.0801126	44.3316	0.212354	70.608	0.33324	0.039013	1.037	52.7818	0.249737	696.053
PRT	CAN	66.5791	20.9179	6.18595	3.92012	0.833665	0.00339471	0.0017469	0.0021294	26.3816	0.279818	10.0648	0.0608909	0.0011237	0.0569249	8.0655	0.0500906	143.417
ROU	CAN	14.9611	47.1828	29.7936	18.3514	4.46378	0.0217702	0.00568641	0.00941564	4.29165	0.0306748	22.8853	0.190955	0.00460715	0.123586	27.721	0.231963	170.28
ROW	CAN	4185.28	4915.24	2035.63	1236.87	221.918	337.76	197.526	79.5357	1188.3	33.7523	1809.08	46.1723	37.4685	245.179	1595.2	41.8376	18207.3
RUS	CAN	45.4498	115.101	66.3154	35.4524	8.80579	0.280264	0.219856	0.19702	6.82006	0.0494219	11.2968	0.0823358	0.013649	0.470252	11.2247	0.0834229	301.866
SVK	CAN	5.79066	2.86356	0.983698	0.600842	0.128379	0.000364054	5.78737e-05	0.000222493	4.31307	0.0182801	2.16268	0.0131038	0.000294544	0.0169589	1.56785	0.0102111	18.4714
SVN	CAN	5.46173	2.8748	0.950099	0.574375	0.125675	6.92308e-05	0.000103153	0.000125453	3.49563	0.0154	1.76957	0.00762243	5.91477e-05	0.00597803	1.25775	0.0056981	16.5503
SWE	CAN	237.245	123.238	52.6655	32.2224	7.06261	0.103902	0.066524	0.0598734	91.7165	0.809694	54.927	0.550257	0.0472701	0.99622	48.0117	0.503985	650.348
TUR	CAN	229.209	404.778	182.901	111.352	26.2152	0.494766	0.259169	0.238387	52.6975	0.441784	194.915	1.66497	0.196649	2.04367	205.496	1.77208	1414.71
TWN	CAN	320.718	250.935	114.099	83.473	16.1753	0.378831	0.123517	0.141581	160.752	1.97857	154.362	2.21258	0.156395	1.33914	160.78	2.39462	1270.23
USA	CAN	35596.1	23383.1	3595.25	1746.57	576.161	5431.96	3395.15	141.808	4977.6	1097.56	3991.18	1330.74	412.837	444.116	2897.4	934.072	89960.4
AUS	CHE	86.9209	31.4806	18.1317	14.5334	4.53387	0.200835	0.147875	0.0751102	11.7382	0.117545	6.14091	0.0508777	0.00872791	0.154882	9.86911	0.0675951	184.187
AUT	CHE	1091.23	603.346	286.067	294.652	65.2586	5.39424	6.12027	1.04382	453.297	12.5562	275.839	6.11338	2.24577	3.54382	297.013	6.45817	3411.08
BEL	CHE	565.732	582.924	271.013	169.636	58.1817	22.8029	8.86936	1.2769	313.603	8.82351	366.96	14.657	9.51277	6.30947	386.309	13.8356	2801.57
BGR	CHE	22.9864	11.6861	4.33164	4.10204	1.07099	0.00367454	0.00356993	0.0025491	5.44921	0.0447436	5.09026	0.0343414	0.00107252	0.00758565	4.73236	0.0307254	59.581
BRA	CHE	170.968	50.5664	31.2917	34.8676	8.33236	0.384217	0.327892	0.112999	21.2886	0.171396	8.08669	0.0603708	0.0229721	0.115704	14.3056	0.0876374	340.997
CAN	CHE	74.8186	93.3735	57.6289	37.9401	14.0699	0.647512	0.444755	0.253736	18.4102	0.0954383	16.3065	0.0838124	0.139549	0.788864	24.1296	0.110718	339.251
CHE	CHE	0	0	0	0	0	0	0	0	0	0	0	0	0	0	0	0	0
CHN	CHE	282.427	182.18	68.2154	81.3872	18.2065	4.83218	6.77753	1.68028	47.8588	0.325198	28.4713	0.17181	1.0087	2.45983	32.3323	0.196164	758.543
CYP	CHE	1.55231	1.13564	0.532777	0.420415	0.104769	0.000174269	0.000105902	9.65495e-05	0.987785	0.0149921	0.830652	0.0132698	8.10199e-05	0.00285465	0.868507	0.0134854	6.47954
CZE	CHE	118.05	93.7297	39.9477	34.7359	10.5003	0.216	0.195875	0.0938498	60.626	0.744355	52.4985	0.62029	0.148096	0.638742	52.5445	0.596645	465.93
DEU	CHE	6815.23	3263.17	1353.19	1419.79	261.262	158.283	293.514	31.5126	2119.16	59.8057	1332.54	29.7839	101.911	117.98	1637.9	33.8902	19031.8
DNK	CHE	239.428	116.372	47.2721	44.8884	11.9668	0.312913	0.151302	0.0857515	107.581	1.72669	41.8728	0.60298	0.169764	0.350388	38.3925	0.551993	651.902
ESP	CHE	720.109	164.538	139.456	191.9	28.2508	6.41817	6.6619	0.936403	143.297	2.2222	48.2252	0.535031	1.20181	0.840171	76.8717	0.916418	1532.72
EST	CHE	12.4733	18.6094	9.4543	4.9774	2.24374	0.00637498	0.0020652	0.00241374	5.53982	0.0479531	6.70359	0.063038	0.00256911	0.0255915	6.20021	0.0580228	66.4136
FIN	CHE	126.945	50.0309	22.0865	19.4093	5.05107	0.0847367	0.0593877	0.0231529	39.7857	0.543902	18.0137	0.198233	0.028092	0.143964	22.5239	0.216384	305.216
FRA	CHE	2897.62	955.499	414.289	456.665	98.5557	24.6242	34.7998	6.24499	677.03	15.1134	299.892	5.59237	8.26013	9.71194	352.671	6.26612	6263.73
GBR	CHE	1853.13	1051.4	832.082	754.997	204.649	33.7022	27.8481	11.8724	284.821	5.04063	311.172	3.81257	6.32243	15.4238	727.26	8.01954	6132.47
GRC	CHE	46.8522	41.0506	17.8817	12.102	3.35136	0.0530492	0.0452819	0.0224939	5.68962	0.0998095	4.81173	0.0957593	0.00723957	0.0131875	4.63912	0.0894489	136.822
HRV	CHE	14.4438	14.1248	5.23481	5.61957	1.50789	0.00465792	0.00502769	0.00281197	4.86031	0.0499988	5.69516	0.0619643	0.00136303	0.0189826	5.06122	0.0559602	56.7677
HUN	CHE	114.315	70.1553	30.1166	25.6174	7.58069	0.127468	0.0831506	0.0415476	66.6312	0.816618	46.354	0.51052	0.110786	0.222286	43.6286	0.4704	406.85
IDN	CHE	7.79244	2.94266	0.833474	1.08045	0.193115	0.00451839	0.00184145	0.00144803	1.57035	0.0104204	0.521932	0.00280823	0.00054082	0.00665956	0.455936	0.00272755	15.4217
IND	CHE	28.4313	42.5829	16.4584	21.1432	4.77645	0.437623	0.132736	0.0530811	4.83326	0.0545162	12.555	0.117196	0.0617514	0.137981	15.1681	0.144647	147.09
IRL	CHE	152.636	110.166	66.4877	57.5601	14.4676	0.204386	0.255135	0.0962438	157.511	1.98316	128.062	1.57568	0.288063	1.03364	160.001	2.09369	856.002
ITA	CHE	2948.17	958.693	419.801	494.911	107.583	25.0876	19.7116	3.5778	724.996	16.4705	335.692	5.7518	10.2507	8.06688	413.299	7.08303	6500.14
JPN	CHE	92.8464	60.5446	29.8076	30.9465	8.17219	0.866583	0.709004	0.244352	18.2725	0.127779	15.9659	0.0720783	0.139434	0.429059	27.2805	0.109526	286.551
KOR	CHE	97.6823	15.0539	6.0568	6.62129	1.71715	0.077375	0.131607	0.0295706	19.1605	0.127282	5.67076	0.029698	0.0403763	0.0874411	6.3124	0.0327126	158.916
LTU	CHE	11.3837	8.7005	3.41564	2.77924	0.714813	0.00118955	0.00110691	0.00145104	3.70176	0.0328405	1.9843	0.0166397	0.000622343	0.00553399	1.74181	0.0135759	34.4997
LUX	CHE	27.5262	26.6257	11.0195	10.3168	2.81305	0.0178235	0.0163855	0.00883349	19.8064	0.793123	24.7553	0.939726	0.0339321	0.0638364	28.6132	0.953703	154.331
LVA	CHE	13.3166	22.9165	11.885	7.19329	2.78378	0.00638123	0.00354277	0.0032172	6.77923	0.0557618	12.992	0.101724	0.00142234	0.0378106	12.5547	0.0992124	90.7397
MEX	CHE	53.9591	29.3487	34.5943	35.3152	8.57718	0.215426	0.329726	0.106591	9.87119	0.0416315	6.88666	0.0276321	0.130697	0.229982	16.7605	0.0633219	196.462
MLT	CHE	1.18654	1.24293	0.52095	0.481109	0.130687	0.000120608	6.29275e-05	5.45051e-05	1.19425	0.014481	1.04937	0.012639	0.000201963	0.000417954	1.09301	0.012724	6.94405
NLD	CHE	731.973	563.685	216.59	208.271	49.7262	6.75513	5.38352	1.36289	343.23	8.08915	246.301	6.75545	2.73015	10.2775	226.859	6.24342	2634.71
NOR	CHE	37.9005	14.0158	9.49698	7.48435	2.40036	0.0479667	0.0360186	0.0183969	8.89363	0.101318	4.40735	0.0391216	0.0066784	0.195018	8.30389	0.0646422	93.4243
POL	CHE	294.459	128.403	53.1469	48.6977	13.1582	0.448761	0.395825	0.241864	73.6328	0.908342	37.4428	0.375035	0.19381	0.513809	35.2935	0.34722	687.708
PRT	CHE	91.1115	40.3132	18.5216	15.9336	4.38449	0.0624267	0.0522204	0.0265949	31.7733	0.325881	12.9305	0.16343	0.0158773	0.0449694	12.3465	0.158736	228.184
ROU	CHE	83.9558	59.2242	22.9563	22.8644	5.99961	0.0540635	0.0604077	0.0336936	19.4643	0.185076	16.484	0.146192	0.0119987	0.0766297	15.112	0.131516	246.782
ROW	CHE	1926.78	2508.38	986.403	710.872	203.461	373.416	284.923	65.7815	611.728	11.8129	843.936	15.1515	43.1732	104.279	947.929	16.3831	9654.75
RUS	CHE	127.894	702.363	667.292	364.534	169.636	19.9953	15.7308	5.51578	11.7053	0.212752	58.6467	1.00948	0.933167	3.20324	100.322	1.67239	2250.69
SVK	CHE	53.4708	41.8636	15.5723	16.5099	4.20058	0.0198173	0.0379912	0.0193117	20.7598	0.257398	16.4814	0.208188	0.0317761	0.142764	16.4438	0.194181	186.224
SVN	CHE	33.8589	34.3516	14.6095	12.0412	3.74743	0.0176801	0.0177325	0.0089337	12.1174	0.153361	12.6351	0.175099	0.0101629	0.0447322	12.1732	0.161993	136.229
SWE	CHE	408.357	136.224	62.8362	53.9798	15.6847	0.354385	0.368132	0.250515	87.1194	0.966392	36.5008	0.342887	0.151046	0.760478	43.6827	0.380503	848.108
TUR	CHE	230.102	82.722	83.038	75.7437	22.1435	1.10049	0.980575	0.362453	42.7018	0.307689	44.9567	0.40529	0.678842	0.87964	121.531	1.11537	708.786
TWN	CHE	46.4418	18.5675	8.77764	11.3875	2.75479	0.0523104	0.0823847	0.0205862	24.1391	0.140978	8.68306	0.0480028	0.0231977	0.115286	11.3361	0.0624577	132.657
USA	CHE	487.635	528.734	316.955	312.471	71.5143	43.6811	47.6398	10.1766	66.0761	1.01878	79.1693	1.11396	2.43669	12.2847	164.832	1.36425	2147.31
AUS	CHN	2598.3	9444.45	983.8	1281.2	221.357	26.5739	28.5081	4.86804	307.643	48.8608	2455.3	231.538	1.13738	32.9447	725.54	66.7105	18460
AUT	CHN	875.223	607.678	74.1891	100.065	17.3049	0.151293	0.196762	0.150978	441.302	17.6152	321.609	11.0466	0.0984486	3.63402	104.072	3.66538	2578.56
BEL	CHN	500.467	722.151	91.7866	113.994	20.7267	0.437782	0.443355	0.249089	348.066	18.328	916.184	39.8702	0.298195	10.4874	291.911	12.6925	3089.37
BGR	CHN	15.2153	131.072	14.7893	18.5626	3.35716	0.00762886	0.011926	0.00535252	8.07275	0.321164	178.671	5.35927	0.00244545	0.208368	54.2595	1.62136	431.561
BRA	CHN	1241.03	14594.8	945.62	1949.52	222.588	29.285	29.6094	3.34939	138.569	14.4462	1692.61	173.381	1.47701	12.4358	382.82	38.8636	21470.8
CAN	CHN	1346.86	2825.93	230.581	369.429	50.4959	5.56422	8.51261	1.6369	385.179	30.2721	815.165	50.6398	1.29432	22.5356	203.885	12.8621	6361.06
CHE	CHN	1282.18	743.973	87.2044	109.168	19.546	0.266869	0.312944	0.24739	481.015	22.3039	329.199	11.4646	0.141242	2.46979	100.363	3.58021	3193.59
CHN	CHN	0	0	0	0	0	0	0	0	0	0	0	0	0	0	0	0	0
CYP	CHN	0.853667	0.28334	0.0254925	0.0342252	0.0056086	4.89841e-06	1.22783e-05	3.64944e-06	0.325619	0.0162698	0.242349	0.0379955	1.25385e-06	0.000516564	0.0596078	0.00951119	1.89451
CZE	CHN	257.883	184.392	20.25	26.9325	4.53371	0.0423043	0.0732756	0.0236128	176.851	10.8129	107.151	5.71237	0.0665296	0.991076	32.1098	1.77838	829.676
DEU	CHN	18670.9	9211.99	1096.41	1458.32	226.956	31.9952	60.9335	17.0997	5788	512.213	3432.86	225.704	22.9554	233.892	1090.2	74.6141	42160
DNK	CHN	868.738	916.736	87.8673	131.221	20.0052	0.300174	0.264338	0.104984	487.641	24.3736	634.89	26.6977	0.174922	4.16419	164.591	7.32579	3375.88
ESP	CHN	1141.46	501.095	52.3697	71.289	11.8567	0.485308	0.730182	0.21706	305.204	17.8161	205.056	10.0909	0.218596	2.05758	61.8503	3.02949	2385.25
EST	CHN	5.72625	3.61389	0.405141	0.484814	0.0897418	0.000115073	0.000191128	7.82691e-05	4.13833	0.256278	3.42327	0.145108	0.000135594	0.0165768	0.984161	0.0424996	19.3281
FIN	CHN	376.089	757.167	78.9137	111.925	17.9479	0.28949	0.204537	0.0586242	221.288	21.5812	401.201	28.5938	0.110662	2.04406	118.018	8.84768	2144.98
FRA	CHN	4151.93	3648.92	398.732	534.647	86.8311	9.35826	8.71974	3.23483	1132.97	73.6644	1185.05	67.3447	3.34766	25.0866	344.231	20.3012	11696
GBR	CHN	3190.71	4128.48	502.832	619.998	111.21	12.4616	15.1553	4.83756	653.131	48.8548	1704.14	89.834	2.80218	34.1174	531.086	28.3621	11679.6
GRC	CHN	19.5992	64.3837	6.8767	8.07213	1.4931	0.00977812	0.0199742	0.00688456	8.06096	0.297996	26.7553	1.12923	0.00180445	0.0508376	7.501	0.309565	144.591
HRV	CHN	16.3515	6.5721	0.567125	0.704312	0.119337	0.000198432	0.000300701	0.000144849	5.63463	0.287707	1.86256	0.0699335	6.36277e-05	0.00434893	0.462078	0.0178987	32.6649
HUN	CHN	143.193	143.813	17.17	23.7816	3.97701	0.021274	0.0261955	0.0132432	101.987	5.43676	110.471	5.21941	0.0567869	0.443721	35.3353	1.7519	592.784
IDN	CHN	1154.99	3776.52	306.049	416.087	66.0669	7.7166	4.94862	0.691135	136.884	15.5845	486.251	51.7742	1.20305	4.01677	113.142	12.5865	6554.65
IND	CHN	449.838	3071	282.498	417.825	64.494	9.48948	6.51713	0.805268	151.422	11.9302	930.229	58.6354	1.16598	6.376	283.515	17.5457	5763.35
IRL	CHN	665.776	349.21	36.0571	52.3581	8.63015	0.0505635	0.0628609	0.0503625	749.317	16.017	297.434	6.62906	0.0677467	1.23946	71.2812	1.62536	2260.67
ITA	CHN	3920.42	1633.4	195.385	263.874	43.667	2.67323	3.27906	0.951497	1179.64	94.188	587.032	40.003	1.27473	10.7519	185.387	13.2648	8176.21
JPN	CHN	9313.68	11144.7	1221.31	1493.21	264.829	86.0253	127.572	10.7781	1967.4	448.88	5398.61	451.944	24.3061	73.7717	1630.25	144.599	33803.8
KOR	CHN	7815.03	8572.32	1217.69	1742.45	287.787	57.3794	43.0834	4.86174	3165.11	522.917	6317.76	593.035	35.3637	53.5552	2114.79	200.408	32763.8
LTU	CHN	2.60737	1.89912	0.210754	0.295601	0.052255	6.61928e-05	0.000133485	7.20983e-05	1.38944	0.0832829	1.31352	0.0611151	4.00111e-05	0.00244983	0.412507	0.0241691	8.35244
LUX	CHN	9.17381	36.9818	4.03317	4.85874	0.896812	0.00111595	0.00239269	0.00162147	11.0481	0.409924	76.4619	1.52817	0.00161585	0.134929	21.4653	0.443321	167.466
LVA	CHN	3.41701	8.62277	0.833134	1.03752	0.184369	0.000221852	0.000337822	0.000142859	1.67731	0.073824	5.93533	0.199878	7.71181e-05	0.0475575	1.49699	0.0494204	23.579
MEX	CHN	214.253	300.102	32.014	42.1073	6.89749	0.442082	0.685964	0.111044	45.5066	3.5957	79.13	6.88632	0.39998	1.07181	24.1913	2.20713	759.623
MLT	CHN	2.38047	1.25039	0.209057	0.318922	0.0570951	4.26239e-05	4.77298e-05	1.19615e-05	3.39649	0.307229	1.7788	0.141894	3.40023e-05	0.000403756	0.899661	0.0740239	10.8202
NLD	CHN	1580.91	1480.49	182.326	234.442	40.4255	2.17091	3.88108	0.715337	827.878	86.3702	677.229	61.3461	1.34021	21.9864	207.201	20.2362	5429.94
NOR	CHN	810.313	332.433	43.1062	53.6842	9.72656	0.11537	0.102128	0.0645336	259.702	12.1039	165.03	6.49665	0.0174422	3.09109	53.9608	2.1476	1752.31
POL	CHN	318.548	468.161	55.0697	67.7594	12.4124	0.298349	0.458092	0.143862	106.376	5.94442	237.328	10.3072	0.171509	2.89972	72.0523	3.16129	1361.19
PRT	CHN	25.1834	20.797	2.21913	2.7894	0.499362	0.00246097	0.00302976	0.0018064	11.2217	0.420405	10.5152	0.407768	0.000982497	0.03121	3.0703	0.122535	77.292
ROU	CHN	61.7125	69.4798	8.75337	11.6246	2.00839	0.0144387	0.0181776	0.00683016	22.5961	1.04665	25.6133	1.13749	0.00346461	0.0974643	8.63681	0.386036	213.149
ROW	CHN	26248.7	82399.9	5934.97	7059.28	1220.18	3764.42	4426.09	423.21	6359.36	1190.08	25972.1	4391.44	521.522	2888.63	7734.05	1317.89	181857
RUS	CHN	946.398	5487.06	777.497	730.47	159.145	14.1771	22.1375	5.13478	114.411	13.8442	369.614	49.6228	0.651041	10.5263	116.701	15.7266	8833.21
SVK	CHN	75.0828	34.2612	4.36568	6.00613	1.00514	0.00316791	0.00476105	0.00370457	62.3911	2.93662	28.5621	1.31015	0.00765822	0.195714	9.87893	0.458213	226.488
SVN	CHN	11.385	12.5442	1.44381	1.88261	0.32781	0.000507584	0.00131215	0.000480506	7.32644	0.369638	7.90441	0.358314	0.000434031	0.0202353	2.43453	0.110978	46.1256
SWE	CHN	909.505	751.609	92.7061	121.504	21.1447	0.427193	0.396304	0.228683	334.059	27.8913	346.689	21.4727	0.199986	4.67953	109.364	6.96683	2749.33
TUR	CHN	163.187	228.41	26.7061	32.7482	5.84912	0.282012	0.399142	0.0720179	44.0076	3.42546	71.4606	5.64597	0.106985	0.454334	22.0553	1.7671	606.59
TWN	CHN	4464.8	4761.2	676.927	1011.7	170.772	10.0763	10.1178	1.85041	2598.06	482.406	3569.35	416.213	6.37248	20.182	1130.26	132.183	19465.2
USA	CHN	9054.75	23020.1	1728.66	2480.66	357.299	352.963	551.367	81.6191	1437.63	208.059	3319.84	246.794	27.9875	227.394	862.152	66.8735	44028
AUS	CYP	1.37899	0.351397	0.204011	0.0899755	0.0719188	0.000828462	0.00019485	0.000670879	0.212547	2.4993e-05	0.0923928	1.07887e-05	3.79691e-05	0.0014595	0.0822108	9.92625e-06	2.48687
AUT	CYP	26.5307	6.67463	3.69503	1.60667	1.24234	0.0643917	0.0231077	0.0260145	16.6495	0.00986024	2.98281	0.00237869	0.0185371	0.0411069	2.4425	0.00224979	62.037
BEL	CYP	54.6598	14.305	9.58042	3.29439	3.48656	0.164785	0.103161	0.0479402	61.2744	0.0255468	16.6489	0.00697744	0.0899256	0.268139	13.8503	0.010142	177.906
BGR	CYP	17.4358	15.9527	1.91868	1.77775	0.605901	0.00953278	0.0116974	0.00154157	7.62388	0.0121591	5.83015	0.0069106	0.0023883	0.00664051	1.68259	0.00245683	52.8888
BRA	CYP	8.37261	3.32513	0.58638	0.400197	0.200138	0.00245	2.1053e-05	0.00131482	1.11855	0.0001008	0.406097	3.78056e-05	0.000126707	0.00279612	0.126209	1.20457e-05	14.5425
CAN	CYP	5.89898	3.04175	0.786893	0.52337	0.207227	0.00682223	0.00360635	0.00346423	2.85122	0.000202623	0.976797	6.8371e-05	0.00120806	0.0334859	0.734826	4.83045e-05	15.0706
CHE	CYP	11.1276	3.38597	1.93046	0.854135	0.667105	0.019331	0.00451275	0.0105135	3.23302	0.00134006	0.623593	0.000349023	0.00806737	0.00826763	0.673972	0.000444076	22.5501
CHN	CYP	101.334	30.9784	10.5446	5.70623	2.9083	0.311897	0.0540983	0.131365	16.3586	0.00186292	6.09653	0.000684333	0.0600136	0.37187	3.98374	0.00045726	178.846
CYP	CYP	0	0	0	0	0	0	0	0	0	0	0	0	0	0	0	0	0
CZE	CYP	18.3676	6.82268	3.38551	1.34799	1.20171	0.0479769	0.0110233	0.0114556	15.5518	0.00970738	3.12892	0.00464149	0.0160134	0.0333232	2.4396	0.00349271	52.3987
DEU	CYP	316.023	48.5356	22.0839	9.27935	6.73967	0.81178	0.511467	0.481346	118.942	0.0358888	14.3683	0.00493944	0.43605	1.12118	10.3948	0.00555628	549.88
DNK	CYP	16.5513	3.20372	1.06423	0.527014	0.326972	0.0314811	0.0091938	0.00251221	11.2207	0.0182058	1.72065	0.00278465	0.053114	0.0113631	0.8307	0.00222705	35.5881
ESP	CYP	143.028	43.2797	6.87543	4.43372	1.70567	0.0388637	0.0131379	0.0253857	68.0315	0.00903277	21.6395	0.00298879	0.0138343	0.162117	10.5648	0.00135919	299.874
EST	CYP	1.41105	1.77983	4.33978	1.16165	1.78061	0.0828395	0.0215824	0.00635375	0.981473	0.0210657	0.662898	0.00926091	0.0329589	0.00874149	2.92778	0.0447747	15.2738
FIN	CYP	4.6766	0.763584	0.741119	0.302601	0.275507	0.00293384	0.000665321	0.00194672	2.16195	0.000611852	0.30456	9.52517e-05	0.000756397	0.00281128	0.521225	0.000175798	9.76212
FRA	CYP	157.776	59.3722	15.5562	9.97437	4.69737	0.347615	0.151061	0.188173	100.811	0.0165597	49.3075	0.00784021	0.0874746	0.886929	31.3244	0.004866	430.585
GBR	CYP	363.236	62.5977	19.0836	10.1036	5.59192	1.20988	0.533057	0.927773	98.6292	0.0485828	13.5089	0.00982402	0.163129	0.324073	9.13112	0.00562576	585.202
GRC	CYP	157.266	86.3076	29.6097	13.9128	9.34175	1.57669	2.08409	0.0602305	111.694	0.208017	77.4186	0.116126	0.298359	0.154183	52.1303	0.0751284	542.314
HRV	CYP	1.33307	0.394433	0.341269	0.1189	0.127817	0.000466242	0.000135942	0.000434469	0.542607	0.000267698	0.154049	7.90677e-05	0.000117025	0.000529479	0.183807	0.000133516	3.19945
HUN	CYP	10.8793	6.44149	2.04137	1.03563	0.738885	0.026442	0.0151028	0.00287196	10.062	0.00889928	3.43733	0.00335312	0.018346	0.0154059	1.89482	0.00255965	36.6299
IDN	CYP	2.44028	0.319299	0.0951938	0.0488986	0.0242623	0.000252224	3.7182e-06	0.000108446	0.424959	3.75492e-05	0.070984	7.2008e-06	2.42779e-05	0.000766851	0.0371486	3.92428e-06	3.46233
IND	CYP	13.0936	6.70625	1.23737	1.01421	0.360688	0.00858994	0.000397865	0.00316645	2.4656	0.000279943	1.2944	0.00015067	0.000858762	0.00973437	0.60244	6.95215e-05	26.7981
IRL	CYP	14.849	1.96939	0.781501	0.397902	0.258091	0.00266621	0.000953327	0.00139189	16.1161	0.00440295	2.04967	0.00203826	0.00405479	0.0144896	1.45234	0.00164711	37.9736
ITA	CYP	178.012	59.1439	16.2591	7.50919	3.94928	0.581956	0.131413	0.131412	50.7912	0.0263063	19.2541	0.00911664	0.133999	0.293158	9.25685	0.00479828	345.544
JPN	CYP	63.5012	0.418892	0.217702	0.0976064	0.0707357	0.00248935	8.49782e-06	0.00122663	18.12	0.00190318	0.122849	1.26746e-05	0.000469031	0.0030323	0.0970739	1.00235e-05	82.6626
KOR	CYP	6.16551	2.72701	0.637496	0.995785	0.169594	0.00276225	0.000208763	0.00174217	2.49225	0.000203069	0.99598	8.48483e-05	0.00110879	0.0133956	0.63704	5.46712e-05	14.8542
LTU	CYP	2.18838	0.441729	1.33451	0.34311	0.546904	0.00183531	0.00111447	0.00177386	1.15588	0.00090997	0.134787	0.000121221	0.000782696	0.00159459	0.539368	0.00048991	6.69375
LUX	CYP	3.49089	3.46484	1.47116	0.703682	0.483592	0.00257652	0.000773499	0.00102614	5.73822	0.00592965	6.16892	0.0066229	0.00734649	0.0159322	4.45376	0.0048001	26.0243
LVA	CYP	8.53156	3.66497	6.72635	1.91463	2.74252	0.00955028	0.00336054	0.00496443	5.28926	0.00859839	1.24129	0.00226463	0.00244672	0.0108941	3.61185	0.00634284	33.7788
MEX	CYP	2.42048	0.481786	0.159961	0.0777565	0.0473288	0.000397405	3.59634e-06	0.000395738	0.9148	5.44008e-05	0.11303	7.91124e-06	0.000230477	0.0017814	0.0730535	5.48815e-06	4.29122
MLT	CYP	2.05982	1.42296	1.53899	0.509419	0.399062	0.0719763	0.0198857	0.000164825	2.74636	0.0588853	1.47468	0.0446906	0.222862	0.000942044	2.28041	0.076468	12.9601
NLD	CYP	86.769	23.2238	8.49066	4.3832	2.77423	0.132679	0.0964724	0.0502916	58.2989	0.0178971	15.1755	0.00497964	0.0925289	0.616642	9.22706	0.00366833	209.394
NOR	CYP	4.10103	0.845215	0.504603	0.210814	0.17996	0.00587115	0.00035739	0.00377298	1.42044	0.000675299	0.312827	0.000143608	0.000694635	0.00796656	0.37882	0.000159606	7.97482
POL	CYP	50.2075	14.7346	7.37963	3.09773	2.62969	0.150067	0.0689692	0.0427707	16.2486	0.0206811	4.16203	0.00488153	0.0461571	0.0559168	3.29601	0.00591587	102.164
PRT	CYP	8.14317	1.83454	0.905551	0.326432	0.27929	0.00107042	0.000381072	0.000736387	4.28081	0.000699789	1.5246	0.000219752	0.000291782	0.00394033	0.97989	0.000172176	18.2831
ROU	CYP	14.972	15.4719	4.43924	2.37634	1.56971	0.0775714	0.0360466	0.0216465	3.40275	0.00598073	3.14578	0.00468055	0.0131489	0.0123419	1.79139	0.00469567	47.3484
ROW	CYP	398.61	212.895	73.2579	34.7163	23.2701	34.7836	14.9677	10.9729	152.019	0.1224	72.2613	0.0709562	3.8788	9.02763	69.8456	0.0733517	1116.05
RUS	CYP	143.788	193.599	117.936	36.7339	44.9532	10.5245	11.3602	0.941808	25.6967	0.0256484	22.6355	0.0384244	0.444261	0.89739	24.9418	0.0314622	634.559
SVK	CYP	9.4769	3.3377	1.86905	0.655025	0.648412	0.00777794	0.00336583	0.00405844	9.75526	0.00345107	1.30431	0.00111897	0.00360759	0.00829916	0.803042	0.00139889	27.8851
SVN	CYP	2.31012	1.40903	0.655811	0.305371	0.221557	0.00090123	0.000206209	0.000350137	1.11527	0.000581652	0.396355	0.000326143	0.000375935	0.00134833	0.300337	0.000276073	6.72558
SWE	CYP	18.0103	7.12641	16.8219	4.56291	6.70623	0.481725	0.201622	0.174879	7.84342	0.00983785	2.60674	0.00392451	0.168157	0.146384	11.7069	0.0212243	76.6077
TUR	CYP	4.61644	0.547991	0.356288	0.138716	0.122703	0.00245192	1.23197e-05	0.0019775	2.80969	0.000431099	0.288036	4.57891e-05	0.000651506	0.00279472	0.237187	3.99097e-05	9.12589
TWN	CYP	5.10688	1.30715	0.455191	0.258613	0.140372	0.000751585	8.4604e-05	0.0006539	2.50013	0.000199173	0.660878	5.48697e-05	0.000297911	0.00511048	0.446218	3.80066e-05	10.8849
USA	CYP	29.6751	15.0268	6.0727	2.83207	2.06149	0.285519	0.0639537	0.137407	4.05676	0.000487693	1.91047	0.000227153	0.0165968	0.174062	1.49945	0.000170382	63.8215
AUS	CZE	5.90833	40.4932	13.3015	24.8565	5.23103	0.0565649	0.0877403	0.0555187	0.761656	0.00122683	4.96271	0.00695082	0.0030537	0.118311	5.68603	0.00822492	101.545
AUT	CZE	645.65	381.107	290.798	262.145	134.814	10.2893	9.28627	3.1554	405.059	12.636	229.52	5.74636	6.22931	5.16632	528.849	13.1298	2944.36
BEL	CZE	323.399	186.305	132.562	108.43	57.3158	3.29159	2.11658	1.00102	289.316	4.00432	138.88	1.80911	2.3488	3.91382	335.066	4.22328	1594.9
BGR	CZE	46.1133	47.8359	23.8663	22.1539	10.6665	0.100346	0.180113	0.0340142	15.368	0.214303	18.1186	0.204665	0.0251782	0.0405271	34.5564	0.365616	219.868
BRA	CZE	25.3748	17.1208	6.13808	9.08707	2.45378	0.0435297	0.00850568	0.019684	3.09352	0.00552846	2.14026	0.00367102	0.00269049	0.0233903	2.4054	0.00463758	67.9267
CAN	CZE	16.7151	10.6576	5.04907	5.05719	2.12909	0.0335883	0.0121966	0.0313668	6.06829	0.00919349	2.51486	0.00322151	0.00992112	0.112984	3.77213	0.00529041	52.1832
CHE	CZE	148.894	87.1105	44.8201	38.5888	18.8236	0.696433	0.712552	0.444993	50.9514	0.572979	32.7728	0.295524	0.279237	0.451698	40.7202	0.374211	466.536
CHN	CZE	579.767	237.201	181.763	211.462	90.621	8.83769	3.19814	7.00871	90.0719	0.182802	37.7021	0.0702809	1.58055	4.72065	82.32	0.164879	1536.7
CYP	CZE	7.7073	10.2123	2.81893	2.17246	0.978246	0.00284131	0.00262395	0.000898647	2.45631	0.0230861	3.21777	0.0318376	0.000535319	0.0188884	2.3814	0.0193356	32.0513
CZE	CZE	0	0	0	0	0	0	0	0	0	0	0	0	0	0	0	0	0
DEU	CZE	5439.62	2318.05	1982.54	2099.82	702.941	528.119	772.396	129.461	2076.91	62.9323	1170.87	22.7674	572.991	245.865	3428.6	87.7762	21645
DNK	CZE	90.3522	39.804	32.5793	35.3831	15.9477	0.321276	0.393454	0.136238	47.9349	0.378904	18.2701	0.139443	0.177129	0.279632	43.5572	0.361393	326.108
ESP	CZE	606.214	114.276	109.224	131.197	59.9459	2.61115	5.19702	1.98634	258.67	3.57226	52.9468	0.59333	3.21821	3.2076	222.414	3.13166	1578.7
EST	CZE	2.12515	1.94711	1.14082	1.18682	0.55991	0.000991574	0.00211849	0.000834934	1.34745	0.0125742	1.10291	0.0106831	0.000860573	0.00615876	2.34505	0.0249928	11.8154
FIN	CZE	29.4971	17.2741	16.4005	13.144	7.67625	0.0950878	0.0856023	0.0457195	17.2353	0.190454	9.5862	0.074685	0.0516182	0.137642	27.7309	0.2114	139.479
FRA	CZE	691.149	309.119	300.02	315.911	150.831	18.8645	17.1745	11.3762	271.277	3.24752	106.113	0.98034	7.69442	9.03651	379.496	4.17612	2597
GBR	CZE	452.579	201.251	163.097	176.924	80.48	9.69716	9.96631	5.70745	118.514	1.11361	41.1025	0.308018	2.41083	2.47812	121.396	0.955679	1388.2
GRC	CZE	31.6029	6.50291	10.7593	8.75308	5.49734	0.0207741	0.024372	0.0269859	6.61661	0.0191686	1.91246	0.00720692	0.003209	0.023332	8.98554	0.0355393	80.7992
HRV	CZE	31.4989	8.87615	5.83633	6.11541	2.70268	0.0195617	0.0249978	0.00802181	9.85414	0.18421	3.05372	0.0501168	0.00587664	0.0169646	6.28114	0.101704	74.6573
HUN	CZE	306.571	191.258	154.807	171.767	78.6288	2.30637	3.15005	0.674994	283.022	9.39799	164.005	5.54744	3.53425	2.50085	528.941	17.4265	1923.82
IDN	CZE	11.5708	6.9612	6.93472	8.12483	3.88084	0.0224794	0.00160849	0.0101461	3.70758	0.00409312	1.87729	0.00182222	0.00292823	0.0506392	5.62741	0.00534632	48.7863
IND	CZE	34.0492	33.936	39.7815	49.3421	23.7145	0.40728	0.0587529	0.124452	6.37291	0.0121779	7.93537	0.0139861	0.0516335	0.216425	33.8658	0.0665591	229.953
IRL	CZE	57.4913	15.0282	12.668	11.1031	5.79672	0.0292613	0.0626444	0.0301827	68.8922	0.190929	14.0591	0.0371214	0.0423344	0.135577	30.6959	0.0883274	216.815
ITA	CZE	893.555	359.832	390.147	409.06	204.543	16.9127	17.0761	8.12731	267.391	2.98373	127.568	1.26094	9.10519	7.53307	455.863	4.52442	3175.92
JPN	CZE	170.737	45.1983	51.7816	60.3495	29.1309	0.547818	0.145007	0.556975	45.063	0.0806956	13.3306	0.015358	0.18292	0.819833	55.1447	0.064782	473.185
KOR	CZE	149.531	114.685	196.148	311.066	136.985	1.15818	0.443369	2.15282	58.7569	0.122801	47.7246	0.095032	0.71464	2.85689	269.501	0.572235	1293.88
LTU	CZE	15.0595	9.22456	5.62952	5.06099	2.44637	0.0070109	0.0294256	0.00724147	6.74381	0.0687986	3.59949	0.0344823	0.00515848	0.0163109	5.67692	0.0609617	53.6744
LUX	CZE	37.5523	53.0635	19.7037	16.251	7.78996	0.0195179	0.0194911	0.0262092	59.3619	0.10086	85.8228	0.179783	0.0251331	0.260166	84.3334	0.329802	364.895
LVA	CZE	9.30787	5.19926	4.35008	3.61412	2.02814	0.00484505	0.00540406	0.00312223	5.50819	0.0395191	2.85529	0.0255426	0.00137301	0.107535	8.11954	0.0777894	41.2541
MEX	CZE	16.7125	17.3552	8.48135	9.88027	3.79829	0.0493852	0.0325827	0.0285698	6.70748	0.0154923	4.22618	0.00643405	0.027366	0.0999675	6.64863	0.0122801	74.0842
MLT	CZE	2.58966	3.67678	0.963907	0.748023	0.332298	0.000277652	0.000140445	0.000118077	1.51466	0.00588717	2.15743	0.0082329	0.000378526	0.00109664	1.35461	0.00543076	13.3796
NLD	CZE	460.408	200.477	178.198	216.961	82.2353	3.4474	4.56936	2.23998	279.989	1.9998	97.7909	0.645902	2.42069	5.67151	230.318	1.6228	1769.33
NOR	CZE	23.347	12.1936	14.8479	13.6361	7.81688	0.110381	0.104741	0.0838652	7.11671	0.0416601	4.82744	0.0319601	0.0187987	0.386779	20.8075	0.141687	105.527
POL	CZE	1555.21	805.433	829.76	891.608	446.348	43.1705	53.1088	10.5939	590.849	17.9545	368.008	9.7016	20.1548	17.2171	1343.11	37.6299	7040.45
PRT	CZE	29.5277	26.3856	14.3486	20.9413	7.22416	0.0533966	0.066492	0.0543617	19.3418	0.275876	9.83383	0.0530775	0.0355256	0.101461	22.2728	0.213089	150.741
ROU	CZE	75.0959	46.5049	55.8301	69.9638	33.6865	0.637359	0.558311	0.215832	33.4915	0.566849	21.2654	0.318347	0.169834	0.335929	97.8657	1.6014	438.142
ROW	CZE	726.211	687.306	457.438	501.681	220.725	70.1269	58.8073	43.9457	275.81	0.795155	241.404	0.6543	9.98776	51.5958	571.485	1.7542	3940.79
RUS	CZE	106.748	492.875	373.067	201.55	153.655	14.2425	9.46993	5.52995	11.4606	0.187551	32.8115	0.527394	0.691048	1.71569	57.2594	0.885455	1462.69
SVK	CZE	479.56	387.595	390.545	386.667	192.58	10.1938	25.0242	0.947002	444.285	39.5729	384.912	32.9895	19.4248	7.99729	1370.14	120.537	4293.31
SVN	CZE	22.1987	29.9667	27.7416	25.848	14.0956	0.069099	0.104396	0.0433748	15.4571	0.306384	17.4329	0.35631	0.0735063	0.155113	62.2339	1.36799	217.54
SWE	CZE	178.832	72.7101	89.4051	81.6933	45.5103	1.18253	1.33728	0.918901	84.2637	1.24821	32.2926	0.291749	0.73199	1.52693	126	1.13784	719.217
TUR	CZE	290.133	87.7074	87.7242	101.144	48.3506	1.47201	1.65401	0.822858	117.387	1.13422	31.588	0.205936	0.84068	0.69699	109.524	0.801828	881.216
TWN	CZE	43.0672	15.1187	17.2402	19.0702	9.19635	0.0286275	0.0313935	0.0499882	28.0036	0.0295871	8.72156	0.00682492	0.0135293	0.154872	27.7143	0.0223924	168.494
USA	CZE	263.513	132.109	66.2911	65.0661	27.876	4.87198	2.01123	3.03995	39.2292	0.113835	15.3717	0.0359605	0.387269	2.35436	26.5587	0.0692663	648.983
AUS	DEU	234.779	173.789	63.966	93.6258	21.5578	0.601628	0.78872	0.307913	32.5904	1.3246	23.8546	0.895179	0.0318737	0.540079	31.8357	1.17037	681.709
AUT	DEU	7422.03	4180.34	2620	3641.26	886.215	64.1037	128.784	11.2652	2785.08	1318.57	1957.66	778.458	55.0542	71.926	4055.61	1820.57	31805.4
BEL	DEU	6089.92	3319.85	2147.22	1851.88	662.876	32.9142	37.9591	12.4616	6362.42	854.328	5424.21	438.036	32.7864	135.142	8160.56	766.956	36343.5
BGR	DEU	388.585	194.837	101.327	133.484	35.2072	0.233385	0.411049	0.114344	161.789	19.8013	128.703	11.856	0.0751747	0.354152	246.918	23.4739	1447.31
BRA	DEU	972.27	1981.69	485.141	984.752	176.834	8.95612	5.41015	1.73931	125.55	7.7466	242.791	14.1301	0.591085	2.7046	247.434	15.0356	5272.87
CAN	DEU	259.359	274.619	119.491	163.835	40.3314	1.49188	1.97193	0.754029	87.881	2.95049	74.5565	2.15147	0.610519	3.54244	114.74	3.59675	1151.92
CHE	DEU	4687.51	1771.72	892.879	1202.3	295.453	21.4938	41.948	4.94752	1243.96	382.858	576.589	133.376	12.298	10.7892	869.226	232.424	12380.5
CHN	DEU	13488.5	2715.81	1471.87	2430.89	548.926	164.592	273.003	31.6516	1756.64	88.1988	401.035	20.6322	29.0006	54.1907	827.603	45.8718	24348.8
CYP	DEU	41.666	33.9418	17.8581	17.8954	5.34884	0.00687937	0.0157186	0.00482048	23.0447	1.62454	21.24	1.43906	0.00180269	0.0418082	27.8718	1.71375	193.771
CZE	DEU	4314.99	2377.73	1454.34	2700.78	515.442	18.5925	37.626	5.05211	3101.63	1226.93	1653.24	549.235	31.4969	61.7605	3794.66	1398.3	23244.4
DEU	DEU	0	0	0	0	0	0	0	0	0	0	0	0	0	0	0	0	0
DNK	DEU	4085.25	1377.49	556.848	839.108	184.953	9.37223	9.51904	1.48287	1879.05	453.439	536.72	116.304	8.03283	6.51399	667.215	148.584	10882.9
ESP	DEU	9936.41	1494.94	1004.73	1519.85	347.023	26.8447	52.318	9.62683	4492.15	917.166	782.307	116.35	22.9382	31.886	1873.99	313.081	22945.6
EST	DEU	73.9964	55.3362	24.2434	27.8475	7.26938	0.0184234	0.0331518	0.010442	36.3542	3.94959	23.0696	2.43859	0.0142154	0.137514	29.0748	3.32429	287.136
FIN	DEU	1077.07	462.499	376.67	363.957	130.739	2.74872	2.43361	0.715198	550.259	140.379	345.434	40.5519	1.64589	4.06117	715.358	92.7241	4308.27
FRA	DEU	15367.5	6318.2	3670.88	4850.77	1199.17	311.101	393.057	74.1635	4753.44	912.314	2243.52	355.696	128.714	138.669	4431.83	810.705	45968.7
GBR	DEU	7387.32	3182.25	2069.81	2358.66	689.489	131.871	186.217	41.1715	1785.54	310.662	905.322	111.811	36.3907	46.2435	1886.46	263.756	21396.1
GRC	DEU	374.625	140.556	108.001	100.231	36.9029	0.351522	0.581175	0.203265	64.603	5.23346	40.862	2.7311	0.0544663	0.250683	80.8679	6.02072	962.218
HRV	DEU	221.42	99.2402	44.9373	61.8886	15.1494	0.0822177	0.163829	0.0371484	74.0921	12.2392	30.355	4.62436	0.0282423	0.16242	46.1796	7.43349	618.27
HUN	DEU	3170.34	1649.47	895.127	1718.09	312.588	5.98933	11.9365	2.0108	3146.72	1385.48	1447.66	578.109	18.3291	26.0512	3266.18	1420.32	19056.9
IDN	DEU	728.18	379.462	114.607	180.507	41.2591	0.679354	0.282347	0.158648	249.983	4.86034	53.058	1.10578	0.0921105	0.77065	72.3709	1.76125	1829.23
IND	DEU	1950.21	536.252	301.935	503.849	116.584	4.52472	3.18928	0.782992	311.978	12.2855	129.74	4.2923	0.541458	2.18396	286.082	10.0625	4174.56
IRL	DEU	1107.27	232.402	129.533	133.585	42.0215	0.387342	0.624073	0.268314	1187.36	68.6638	225.814	13.1343	0.586391	1.68212	320.9	20.1416	3492.31
ITA	DEU	14808.1	4822.61	3475.22	5221.72	1220.13	190.064	205.347	44.429	3637.74	670.573	1691.15	290.43	95.308	86.6648	4010.53	732.536	41208.5
JPN	DEU	2359.67	730.14	515.467	942.022	187.191	9.30091	20.3943	3.68261	595.561	22.5526	208.822	5.79143	3.19922	9.83147	531.303	15.5041	6160.91
KOR	DEU	1480.72	298.919	211.615	332.029	77.6111	3.04819	6.73366	0.968817	521.721	27.3384	138.977	4.56269	1.75496	3.40788	301.721	11.0017	3425.05
LTU	DEU	365.614	184.671	75.8725	87.9322	22.6581	0.0710124	0.238883	0.0642939	137.356	15.3472	68.8018	6.27817	0.045183	0.272421	69.8074	6.74496	1041.84
LUX	DEU	440.257	323.577	146.968	153.456	47.5525	0.306954	0.703968	0.1258	299.719	45.3434	358.55	64.4513	0.279352	1.25103	518.395	112.548	2513.92
LVA	DEU	68.423	71.0753	32.4862	40.1644	10.7998	0.025292	0.0541551	0.0173537	29.3051	2.43706	38.4234	3.15665	0.00934215	0.730984	54.27	4.85734	356.286
MEX	DEU	793.122	135.006	69.5755	120.362	25.007	0.892747	0.880368	0.2563	385.269	20.4502	40.1987	1.72612	0.492074	1.43576	87.6139	4.31393	1686.67
MLT	DEU	8.33086	4.31649	2.13172	2.96257	0.744029	0.0005319	0.000755181	0.000251531	10.9778	0.960153	5.10095	0.428979	0.00039535	0.00212784	7.86682	0.679207	44.5309
NLD	DEU	12492.4	9140.82	4378.61	3860.52	1305.63	115.32	184.746	30.8314	7428.19	1152.43	5670.89	750.096	95.6758	436.686	6568.28	910.469	54531.1
NOR	DEU	375.983	563.224	482.09	431.565	166.698	4.12264	4.4289	1.72154	108.768	12.9457	267.705	23.7679	0.727681	15.6421	634.193	56.028	3150.02
POL	DEU	7481.75	4154.78	2265.17	3565.12	785.254	79.4551	101.604	15.2492	2389.32	721.274	1679.35	446.264	40.4616	61.9958	3308.76	1015.13	28113.3
PRT	DEU	835.819	181.989	121.141	223.686	45.689	0.645302	1.68205	0.312978	451.857	97.5867	107.473	21.0054	0.448622	1.73908	276.663	58.9692	2426.93
ROU	DEU	1087.29	758.958	471.816	855.641	172.92	3.86747	4.88112	1.12148	381.193	73.6261	320.541	57.0982	1.03562	3.49899	738.408	141.646	5073.94
ROW	DEU	18989.6	8457.24	2956.62	4230.38	917.089	739.147	771.935	248.895	6772.19	363.182	2278.75	129.049	96.5879	411.701	3452.3	202.671	51660
RUS	DEU	2421.1	5253.65	3372.19	2303.65	1070.66	118.911	75.4881	36.8233	188.009	36.313	324.465	56.6505	5.93453	20.6916	513.076	89.3579	15887.1
SVK	DEU	1248.16	707.656	476.547	927.991	174.219	2.01801	3.92209	1.04091	1339.26	407.028	701.011	195.526	6.71623	16.4673	1877.68	542.921	8629.06
SVN	DEU	437.264	244.108	168.61	244.753	60.4042	0.242242	0.544354	0.179384	414.846	86.7767	169.451	32.551	0.324133	1.34252	411.054	81.1398	2354.36
SWE	DEU	2247.15	1452.67	1037.72	1155.33	347.993	14.9177	25.9266	5.93789	848.928	165.469	705.952	91.1257	8.96539	22.3968	1411.74	198.767	9742.7
TUR	DEU	7081.9	1624.25	1174.62	1929.97	433.933	22.0698	42.2813	6.55705	2119.21	240.008	649.403	75.4254	11.5614	12.9525	1660.7	200.141	17285.5
TWN	DEU	447.652	260.861	182.507	288.962	67.1912	0.741172	2.04132	0.338246	244.137	8.91477	130.816	3.74372	0.350433	2.18112	320.528	9.51776	1970.77
USA	DEU	13300.8	4686.6	1861.66	2315.96	591.078	237.212	252.517	66.6022	1905.6	134.329	520.121	25.3596	19.6452	76.5543	811.607	43.4682	26852.8
AUS	DNK	41.9683	28.6641	74.5338	56.229	14.2105	0.59325	0.168419	0.333523	5.87423	0.0185579	3.23092	0.0089451	0.0281586	0.146318	14.1099	0.037896	240.172
AUT	DNK	155.516	72.8273	43.3884	52.1715	12.2398	0.226705	0.294597	0.188975	93.0826	0.525193	41.632	0.21175	0.163679	0.800346	58.6845	0.291334	532.401
BEL	DNK	264.454	187.558	220.011	215.472	47.3123	1.67714	1.36707	0.80892	280.357	1.73491	156.283	0.93609	1.36321	4.19284	362.798	2.24759	1749.43
BGR	DNK	14.2398	15.4703	13.3337	12.9083	3.07064	0.0186435	0.00977406	0.00601893	5.96035	0.0293384	8.86892	0.0355582	0.00541726	0.0207955	15.1916	0.0656577	89.2442
BRA	DNK	38.1113	105.467	200.381	188.408	39.7872	1.80602	0.293417	0.686075	6.22228	0.0184721	12.4312	0.0445469	0.0920168	0.252956	40.7399	0.162432	634.918
CAN	DNK	73.1241	31.039	12.9639	27.3212	3.44755	0.124982	0.22215	0.0617083	17.0509	0.0393518	7.29092	0.0160866	0.0265366	0.34929	10.8132	0.0237787	183.922
CHE	DNK	167.867	183.48	153.76	135.129	32.7261	0.814033	0.79421	0.48342	46.5896	0.331455	53.3562	0.403636	0.407578	0.892013	88.117	0.651782	865.856
CHN	DNK	1018.22	474.754	289.266	336.14	71.2433	26.3376	13.8771	5.67188	141.27	0.476989	75.4821	0.262671	4.76321	7.16591	105.991	0.380688	2571.35
CYP	DNK	11.9983	37.8766	126.818	92.8533	24.1928	0.0285382	0.0158976	0.0193297	7.52731	0.02885	25.9216	0.0991795	0.00802806	0.160449	160.587	0.616523	488.915
CZE	DNK	173.262	49.839	31.4998	36.7133	7.93742	0.104864	0.140409	0.0642597	183.522	0.904965	31.0455	0.166251	0.112495	0.506528	41.5915	0.228056	557.71
DEU	DNK	3389.26	2167.98	1334.77	1621.87	279.589	110.227	306.137	30.423	1369.32	16.283	869.163	10.9355	73.0149	108.21	1689.54	19.7199	13398.9
DNK	DNK	0	0	0	0	0	0	0	0	0	0	0	0	0	0	0	0	0
ESP	DNK	407.765	166.413	158.209	172.068	35.4694	1.68799	2.19114	0.80157	161.802	0.838814	55.187	0.290531	0.68685	1.16749	89.9785	0.482368	1255.25
EST	DNK	13.7062	19.8816	40.1765	34.9218	7.99552	0.0244851	0.0427746	0.0123592	8.0572	0.128162	9.44637	0.155083	0.0160262	0.102821	35.3663	0.627888	170.672
FIN	DNK	141.014	116.5	97.3746	100.493	24.3588	1.42381	1.57678	0.251913	144.681	7.61215	99.472	4.64086	0.560062	0.96296	272.373	14.8386	1028.34
FRA	DNK	651.372	403.557	261.304	336.974	62.2007	8.49263	7.53753	3.39878	285.45	1.73125	134.622	0.775808	2.84218	5.88026	270.826	1.48676	2438.93
GBR	DNK	848.906	631.234	485.675	467.609	104.46	24.4771	26.4116	5.91971	261.568	3.71549	157.241	2.16979	4.7384	7.48075	366.876	5.70112	3404.68
GRC	DNK	15.0411	15.187	16.7006	17.6378	4.29479	0.0455486	0.100524	0.0220647	2.95968	0.0242227	3.97458	0.0179189	0.00584053	0.02198	7.85164	0.0387165	83.9344
HRV	DNK	13.6785	8.97573	14.7597	11.3934	2.97941	0.00868242	0.00373321	0.00386572	6.37812	0.0304194	3.27655	0.0222764	0.0028606	0.0193163	8.11519	0.0537413	69.7263
HUN	DNK	119.974	37.8109	36.3448	36.6124	8.21377	0.0862964	0.0704249	0.0366934	127.102	1.5179	30.034	0.569405	0.10918	0.24487	47.5566	1.04458	447.393
IDN	DNK	43.6329	24.0249	23.0431	29.3728	5.34859	0.151729	0.0430903	0.0422236	14.5882	0.021266	3.93354	0.00912034	0.0139129	0.0806268	7.6057	0.024151	151.943
IND	DNK	184.328	74.1272	84.8627	83.5272	19.4261	1.90439	1.33679	0.19585	54.1855	0.101374	27.052	0.0490129	0.166639	0.520312	79.9464	0.126108	611.863
IRL	DNK	217.798	52.5668	24.4268	58.4867	6.44576	0.0946268	0.18181	0.0420366	266.265	1.53043	55.983	0.279044	0.341041	0.516188	104.581	0.52476	791.925
ITA	DNK	762.111	346.32	360.872	349.48	82.8368	4.90437	5.67974	2.42724	245.8	1.20797	128.505	0.53604	1.91754	4.18722	269.447	1.00904	2567.6
JPN	DNK	56.6961	36.6075	56.9467	48.0358	11.9446	2.10147	0.745951	0.474422	13.5951	0.0301448	10.3956	0.0189801	0.562788	0.309367	21.0798	0.0389619	259.602
KOR	DNK	96.4671	49.9497	32.4398	32.5739	8.13731	0.42434	0.241007	0.153826	49.3366	0.116858	25.5106	0.0566238	0.200167	0.517346	60.3776	0.105008	356.851
LTU	DNK	49.1381	81.7056	121.682	122.652	25.4323	0.134337	0.211492	0.0762133	19.25	0.24655	25.6106	0.385645	0.0823437	0.231125	86.9545	1.1371	534.963
LUX	DNK	19.6468	41.3826	13.3665	12.0329	3.20381	0.0227909	0.0069773	0.0081866	15.9374	0.0768668	40.12	0.180121	0.0335892	0.091976	37.5653	0.170209	183.88
LVA	DNK	20.4855	36.9494	55.3436	51.0167	11.646	0.0463528	0.0626572	0.0173332	8.78074	0.158482	17.1932	0.351393	0.0161695	0.260792	44.9391	1.02824	248.329
MEX	DNK	14.4649	19.6708	20.6357	23.4524	4.98913	0.0863177	0.0567958	0.0453601	5.95244	0.0146611	4.45548	0.00739706	0.0473214	0.148995	10.3673	0.0195105	104.417
MLT	DNK	3.81009	10.0344	30.0636	22.3435	5.76885	0.00379504	0.00351324	0.00170969	2.98398	0.0140262	7.95712	0.0385429	0.00547815	0.0121422	41.1545	0.208319	124.495
NLD	DNK	718.657	418.836	348.465	431.202	79.2545	4.10023	7.44323	2.13378	438.267	3.52329	243.621	1.90647	3.64245	17.2223	495.916	3.98982	3218.71
NOR	DNK	439.187	379.453	471.524	432.503	102.845	13.4134	13.2956	1.51621	137.426	6.85308	140.91	6.89717	2.38931	7.45649	373.167	17.4643	2546.71
POL	DNK	377.958	298.745	233.532	276.301	54.3081	4.41152	4.3496	0.891368	190.048	2.28439	127.526	1.45007	1.94499	2.7257	272.236	2.71613	1851.58
PRT	DNK	51.4107	27.0074	28.7709	30.2557	6.41492	0.052762	0.0578058	0.0318666	23.8122	0.0755379	11.8941	0.0485915	0.0166687	0.076582	26.9271	0.0952775	206.963
ROU	DNK	38.3149	36.8075	39.1881	35.3427	8.78149	0.103941	0.0947522	0.0394846	13.2446	0.0633918	11.8031	0.0622058	0.0180032	0.0898373	23.9055	0.133104	208.01
ROW	DNK	1835.94	2111.63	1916.99	1334.31	352.886	1968.6	1907.01	185.144	610.948	4.23819	662.015	5.61125	234.752	230.894	2527.62	24.8806	15982
RUS	DNK	149.451	129.226	233.4	187.409	46.216	2.06133	1.34524	1.79787	10.9015	0.0813039	10.8218	0.0800293	0.0882405	0.938981	38.2133	0.276289	812.317
SVK	DNK	34.404	33.2206	19.8056	20.4321	5.60989	0.0276604	0.0313754	0.0243303	45.1389	0.227698	40.4571	0.193036	0.0732982	0.405081	42.1429	0.194969	242.411
SVN	DNK	18.3377	14.4707	11.1864	10.712	2.75903	0.00690536	0.00499245	0.00510481	15.0109	0.0524738	9.45342	0.0364904	0.00402498	0.0415391	12.3301	0.0579764	94.5175
SWE	DNK	1728.03	1048.59	1414.28	1250.08	286.13	58.2945	78.8242	4.38005	1001.68	44.8196	546.037	27.8981	27.1685	20.8774	1846.15	96.567	9481.47
TUR	DNK	411.565	100.022	117.604	119.091	26.8567	1.69715	1.32608	0.315536	164.081	0.600528	33.1262	0.122968	0.449639	0.401087	58.3953	0.226828	1035.91
TWN	DNK	19.0255	36.0467	36.6852	30.5976	9.17852	0.120038	0.11649	0.0748502	10.2397	0.0237403	24.7308	0.0403288	0.0538397	0.260256	39.1736	0.0648964	206.456
USA	DNK	544.939	845.748	961.615	828.913	179.241	54.7313	23.1954	25.2896	52.3392	0.154714	78.0476	0.215065	3.7537	13.1361	171.585	0.483244	3783.81
AUS	ESP	61.1294	59.4025	21.9377	23.6406	6.83225	0.212934	0.231621	0.100421	8.05213	0.0603605	11.6644	0.0755459	0.0100228	0.236317	13.7584	0.0840287	207.447
AUT	ESP	340.141	257.103	117.06	187.839	42.2045	0.659229	2.7171	0.694245	203.191	2.81723	220.732	3.12634	0.562678	5.12673	358.52	5.33587	1748.27
BEL	ESP	999.994	737.634	286.655	277.814	84.5852	3.49394	4.16248	1.70225	998.403	20.1546	870.862	15.6909	3.30448	17.0769	941.09	17.5289	5283.18
BGR	ESP	41.0225	117.019	18.8556	50.9331	5.93144	0.0774969	0.152126	0.0142649	17.3151	1.15096	45.7957	3.8635	0.0251844	0.0793865	37.5434	3.57176	343.377
BRA	ESP	293.287	1053.13	160.367	400.95	46.588	3.81155	4.34206	0.663305	35.4933	0.517432	139.849	2.1455	0.22354	1.28002	92.9944	1.42144	2237.1
CAN	ESP	94.3708	150.725	34.6729	55.5335	9.43996	0.339374	0.498034	0.18181	29.9415	0.131781	47.1572	0.196857	0.0950487	1.57611	36.3997	0.14969	461.425
CHE	ESP	428.189	423.291	153.776	131.095	43.524	1.49264	2.51007	0.908503	127.298	1.70692	173.241	1.85125	1.8634	1.92673	165.188	1.7283	1659.69
CHN	ESP	4677.57	1763.61	687.105	1063.76	235.962	33.0646	19.8554	15.4026	590.001	3.08912	294.157	1.51877	6.47881	24.9665	347.726	1.80964	9766.23
CYP	ESP	1.87638	2.46215	0.309515	0.49683	0.0792389	0.000319813	0.000795071	8.42303e-05	0.713817	0.0139065	0.878826	0.0154161	3.57764e-05	0.00280649	0.377825	0.00762332	7.23684
CZE	ESP	608.442	203.35	105.555	244.849	43.6166	0.55462	1.92801	0.374386	653.608	12.8864	195.994	3.44375	1.19563	6.00042	461.309	8.93906	2552.34
DEU	ESP	11229.2	4634.6	1934.12	2717.9	522.074	148.174	548.583	73.0366	4173.83	108.663	2016.48	45.0238	160.631	285.558	2927.41	71.7559	31602.6
DNK	ESP	382.319	237.909	84.08	90.3902	24.9395	0.404816	0.379917	0.166627	224.147	3.57034	124.517	1.85058	0.277336	1.00491	110.464	1.64943	1288.43
ESP	ESP	0	0	0	0	0	0	0	0	0	0	0	0	0	0	0	0	0
EST	ESP	5.42099	8.98042	2.00402	3.09831	0.573434	0.000618312	0.00209189	0.000629621	2.21453	0.01982	4.80776	0.0460071	0.000431016	0.0150577	4.1822	0.0438092	31.4128
FIN	ESP	78.2374	89.8288	33.5137	36.3778	10.5848	0.128376	0.126127	0.0507818	47.9838	0.942139	56.2386	0.883727	0.0754622	0.439818	59.6875	0.904967	416.116
FRA	ESP	7987.2	5743.51	1905.72	2949.33	628.038	253.706	667.212	41.1343	3146.48	168.642	2264.1	108.302	100.729	111.538	3487.45	179.626	29750.2
GBR	ESP	2837.9	1190.39	440.612	527.134	134.53	27.4335	42.9427	8.95282	899.663	25.6757	368.807	7.99319	7.7056	13.3185	457.329	11.0686	7002.57
GRC	ESP	67.0105	92.2758	48.0194	36.9468	13.6987	0.348459	0.388339	0.0867946	44.7961	0.515517	71.3347	0.976146	0.0708057	0.20093	72.4733	1.21345	450.403
HRV	ESP	41.6657	13.9195	5.16585	4.85934	1.59341	0.00483299	0.00594277	0.00305458	15.8264	0.199943	7.4556	0.102815	0.00166637	0.0315949	7.47372	0.105744	98.4545
HUN	ESP	277.726	164.282	72.635	171.443	29.9688	0.166999	0.913482	0.150672	345.2	5.30631	213.951	3.2814	0.603956	2.85184	490.761	7.99799	1787.48
IDN	ESP	109.993	738.802	125.283	252.391	36.897	0.674133	0.226998	0.170356	28.3962	0.12593	115.877	0.50794	0.0854607	1.26535	86.4671	0.401611	1497.61
IND	ESP	912.474	487.604	224.347	303.483	78.8718	3.1241	0.705801	0.582694	171.558	1.21084	148.501	0.894	0.347225	1.94381	191.792	1.15265	2528.63
IRL	ESP	320.547	290.444	80.1806	95.666	23.1404	0.20469	0.540947	0.152788	345.531	3.38726	262.042	2.25678	0.29028	1.36443	186.368	1.76113	1616.84
ITA	ESP	4127.48	3029.32	1193.47	1768.57	400.614	69.4845	125.545	15.6888	1387.21	42.2844	1343.93	40.4491	33.32	36.6482	1730.27	55.2358	15401.8
JPN	ESP	996.87	158.435	68.9662	117.162	25.0393	1.34729	0.717625	0.543475	276.443	1.59724	53.6832	0.294379	0.304089	1.63306	76.9384	0.433162	1780.57
KOR	ESP	381.341	265.571	131.103	198.178	47.2869	1.30582	1.39942	0.665017	145.975	0.834826	147.544	0.835485	0.558644	2.6729	212.444	1.19949	1540.19
LTU	ESP	25.4825	44.75	9.49614	15.6207	2.7335	0.00551247	0.0485498	0.0066173	10.7831	0.119478	26.5731	0.300784	0.0037845	0.07843	21.4033	0.237914	157.656
LUX	ESP	33.2806	41.8892	9.64431	9.64816	2.77049	0.00768254	0.00887551	0.00884298	30.5129	0.284209	55.1092	0.617412	0.0100641	0.138224	47.3799	0.653391	232.004
LVA	ESP	5.58878	17.6146	2.15268	6.63363	0.597108	0.000918877	0.00856145	0.000846399	2.90068	0.0255201	12.6412	0.0886887	0.000371871	0.0345532	6.7993	0.048992	55.142
MEX	ESP	247.576	149.657	65.4142	77.5663	21.0416	1.08526	1.31263	0.199078	58.4109	0.513369	53.6978	0.546646	0.504364	1.09583	68.7676	0.720063	748.133
MLT	ESP	2.40225	0.711956	0.229401	0.303519	0.0716989	8.16206e-05	0.000127443	2.81337e-05	2.39001	0.0732915	0.956375	0.0214701	5.6825e-05	0.000259345	0.920351	0.0213838	8.10743
NLD	ESP	1658.06	1084.55	403.01	394.52	116.068	4.72384	8.21951	2.79993	1011.23	16.2919	811.088	15.6736	3.43683	44.5986	809.625	16.3579	6401.44
NOR	ESP	112.315	203.535	92.9721	79.2505	28.4566	0.514831	0.498075	0.238089	29.0886	0.358679	86.0308	1.13092	0.0850035	2.90366	106.888	1.42206	745.82
POL	ESP	923.302	400.237	162.378	387.486	65.776	2.62269	6.60431	1.26527	442.587	8.78688	202.761	3.87655	1.41279	6.98869	423.201	9.35428	3048.92
PRT	ESP	2044.56	1090.68	412.637	659.483	144.119	19.224	42.7403	0.866074	844.911	181.099	693.692	122.618	9.52072	6.15421	1007.43	199.681	7480.11
ROU	ESP	188.572	213.855	49.8238	108.527	17.2406	0.363995	0.462329	0.0912222	73.4947	1.6066	64.1806	1.18732	0.0989532	0.396286	78.5203	1.66891	800.147
ROW	ESP	10842.2	8263.98	2522.71	2991.13	679.621	924.525	709.997	199.151	3719.13	61.0984	2706.21	44.7403	108.927	404.699	3095.32	51.997	37554.5
RUS	ESP	351.31	874.475	494.02	276.235	115.686	5.81319	4.43711	3.79872	25.6997	0.310822	64.7148	0.792614	0.262404	2.72573	69.8549	0.859314	2291.02
SVK	ESP	223.627	52.0296	26.7131	67.7646	11.597	0.0481118	0.109073	0.0416534	393.168	6.66607	67.2052	1.0255	0.212779	1.32314	185.832	3.03841	1040.53
SVN	ESP	21.1678	20.2665	9.02731	10.7622	3.07704	0.00933732	0.0202514	0.00810631	19.218	0.490428	16.4267	0.443662	0.0117579	0.0800818	23.446	0.651217	125.155
SWE	ESP	339.088	334.987	131.441	175.336	42.4225	0.851147	1.70708	0.658902	174.706	2.12877	196.348	1.94372	0.505992	3.59328	232.514	2.73911	1641.27
TUR	ESP	2073.17	796.103	339.801	554.168	119.392	8.62236	13.3664	1.60134	807.257	21.9539	309.727	8.18535	4.25433	3.43985	441.086	12.2019	5514.51
TWN	ESP	82.4106	94.6074	45.1846	57.1795	15.6722	0.161676	0.249794	0.0931117	46.2436	0.249463	82.4528	0.582351	0.0639316	0.790011	112.794	0.763566	539.576
USA	ESP	1355.86	1428.43	429.178	475.892	113.961	48.8058	22.3824	15.4143	237.543	1.52525	285.714	1.68129	3.35511	27.2999	260.095	1.61132	4709.17
AUS	EST	2.36402	0.964072	0.984335	0.505294	0.228704	0.00740749	0.00258077	0.00305986	0.384916	9.98789e-05	0.151998	3.54725e-05	0.000266385	0.0061022	0.410101	8.57853e-05	6.01364
AUT	EST	21.4039	6.64322	7.22286	4.14648	1.86846	0.0412922	0.0247228	0.0220992	11.4756	0.00691603	4.3223	0.0028469	0.0182456	0.118243	11.3141	0.0063145	68.6568
BEL	EST	24.3468	15.3574	22.7734	11.6715	5.87359	0.224601	0.128658	0.0955368	23.2528	0.0147271	18.093	0.0113355	0.164666	0.669348	58.5203	0.0354305	181.293
BGR	EST	2.13971	2.4157	1.47408	1.03372	0.362388	0.00536927	0.00171774	0.00071868	0.915567	0.000719991	1.01785	0.000926315	0.000757489	0.00213243	1.67662	0.00117681	11.0506
BRA	EST	5.58929	3.96611	6.0356	4.36811	1.75713	0.0497428	0.0036202	0.020749	0.889334	0.000158487	0.852063	0.000139978	0.00285228	0.0178386	2.51293	0.000426852	26.0666
CAN	EST	5.43116	2.5292	1.66123	1.8543	0.418471	0.0143787	0.0063804	0.00688441	1.59052	0.000331264	0.680415	0.000133954	0.00287613	0.0307233	1.26541	0.000233351	15.4932
CHE	EST	9.39527	7.6109	5.67103	3.16222	1.40903	0.0747231	0.024355	0.0224216	3.14403	0.00369788	3.08045	0.00643714	0.0275147	0.0456481	4.77164	0.00703691	38.4587
CHN	EST	141.185	46.5183	50.4512	42.9085	12.8827	1.68391	0.457101	0.779663	21.843	0.00410225	7.94643	0.00145816	0.3276	1.09267	19.0764	0.00342549	347.168
CYP	EST	1.59797	2.93546	2.49739	1.2296	0.607352	0.00375001	0.00250668	0.000642175	0.357222	0.0013291	1.19948	0.0127306	0.00214626	0.00365838	2.18329	0.0290909	12.6681
CZE	EST	30.4797	7.70876	10.8457	6.10673	2.77226	0.0327923	0.00921911	0.019331	32.1028	0.0127568	6.31252	0.00260149	0.0349114	0.170346	18.1026	0.00761493	114.733
DEU	EST	382.062	120.422	154.653	86.704	34.2097	7.98372	4.34263	3.84983	160.112	0.0985114	74.8208	0.0377514	4.77432	11.204	177.594	0.0959526	1223.18
DNK	EST	42.6982	17.4917	17.4474	11.4148	4.30465	0.304999	0.150463	0.0960661	26.1193	0.0528644	9.22312	0.017452	0.208005	0.119984	18.5068	0.0331162	148.23
ESP	EST	51.0845	7.84211	8.54466	5.75772	2.20504	0.114616	0.0294473	0.0424085	20.2648	0.00980053	3.57816	0.00209254	0.0438896	0.116121	8.96992	0.0053448	108.63
EST	EST	0	0	0	0	0	0	0	0	0	0	0	0	0	0	0	0	0
FIN	EST	202.662	111.22	99.3383	59.9407	25.0584	11.793	7.14324	0.393923	151.506	1.35741	118.14	0.693061	4.08244	0.885139	211.475	1.54932	1007.52
FRA	EST	108.158	16.7483	20.5639	12.9217	5.16106	0.560401	0.185403	0.227573	45.7782	0.0202438	6.61439	0.00257699	0.175824	0.448281	18.636	0.00699453	236.267
GBR	EST	153.341	33.5662	27.0965	18.746	6.65012	1.02797	0.403899	0.347187	40.3013	0.0267394	8.12736	0.00502589	0.170691	0.374557	16.1014	0.00953144	306.35
GRC	EST	0.860304	0.585898	0.647936	0.354004	0.161053	0.00212675	0.000394006	0.000772812	0.170229	0.000129226	0.107954	8.14056e-05	0.000471957	0.000515694	0.234397	0.000151906	3.12719
HRV	EST	0.563267	0.354916	0.246961	0.113389	0.0577754	0.000139022	3.06932e-05	8.1375e-05	0.176283	7.30296e-05	0.0862432	4.5459e-05	3.89434e-05	0.000398651	0.143167	5.81993e-05	1.74352
HUN	EST	14.3066	5.34857	7.85224	7.34022	2.83656	0.016784	0.00362353	0.0105906	12.5478	0.0056516	5.35933	0.00229686	0.0385123	0.104861	23.2904	0.00941301	79.0859
IDN	EST	4.65948	26.568	4.64396	11.992	1.17495	0.0118561	5.82607e-05	0.00529087	1.14173	0.000125527	3.14999	0.000349561	0.00131288	0.0274075	2.19818	0.000247023	55.5762
IND	EST	14.4508	4.62759	7.15267	5.10844	1.95414	0.0613607	0.00416276	0.0163624	2.2738	0.000577876	1.52394	0.00026354	0.00604023	0.0373518	5.45223	0.000925751	42.6713
IRL	EST	9.72319	1.39766	0.910558	0.619401	0.249484	0.00198095	0.00213809	0.00131709	11.6709	0.00328631	0.859653	0.000247293	0.00280739	0.00574799	1.33386	0.00038254	26.8439
ITA	EST	91.7664	27.5863	39.2812	28.6698	10.5733	0.569571	0.109263	0.273217	27.1228	0.0108767	11.1641	0.00422945	0.235386	0.590115	37.0804	0.0136999	275.092
JPN	EST	58.4965	2.83236	4.57311	2.78776	1.22616	0.0831836	0.011766	0.0271449	16.6312	0.00275021	1.34292	0.000200508	0.0115491	0.0627033	4.60553	0.000683673	92.7038
KOR	EST	14.8723	5.63818	9.2258	6.26114	2.42429	0.0923292	0.0318809	0.0447197	6.03703	0.00161048	3.49418	0.000737925	0.0401353	0.104364	11.56	0.00234836	59.8712
LTU	EST	114.635	53.7762	49.5557	24.9954	11.2054	0.710079	1.86906	0.123358	102.19	0.809094	88.7704	0.285788	0.395275	0.165775	132.379	0.485636	582.383
LUX	EST	9.64838	9.62857	5.27111	3.08733	1.20025	0.0123316	0.00952664	0.00208938	8.70484	0.0136425	8.96235	0.0136018	0.0396336	0.0328746	9.91088	0.0136435	56.5629
LVA	EST	111.638	63.7132	59.4934	29.5421	14.7406	2.45949	2.47939	0.0615537	65.6444	2.07397	25.8536	1.54722	0.65438	0.461821	50.7224	3.59923	434.771
MEX	EST	4.08363	0.136517	0.10583	0.0766417	0.0283029	0.000444791	0.000118696	0.000198426	0.889362	8.83058e-05	0.0530617	6.963e-06	0.000320748	0.00162103	0.0955926	1.26935e-05	5.47188
MLT	EST	0.508166	0.755241	0.453159	0.219108	0.108585	0.000329219	0.000103551	5.44147e-05	0.294521	0.000453739	0.484459	0.000727403	0.000695235	0.000286674	0.538854	0.000785489	3.3699
NLD	EST	51.8022	30.2918	39.6685	36.7597	13.6669	0.464762	0.212409	0.274625	30.786	0.0195425	20.8973	0.0131818	0.290599	1.77693	51.2949	0.0331034	278.305
NOR	EST	22.5494	10.7009	11.8899	7.10215	3.1466	1.02043	0.207211	0.0936985	8.42363	0.0371299	4.11973	0.0181156	0.153504	0.209534	10.8022	0.0444929	80.5294
POL	EST	155.63	49.6414	68.5952	46.1676	19.682	1.06013	0.513895	0.328883	61.2167	0.0553773	24.7254	0.0198558	0.48422	0.858282	73.6069	0.0578118	502.688
PRT	EST	3.41285	0.983006	1.0698	0.959672	0.284746	0.00244748	0.000752366	0.00126667	1.69932	0.000596884	0.432414	0.000196209	0.000801032	0.00531012	1.22634	0.000573552	10.0811
ROU	EST	5.9552	2.59376	6.02019	6.86676	2.62218	0.0123135	0.0215288	0.00954847	2.11958	0.000672043	1.17126	0.000392847	0.0029215	0.0319991	10.0474	0.00315584	37.482
ROW	EST	233.134	214.237	128.608	117.442	28.1816	32.4967	15.3264	9.03262	85.5149	0.0610638	65.675	0.0462626	4.02718	13.2091	125.154	0.0815722	1073.94
RUS	EST	117.501	149.295	157.587	67.424	40.8357	18.1308	15.4534	2.05636	12.0564	0.0394188	15.6058	0.0477963	0.742049	1.07586	36.0695	0.112813	634.042
SVK	EST	11.8978	1.25146	1.52798	0.90403	0.410202	0.00215434	0.00110934	0.00140938	21.0446	0.00645167	0.875932	0.000367914	0.00249558	0.0142065	2.43095	0.000981302	40.3767
SVN	EST	3.09428	0.619748	0.679706	0.402623	0.181011	0.000382935	0.000283276	0.000289296	3.0357	0.00108443	0.360166	0.000221539	0.000274155	0.00254832	0.981898	0.000645707	9.36419
SWE	EST	162.341	85.0941	97.7805	47.6837	23.2059	10.2499	11.7728	0.885091	81.3035	0.470924	38.7685	0.275161	5.33425	1.23623	93.4453	0.685597	660.661
TUR	EST	89.8308	8.37514	11.3211	15.5158	2.99257	0.0856105	0.0482015	0.033017	30.5312	0.00892692	3.19973	0.000930402	0.0430037	0.0665566	11.6001	0.00340436	173.662
TWN	EST	2.458	3.7618	7.42062	4.5718	2.12662	0.0116933	0.00194035	0.0107891	1.2879	0.000156631	3.63121	0.000421617	0.00498776	0.0691408	14.7093	0.00168188	40.073
USA	EST	49.4389	21.9776	19.7747	10.7988	4.51039	1.16274	0.220849	0.449864	7.8888	0.00191072	2.7943	0.000671628	0.0810693	0.485323	5.68729	0.00134221	125.29
AUS	FIN	4.73385	11.0044	8.82593	3.96339	2.58085	0.105429	0.0472629	0.0373815	0.623711	0.00204412	2.39173	0.00594118	0.00574583	0.0722603	4.62469	0.00992278	39.0383
AUT	FIN	37.621	65.8772	36.9653	23.8712	10.302	0.250609	0.165692	0.151027	18.4668	0.0761259	44.0406	0.185464	0.14524	0.792744	62.3294	0.262211	301.619
BEL	FIN	135.232	172.525	121.92	47.4808	31.385	1.84988	0.681646	0.585437	136.928	0.678648	174.096	0.930177	1.48101	4.04122	259.306	1.36608	1091.21
BGR	FIN	2.5698	8.4859	2.63502	1.85897	0.703425	0.00237296	0.00198231	0.00162262	1.29667	0.00274504	3.54789	0.00748902	0.00066634	0.00471557	2.68401	0.0054747	23.811
BRA	FIN	11.1586	125.461	81.0083	54.7193	27.7582	1.01096	0.428364	0.310188	1.36248	0.00258058	18.8146	0.0329364	0.0682998	0.268555	31.9562	0.0544924	354.422
CAN	FIN	33.1427	30.9111	25.4673	16.501	8.18473	0.379035	0.541314	0.152104	20.9005	0.0280633	10.5305	0.0181515	0.121095	0.557657	20.1074	0.033748	167.583
CHE	FIN	21.4804	43.5487	26.5197	8.66327	6.79469	0.227058	0.122712	0.123611	8.07717	0.0294766	19.7718	0.065627	0.112169	0.237528	22.4725	0.0738404	158.33
CHN	FIN	465.393	189.36	103.116	77.7989	29.1486	8.05719	2.88161	1.97562	56.9017	0.145849	28.6418	0.0653811	1.54261	2.43969	39.2171	0.0851168	1006.79
CYP	FIN	0.361877	0.353449	0.10247	0.0668879	0.0254023	4.1533e-05	3.63504e-05	2.33035e-05	0.121632	0.000722892	0.103925	0.000765292	1.37238e-05	0.000536006	0.067153	0.000735059	1.20596
CZE	FIN	104.992	37.5165	24.7305	15.0066	7.21209	0.0930911	0.0443181	0.0606754	130.83	0.501037	27.4184	0.0914894	0.110966	0.503149	43.9579	0.159991	393.278
DEU	FIN	1580.88	1014.67	718.69	412.367	164.598	65.182	72.7409	19.5871	590.38	3.79649	464.164	3.30055	40.0691	64.7284	795.776	6.09178	6018.02
DNK	FIN	286.355	286.255	194.886	99.5573	51.2105	2.92331	2.35421	0.779432	135.626	1.17976	122.143	1.06072	2.69615	1.14089	154.165	1.43948	1344.08
ESP	FIN	234.62	85.6849	56.9739	40.3532	16.8209	1.06122	0.350392	0.394677	99.1765	0.353622	47.3368	0.15927	0.439889	1.11296	82.0811	0.27663	667.332
EST	FIN	68.0757	117.553	59.4552	26.0537	15.7004	0.520903	0.651711	0.0317183	41.62	2.76911	54.7669	4.836	0.295228	0.273576	66.6266	5.12385	464.393
FIN	FIN	0	0	0	0	0	0	0	0	0	0	0	0	0	0	0	0	0
FRA	FIN	240.611	237.613	166.727	76.8838	42.8379	6.70942	1.69078	2.44588	116.576	0.437569	106.609	0.357472	2.07094	4.32243	159.553	0.563661	1166.29
GBR	FIN	420.126	308.826	159.317	90.8097	43.7466	9.08851	3.08227	2.70105	144.266	0.743389	75.4661	0.471137	1.68826	2.93094	107.483	0.640594	1371.6
GRC	FIN	9.36819	17.9713	5.63743	4.71971	1.64482	0.024673	0.00769001	0.00991876	1.71892	0.00740225	3.91298	0.0161163	0.00314095	0.0110703	3.09831	0.0111474	48.1665
HRV	FIN	0.519677	0.768694	0.265735	0.209733	0.0742202	0.000181956	0.000132227	0.000126563	0.257796	0.000686526	0.288457	0.000973958	6.17875e-05	0.00101386	0.265851	0.000863311	2.65558
HUN	FIN	40.2079	35.0622	11.4263	8.95336	3.23613	0.025766	0.0203586	0.016123	47.0914	0.157332	19.2632	0.069395	0.04257	0.131698	20.58	0.0715114	186.389
IDN	FIN	24.2324	13.4198	8.26639	5.65282	2.6911	0.0800342	0.0420242	0.0123818	9.47828	0.0126926	1.83664	0.00324323	0.0106255	0.0400122	3.68127	0.00660427	69.4699
IND	FIN	80.0673	48.934	34.3966	17.1768	9.38821	0.396655	0.0808736	0.0776253	24.1663	0.028709	30.0158	0.0285444	0.0394949	0.348485	39.0013	0.0380013	284.189
IRL	FIN	13.1501	17.7316	6.47202	4.29662	1.6635	0.0251075	0.0136203	0.0107661	10.9509	0.0760611	14.7631	0.114512	0.0656403	0.0742924	9.57319	0.0782485	79.1172
ITA	FIN	120.02	134.431	94.3054	68.1763	28.0146	2.76467	1.02953	0.838828	36.0578	0.140396	55.823	0.236484	1.18005	1.89576	103.116	0.463087	648.586
JPN	FIN	85.2191	20.8465	19.0229	8.57942	5.08524	0.53226	0.130733	0.125687	24.8542	0.0469804	10.2704	0.0165084	0.0727211	0.300045	17.9022	0.0286755	193.055
KOR	FIN	54.6341	38.913	22.4148	14.8547	6.16093	0.403614	0.16913	0.0858371	21.6123	0.0793438	17.1532	0.0343269	0.175738	0.294811	23.2644	0.0448202	200.465
LTU	FIN	13.9574	39.6953	14.8813	10.2008	4.0461	0.0425054	0.13038	0.0235729	10.5725	0.0737617	27.3933	0.25626	0.0286555	0.0713979	26.0067	0.220405	147.612
LUX	FIN	12.5488	18.3988	6.70431	3.61437	1.84142	0.00386819	0.00144947	0.00532158	9.05879	0.0172724	22.2823	0.0453815	0.00622577	0.0539299	20.8659	0.0525295	95.5186
LVA	FIN	8.07134	26.9472	12.8064	7.46847	3.83203	0.043357	0.0637528	0.0115491	3.8051	0.0790265	13.564	0.41697	0.014692	0.194105	15.8247	0.410618	93.5825
MEX	FIN	13.8624	3.17909	2.99145	1.1416	0.778524	0.028463	0.00689338	0.0078975	7.89205	0.0102986	1.16116	0.00193029	0.00944563	0.0261444	1.97233	0.00329341	33.0745
MLT	FIN	0.176805	0.314107	0.094818	0.0599992	0.0244771	1.506e-05	3.93083e-06	9.27507e-06	0.121439	0.000253568	0.307806	0.000645699	2.15882e-05	0.000127459	0.179565	0.000375275	1.2868
NLD	FIN	295.276	354.176	243.919	106.875	62.2477	5.47898	1.8967	1.69209	175.147	1.10377	296.937	2.05723	3.67539	25.1348	430.314	3.35622	2009.64
NOR	FIN	33.2276	133.109	125.082	57.8654	38.8711	3.54654	2.20256	0.726548	9.21512	0.146391	52.8452	0.902903	0.569021	2.69578	117.232	2.03206	580.355
POL	FIN	150.749	215.856	96.7452	68.0893	27.0327	2.09607	0.848115	0.484413	64.0938	0.451781	72.74	0.543774	0.940985	1.30099	92.4348	0.660974	795.196
PRT	FIN	20.4096	11.1465	4.85234	3.85527	1.39657	0.0149025	0.0040074	0.00830275	10.0195	0.0280489	3.539	0.0103305	0.00735284	0.0223821	4.31266	0.0134227	59.6524
ROU	FIN	10.4832	9.3393	6.0718	5.58208	1.89226	0.020835	0.017456	0.00994722	5.92092	0.0190969	4.81833	0.015441	0.00527939	0.0348364	8.05049	0.026082	52.3116
ROW	FIN	617.234	739.947	419.762	183.19	98.2021	88.9852	32.7773	31.9942	219.461	0.658982	234.387	0.714523	10.6833	37.881	313.853	0.950923	3104.05
RUS	FIN	214.683	766.747	847.481	231.771	218.881	35.1998	16.5932	7.61651	16.5041	0.231176	67.9375	0.988931	1.54248	3.78406	120.401	1.77305	2552.17
SVK	FIN	22.3918	7.00642	3.50989	2.67634	1.10727	0.00484244	0.00325314	0.00457429	34.8218	0.0944254	4.25994	0.0135307	0.0094624	0.0553284	8.10739	0.0262561	84.1013
SVN	FIN	4.52265	2.7959	1.91654	1.2566	0.610803	0.001146	0.000859278	0.00123107	5.86904	0.0187009	2.03453	0.00669025	0.0015319	0.0110955	3.69247	0.0127139	22.7635
SWE	FIN	1292.8	927.007	582.83	281.198	155.984	46.8924	49.5494	3.52388	730.723	16.8582	629.169	12.4496	18.0309	10.7206	836.536	18.1848	5613.4
TUR	FIN	127.17	43.6327	26.2908	23.746	7.55759	0.476055	0.163732	0.0944786	60.2758	0.233947	17.9551	0.0750986	0.190318	0.213117	27.4722	0.11484	335.675
TWN	FIN	8.26429	18.2103	12.4679	8.7832	3.60765	0.0426634	0.0171082	0.0226609	2.87511	0.00332378	12.1977	0.0135143	0.0164655	0.133435	21.99	0.0230992	88.685
USA	FIN	468.856	680.303	226.632	142.837	59.4959	29.9268	9.98194	7.16484	56.088	0.145227	66.7198	0.202852	2.06696	6.71705	64.6388	0.178841	1822.26
AUS	FRA	75.2684	179.845	39.4227	57.2832	13.5285	0.338659	0.492479	0.196782	9.36233	0.152235	26.122	0.415437	0.0198886	0.467601	19.1465	0.289701	422.384
AUT	FRA	490.457	576.589	220.693	224.917	79.1771	1.71047	1.80257	1.36666	311.037	14.3011	432.599	18.5982	1.35752	7.09934	474.097	20.7687	2877.33
BEL	FRA	2903.06	3753.27	1374.14	1266.85	448.057	36.5859	53.9764	7.95289	2584.92	231.262	4140.19	344.508	35.1765	81.6231	4173.17	350.067	21796.1
BGR	FRA	82.8254	99.2458	27.5952	38.7845	10.6406	0.0548357	0.0741688	0.0265714	39.1929	1.58106	56.8363	1.82096	0.0186092	0.0905009	53.8122	1.62074	414.258
BRA	FRA	173.445	498.807	117.594	146.56	39.3558	2.60101	0.926682	0.44433	21.0876	0.609121	63.7456	1.96186	0.1561	0.599363	46.8197	1.409	1116.15
CAN	FRA	302.164	412.881	112.007	116.147	35.2479	1.36477	1.11833	0.682236	63.0981	0.800726	95.8375	1.12236	0.413586	3.32963	83.5991	0.903964	1230.76
CHE	FRA	872.439	1456.13	455.013	442.234	150.612	7.85725	12.2229	3.09566	202.632	11.2203	460.998	24.7074	4.56074	5.18621	411.965	22.1998	4543.36
CHN	FRA	4854.79	1849.91	612.925	948.252	232.433	40.2499	33.5538	14.166	578.163	8.67384	264.441	3.79078	8.49706	20.2219	275.567	3.94183	9749.71
CYP	FRA	4.22054	5.15919	1.51219	1.35874	0.441498	0.000721022	0.00129876	0.000446422	1.94944	0.0681464	2.48276	0.0810871	0.000147154	0.0037761	1.79941	0.0575508	19.1435
CZE	FRA	616.875	342.069	128.952	160.32	57.8646	0.725374	1.14177	0.53334	715.872	33.393	330.657	15.0442	1.27292	6.12028	368.998	16.8544	2797.04
DEU	FRA	15083.8	10330.3	3978.48	3587.42	1125.54	437.895	600.872	164.396	5627.47	413.506	5304.5	356.665	361.126	551.133	5696.17	397.381	54025.7
DNK	FRA	248.74	351.014	120.497	125.732	42.0527	0.756312	0.726741	0.319775	87.6735	3.69614	140.068	6.61457	0.553021	1.14685	128.606	6.3648	1264.93
ESP	FRA	8492.11	3808.04	1433.74	1486.37	490.181	91.6359	100.155	13.7589	5145.01	784.471	2839.63	228.319	67.8805	43.6191	2825.19	244.191	28099.2
EST	FRA	13.6183	8.12824	2.63736	2.65754	0.899133	0.000939938	0.00203978	0.00106532	13.2071	0.346812	6.49123	0.186305	0.000755937	0.0200911	6.41826	0.193625	54.8135
FIN	FRA	61.1471	104.257	45.4751	36.7274	15.6351	0.212772	0.114995	0.0888709	45.6641	0.938752	101.517	2.39705	0.0806056	0.549693	98.7251	2.47081	516.111
FRA	FRA	0	0	0	0	0	0	0	0	0	0	0	0	0	0	0	0	0
GBR	FRA	4350.14	4022.08	1146.88	1145.54	374.323	100.635	93.1235	26.3704	1005.04	88.0613	1043.51	77.1525	21.9621	32.2585	927.09	67.0925	14523.5
GRC	FRA	46.299	92.0389	45.125	34.7881	17.0058	0.161327	0.201779	0.101036	14.4212	0.408972	35.4055	1.2684	0.0257969	0.144345	38.6555	1.49895	327.59
HRV	FRA	32.1579	18.7348	4.87404	5.79953	1.636	0.00417992	0.00502565	0.00313146	13.6035	0.389599	7.42434	0.187696	0.00139515	0.0223949	5.6279	0.148628	90.6522
HUN	FRA	313.598	236.416	82.0295	91.8901	30.7171	0.290292	0.4531	0.167773	446.764	18.9908	262.909	11.0292	0.509839	1.84906	254.365	10.7019	1762.94
IDN	FRA	224.459	100.743	36.4764	43.8811	13.4973	0.244796	0.0932269	0.0551692	78.9927	0.683265	22.5216	0.248863	0.0272255	0.346622	25.8786	0.272378	548.457
IND	FRA	1088.69	718.881	279.676	337.21	98.745	3.66748	2.21676	0.654816	314.657	3.31405	378.975	3.12352	0.430353	3.76688	351.957	3.12004	3589.14
IRL	FRA	238.121	271.735	80.4863	85.1966	27.9309	0.281172	0.43505	0.192309	138.582	4.80912	200.928	6.25577	0.495954	0.953824	157.214	4.89169	1219.36
ITA	FRA	5787.4	5582.7	2006.51	2431.75	751.736	144.577	228.62	29.1289	1922.44	149.793	2423.87	166.293	66.2375	60.2743	2614.44	183.511	24552.9
JPN	FRA	1017.89	588.185	246.919	259.778	100.74	5.56318	4.85891	2.07206	289.885	3.90181	242.759	3.05035	1.25073	5.98717	274.939	3.4656	3051.59
KOR	FRA	462.826	278.275	111.493	139.245	41.1269	1.2982	2.64826	0.519032	209.796	3.11488	190.66	2.08606	0.595349	2.54093	197.155	2.21862	1646.97
LTU	FRA	49.7747	106.234	43.3287	37.6775	13.498	0.0221992	0.0704653	0.0366244	57.3818	0.536307	142.049	2.23022	0.016941	0.275222	132.792	2.29211	588.246
LUX	FRA	201.475	292.946	67.6129	65.4504	21.3441	0.194808	0.470377	0.0762854	152.75	17.4656	305.872	35.1427	0.265455	0.738821	213.422	23.9438	1399.44
LVA	FRA	16.1296	25.455	7.22271	7.67307	2.24054	0.00292931	0.00609024	0.00272278	5.19184	0.0914777	9.87567	0.188872	0.00102444	0.0352843	7.06491	0.13776	81.3326
MEX	FRA	76.1885	83.9775	33.2946	32.4206	11.6946	0.277471	0.190305	0.114755	17.2727	0.193896	26.4699	0.318439	0.134244	0.578626	27.2308	0.333904	310.7
MLT	FRA	10.4022	13.919	4.03994	3.9382	1.16263	0.00194549	0.000897056	0.000462742	7.86548	0.277719	11.0278	0.379782	0.00150754	0.00451107	7.72558	0.2706	61.0864
NLD	FRA	2295.41	3472.5	1230.41	1000.26	375.3	24.2391	25.5004	11.2528	1082	64.9152	2828.78	196.887	21.7661	182.419	2418.11	167.738	15400.4
NOR	FRA	58.0529	410.545	167.329	125.331	55.4542	1.26604	0.768534	0.517626	12.2951	0.538499	161.498	6.36344	0.208324	4.81371	156.472	5.98925	1167.65
POL	FRA	978.445	770.963	265.563	303.963	106.425	4.44848	6.69455	2.07514	465.377	22.8837	378.793	17.2673	2.24887	7.75974	391.944	18.0352	3743.26
PRT	FRA	721.904	451.585	163.093	231.767	65.0126	1.40545	3.57411	0.721596	445.195	34.755	325.708	20.021	0.774951	2.0472	342.5	22.6031	2832.92
ROU	FRA	460.536	373.254	98.475	128.706	37.0004	0.763032	0.669627	0.195643	219.079	12.7273	120.893	6.3362	0.202824	0.61726	102.24	5.42324	1567.25
ROW	FRA	11197.3	8885.66	2378.99	2246.58	738.566	776.703	747.926	192.565	3950.16	120.784	2883.3	84.0901	103.577	387.713	2621.8	75.3533	37859.5
RUS	FRA	702.331	1908.23	795.039	541.434	235.35	18.2274	11.0875	8.30806	45.4716	1.78124	157.153	6.95345	0.874808	7.09497	149.312	6.80234	4595.51
SVK	FRA	531.512	154.315	45.9533	50.771	17.6512	0.126982	0.11639	0.0739052	872.66	61.7708	107.759	5.77199	0.455556	1.06964	113.549	6.1604	1969.94
SVN	FRA	221.412	70.4371	25.694	25.6703	9.5599	0.0225967	0.06773	0.0256773	289.648	17.6285	50.7526	2.14635	0.0350458	0.21286	53.1881	2.27968	769.018
SWE	FRA	587.8	897.768	343.187	359.962	134.41	3.68906	4.33671	2.28075	294.11	10.4271	521.886	19.0632	2.24116	9.18448	508.577	19.7112	3719.28
TUR	FRA	2397.05	829.053	301.149	484.858	126.691	5.50552	5.01884	1.97772	1120.4	57.6752	324.4	13.8806	2.98345	3.53428	384.47	16.401	6075.29
TWN	FRA	61.3037	110.949	42.5425	54.385	16.4349	0.134655	0.261276	0.0941437	23.8021	0.234359	76.4492	0.769594	0.0584424	0.639029	87.5296	0.880295	476.552
USA	FRA	5108.14	7062.53	2050.91	1810.47	608.572	252.605	130.927	74.2653	772.761	10.3146	1265.81	17.3574	18.5463	107.903	1044.88	14.2666	20352.6
AUS	GBR	400.628	559.548	179.26	116.265	50.669	2.45473	2.11765	0.787551	50.3112	1.61949	87.847	2.32717	0.113627	1.76413	99.4401	2.08453	1557.37
AUT	GBR	444.17	531.007	152.024	148.386	44.3985	0.767196	0.827613	0.582175	286.338	8.45612	368.441	11.3274	0.549261	5.91219	299	8.99586	2311.81
BEL	GBR	2986.64	2404.48	689.944	521.192	187.244	10.9544	13.8139	3.64119	3196.35	193.555	2684.9	179.798	9.37355	44.7166	1793.81	115.54	15043.4
BGR	GBR	65.1191	78.1979	17.466	14.0863	4.80097	0.0189069	0.0195576	0.00900467	31.4465	0.82223	30.8552	0.866171	0.00543617	0.0429259	20.8898	0.513965	265.214
BRA	GBR	394.913	613.709	181.963	125.969	53.0539	2.69194	1.14647	0.639347	31.3114	0.541688	66.3486	1.12977	0.189487	0.713875	65.7705	1.08961	1541.2
CAN	GBR	358.125	1685.5	1291.72	670.228	359.706	34.8466	12.2694	8.48943	119.537	3.10241	470.18	15.8554	14.9779	21.8707	744.441	24.9664	5835.96
CHE	GBR	161.252	290.533	87.6621	61.2573	24.1448	1.7042	1.58567	0.4333	43.9935	3.30962	90.3159	7.71952	1.13893	0.972136	73.0311	7.18356	856.28
CHN	GBR	10363.1	1994.12	619.234	564.861	182.469	50.5391	58.0103	12.5309	1279.86	19.1896	365.459	6.18774	9.19597	24.5388	292.238	4.9869	15846.8
CYP	GBR	38.2156	33.5649	9.56004	6.17717	2.58289	0.0126836	0.0130909	0.0029452	10.7388	1.40156	8.718	1.43744	0.00303225	0.053127	5.30255	0.840795	118.646
CZE	GBR	718.096	368.429	104.321	114.677	30.7816	0.326806	0.40784	0.209639	766.329	20.7791	304.599	8.3637	0.416066	4.73761	241.28	6.46542	2690.57
DEU	GBR	18427.9	9687.01	2674.84	2552.52	637.37	188.627	210.069	74.5485	7028.34	342.65	3787.2	197.263	149.018	389.481	3089.02	163.733	49607.2
DNK	GBR	743.201	706.105	175.542	136.552	48.2088	1.55567	1.20717	0.390458	272.162	17.6201	272.419	16.2397	1.06815	1.83336	148.884	8.85341	2552.48
ESP	GBR	4012.53	1599.6	518.668	504.151	151.037	9.36251	16.4105	3.62741	2380.05	78.6733	1129.59	38.0225	5.51694	21.1547	927.866	31.6927	11429.9
EST	GBR	24.3893	39.2351	8.58002	6.85854	2.33273	0.00324027	0.00722262	0.00243379	11.1645	0.454122	18.5417	0.599978	0.00216865	0.0766538	11.7258	0.348627	124.331
FIN	GBR	174.499	286.575	86.2749	53.0139	23.5916	0.419067	0.274213	0.128065	233.273	7.54839	452.424	14.0957	0.144596	1.44172	232.444	7.68499	1574.07
FRA	GBR	6239.54	5334.88	1410.82	1258.65	387.344	100.947	62.8572	23.1527	2255.27	142.628	1975.02	126.808	33.6073	64.0179	1459.06	88.4916	20968.2
GBR	GBR	0	0	0	0	0	0	0	0	0	0	0	0	0	0	0	0	0
GRC	GBR	77.4109	70.1782	35.9089	20.4617	10.1527	0.0887114	0.0984146	0.0558548	24.1438	0.722957	34.5888	0.983983	0.0165272	0.105537	28.5129	0.908078	304.373
HRV	GBR	24.7644	39.2032	10.9551	8.97669	3.09136	0.00708284	0.00716033	0.00442063	9.29686	0.2688	15.3117	0.421619	0.00201435	0.0490095	10.1564	0.258627	122.824
HUN	GBR	250.739	292.456	76.5262	75.8537	22.0073	0.155272	0.164859	0.0913026	300.133	7.69176	331.715	8.40868	0.226014	2.13839	225.909	5.61485	1600.07
IDN	GBR	408.596	96.9549	21.5871	20.4962	6.58387	0.111189	0.0307748	0.0336138	152.02	1.39132	19.5398	0.223911	0.0136963	0.232392	12.5467	0.14261	740.558
IND	GBR	2584.19	861.597	281.033	241.801	84.3803	8.41166	1.2483	1.06509	525.102	10.4319	431.253	7.73808	1.86471	3.77325	291.013	5.97019	5340.96
IRL	GBR	2047.3	1489.88	244.522	278.234	62.9439	8.10485	17.3776	0.410143	1591.26	353.227	1065.54	230.389	19.967	5.77108	454.885	98.3883	7974.5
ITA	GBR	5121.8	3164.09	749.441	729.799	210.471	24.1046	20.8916	6.90877	1337.42	60.9426	825.385	36.3707	9.00276	19.0591	647.581	27.5127	12992.6
JPN	GBR	1320.45	910.369	301.953	338.87	91.5398	7.65169	4.39748	2.31661	387.709	6.08463	360.256	5.0618	1.81808	8.17345	331.959	4.60955	4083.6
KOR	GBR	959.728	578.711	165.115	142.09	47.8411	2.23807	1.55697	0.679187	457.705	8.74873	441.888	8.2231	1.0762	4.36649	275.141	5.05974	3102.75
LTU	GBR	71.9798	130.448	37.0897	23.9569	10.2781	0.0193765	0.0445903	0.0231878	122.971	1.32733	280.034	2.71612	0.0143545	0.298368	144.596	1.63756	827.465
LUX	GBR	76.5022	162.844	36.6812	24.3927	8.63	0.310068	0.0217679	0.0293309	62.555	13.0858	158.429	36.0249	0.942906	0.385288	90.5689	16.7711	688.349
LVA	GBR	18.5117	38.7423	9.32428	7.19626	2.47287	0.00456401	0.00754064	0.00284767	6.49283	0.25098	14.5937	0.474824	0.00149464	0.066591	8.05668	0.246492	106.469
MEX	GBR	88.8751	222.223	125.01	86.6247	36.5615	0.892637	0.41486	0.465945	17.0663	0.214468	80.4025	1.0007	0.495983	1.61107	83.9513	1.0597	746.894
MLT	GBR	31.2376	35.4605	7.39789	5.59539	1.94627	0.00865402	0.00527854	0.00128092	15.546	2.83133	17.2825	4.27158	0.015799	0.00842934	8.37211	1.87508	132.095
NLD	GBR	3142.02	3983.93	1011.37	684.202	266.781	19.3292	21.8679	6.84435	1469.67	79.7765	2779.38	179.26	13.6332	145.867	1665.23	107.634	15579.9
NOR	GBR	172.93	747.946	255.13	145.369	70.4687	3.77184	2.20319	0.627259	44.606	4.98889	230.968	23.9301	0.6138	6.4816	180.688	17.6719	1908.69
POL	GBR	1789.78	1496.76	365.063	367	104.959	3.3386	4.69569	1.59158	679.786	21.7073	609.431	18.3243	1.58112	10.3348	438.349	12.9972	5926.22
PRT	GBR	599.348	247.536	67.0387	68.6584	19.6699	0.244687	0.334	0.114394	316.13	11.2282	137.532	4.91532	0.090129	0.95265	109.687	3.85795	1587.49
ROU	GBR	299.394	196.347	43.4868	51.4912	12.7534	0.148453	0.0897085	0.0530047	112.325	4.33017	86.2927	2.5148	0.0378902	0.40931	55.0941	1.5594	866.396
ROW	GBR	13785	10181.3	1808.44	1216.32	452.071	713.353	402.144	159.398	4849.96	179.427	3252.67	154.72	78.7168	344.937	1754.14	82.0363	39891.9
RUS	GBR	694.358	2457.21	1114.86	554.675	306.012	18.5384	29.8641	9.14349	54.755	1.81483	194.116	6.61753	0.927254	8.76505	189.403	6.40889	5647.53
SVK	GBR	944.596	938.482	118.401	98.6167	29.6475	0.107994	0.112385	0.0998926	719.114	13.829	185.25	3.9123	0.160083	1.16382	87.2845	1.76911	3142.75
SVN	GBR	36.692	58.0561	16.3662	14.2078	4.69926	0.00733166	0.00948636	0.00863101	24.3502	0.633677	33.8373	0.899994	0.00748241	0.11926	25.2051	0.632664	215.854
SWE	GBR	1157.43	1385.23	411.905	305.903	113.069	4.81635	5.38671	1.7494	742.511	60.1152	1271.75	108.79	2.39795	14.1706	693.177	57.913	6337.28
TUR	GBR	3986.63	997.56	318.691	333.988	95.2099	4.30636	3.91758	1.20839	1517.75	48.747	459.532	15.7238	2.61635	4.4519	403.567	14.2764	8208.47
TWN	GBR	238.306	328.165	110.949	105.687	33.3317	0.406748	0.391284	0.243365	138.406	1.48343	274.243	2.87106	0.184757	1.86839	221.867	2.39838	1461
USA	GBR	5386.84	6140.45	1540.27	1105.61	429.376	292.331	172.746	59.0318	625.79	21.7664	945.556	28.2329	22.277	84.3038	653.827	21.1636	17531.7
AUS	GRC	7.48786	13.7757	4.92358	3.04478	0.873212	0.0319924	0.00677592	0.0217996	1.17756	0.00140226	1.1837	0.00129183	0.001525	0.0163977	0.741992	0.00079389	33.2929
AUT	GRC	103.727	103.242	23.8272	13.873	4.69269	0.105226	0.0482446	0.0562557	56.9475	0.0926784	48.9376	0.0867814	0.0549308	0.478984	20.453	0.0358311	376.784
BEL	GRC	242.544	220.172	73.8446	45.4783	13.4154	0.450091	0.164702	0.21278	251.935	0.41697	161.679	0.377473	0.34223	2.21701	100.98	0.241631	1114.92
BGR	GRC	190.974	234.682	37.986	23.6744	8.51568	0.733665	0.632798	0.0255325	104.725	2.02866	121.791	3.65497	0.213273	0.139163	57.5948	1.43162	788.872
BRA	GRC	14.4404	82.23	8.97924	8.36459	1.8386	0.0590612	0.00623209	0.0298036	2.12166	0.00176105	9.44516	0.00868601	0.00292263	0.0600682	1.90633	0.00166335	129.498
CAN	GRC	25.9912	40.9581	4.10305	3.41688	0.889008	0.0217939	0.0221689	0.0165331	6.08678	0.00304147	9.77495	0.0049969	0.00559419	0.20863	2.03682	0.00102372	93.5446
CHE	GRC	26.2177	92.5102	28.8836	16.8607	5.46577	0.125557	0.0672724	0.0794007	11.1033	0.0215877	31.731	0.0914681	0.0585246	0.285407	15.246	0.05103	228.812
CHN	GRC	697.863	238.054	62.2256	32.9109	13.4113	3.13423	0.28705	1.02631	97.2617	0.10633	44.9162	0.0524324	0.624165	2.27197	22.8055	0.0265415	1216.99
CYP	GRC	29.7236	52.343	19.8418	12.1519	3.6214	0.116222	0.245379	0.00317972	11.9972	0.595487	31.4395	1.44948	0.0243685	0.0459217	22.3145	1.02426	186.991
CZE	GRC	52.8978	15.2879	3.95955	2.13089	0.860924	0.00839304	0.00949498	0.00600245	58.7069	0.0720093	8.76445	0.013123	0.0113211	0.0828804	4.18276	0.00680265	147.019
DEU	GRC	1422.84	551.246	140.854	77.2596	25.6052	4.59	4.39598	2.78391	546.628	0.998429	210.262	0.453886	3.63068	13.7796	115.981	0.258404	3122.06
DNK	GRC	63.6835	56.8015	11.3013	7.93382	2.1856	0.0353901	0.0257852	0.0134361	27.5357	0.0457952	24.1711	0.0420196	0.031162	0.139169	8.8645	0.0143368	202.873
ESP	GRC	720.326	252.268	85.1273	45.0324	19.2531	1.22959	0.481332	0.509972	478.866	0.764844	329.036	0.598174	0.623105	2.35989	232.097	0.421953	2169.29
EST	GRC	1.18249	6.0489	2.30846	1.4263	0.416114	0.000560728	0.000693857	0.000410931	0.612886	0.00159864	2.55224	0.00937858	0.000313428	0.0101545	1.70379	0.00665226	16.2819
FIN	GRC	2.57498	16.2893	2.05533	1.59181	0.487848	0.0114709	0.00779079	0.00207252	1.37606	0.0017946	7.52113	0.0203865	0.00306496	0.0320231	2.20432	0.00435052	34.1919
FRA	GRC	779.984	302.933	86.6812	48.3001	18.385	2.22615	0.662102	1.03342	338.905	0.426858	164.464	0.246956	0.847541	3.61096	106.745	0.16972	1855.97
GBR	GRC	552.9	315.526	100.291	59.1183	18.1667	3.40846	2.53299	1.00484	136.974	0.344809	59.0063	0.286726	0.807448	1.45042	35.9414	0.194352	1288.17
GRC	GRC	0	0	0	0	0	0	0	0	0	0	0	0	0	0	0	0	0
HRV	GRC	10.7367	14.6904	3.77194	2.5104	0.732403	0.00372953	0.00372041	0.00126738	4.55579	0.0128659	5.66161	0.0201935	0.00128841	0.0160197	2.86119	0.0102042	45.6036
HUN	GRC	41.1526	39.1602	6.35985	4.66768	1.33817	0.00825856	0.0279088	0.00570497	61.1791	0.0717612	25.4015	0.0331274	0.0103283	0.10613	10.1601	0.0137213	189.722
IDN	GRC	26.9279	11.7239	2.92415	1.92647	0.626911	0.0283365	0.000574291	0.00564204	9.93242	0.00946274	2.7335	0.00360956	0.00275942	0.0311207	1.34954	0.00176994	58.2318
IND	GRC	106.987	95.1864	20.0685	12.0717	4.96964	0.377908	0.0698337	0.0477634	24.1207	0.0325844	24.3532	0.0340162	0.0359584	0.210019	14.5362	0.0199383	303.126
IRL	GRC	19.933	12.1104	2.24402	1.41187	0.477553	0.00295637	0.00204091	0.00321712	10.1155	0.00715843	5.93097	0.00429796	0.00400033	0.0202133	2.03352	0.00146885	54.3385
ITA	GRC	1165.82	638.384	188.596	107.032	37.0458	7.2201	3.17946	1.24015	412.538	1.54292	215.374	1.13985	2.98987	3.45698	127.123	0.675009	2913.76
JPN	GRC	22.2196	18.9177	6.9769	3.15095	1.69473	0.116713	0.00482482	0.0516395	6.33786	0.00640601	7.20027	0.00726041	0.024524	0.120387	5.22988	0.00534032	72.0708
KOR	GRC	43.6382	62.9839	16.5997	10.4678	3.60684	0.147646	0.0267229	0.0539145	16.0588	0.0176774	39.2679	0.0588337	0.0566922	0.40503	19.4422	0.0293214	213.019
LTU	GRC	1.76307	3.06165	0.943165	0.589919	0.172886	0.000395604	0.000408649	0.000359966	1.18887	0.00140255	1.41693	0.00189795	0.000185425	0.00338203	0.838771	0.00110478	9.98502
LUX	GRC	2.65532	3.55322	1.19028	0.684201	0.240089	0.000576971	0.000125323	0.000441239	3.05217	0.00432643	4.48107	0.0074739	0.000684755	0.00957753	2.99052	0.00513347	18.8789
LVA	GRC	1.80728	6.54596	2.46815	1.53802	0.443459	0.000416866	0.000242305	0.000415965	0.793289	0.000764701	1.91121	0.00243935	0.000133865	0.00790012	1.271	0.00165121	16.794
MEX	GRC	8.19412	1.10277	0.279406	0.13585	0.0679115	0.00127235	0.00154278	0.000684986	1.55659	0.000764448	0.373526	0.00019507	0.00066863	0.00447651	0.150629	7.3059e-05	11.8708
MLT	GRC	2.30611	11.2328	4.47311	2.78599	0.800009	0.00133746	0.00156491	0.000487304	2.35177	0.0199622	9.20995	0.0678685	0.00209494	0.00363856	6.55831	0.0493101	39.8954
NLD	GRC	291.473	188.407	56.7715	34.1958	11.0625	0.324446	0.196734	0.238075	150.932	0.209121	112.57	0.16514	0.263227	5.45545	62.962	0.09428	915.485
NOR	GRC	17.3005	42.9718	15.1709	9.3317	2.98565	0.0256918	0.014126	0.0195232	5.52551	0.00472103	14.5961	0.0127574	0.00435952	0.331794	9.65768	0.00847424	117.979
POL	GRC	152.49	59.2353	12.9181	8.37647	2.44889	0.0774605	0.0596159	0.0328606	63.3162	0.104955	22.2746	0.0498217	0.0315829	0.237962	9.73797	0.0181209	331.436
PRT	GRC	22.7475	30.4313	9.27896	5.74072	1.7869	0.0200733	0.0097952	0.00778572	19.7757	0.0257315	31.3845	0.0445862	0.00653881	0.0794272	19.6511	0.0252639	141.025
ROU	GRC	62.3505	128.954	37.3438	19.9912	8.82754	0.763398	0.331779	0.0678943	34.9389	0.195819	58.3783	0.344767	0.197735	0.167492	38.153	0.235716	391.264
ROW	GRC	815.551	2122.9	439.072	177.708	85.844	416.998	279.168	37.43	288.656	1.8693	660.557	5.4126	46.8052	85.1704	486.084	3.98659	5994.95
RUS	GRC	254.545	592.577	243.16	135.918	50.9575	2.22427	1.20873	2.08209	16.8696	0.0247526	46.1346	0.072027	0.0994328	1.68344	33.226	0.0519187	1380.85
SVK	GRC	20.3647	11.6014	3.61293	1.50461	0.958548	0.00408658	0.00658476	0.00465443	31.6306	0.0405432	8.04033	0.0136828	0.00982631	0.0572158	5.56932	0.00983275	83.4366
SVN	GRC	12.5609	7.78666	2.27494	1.10549	0.525224	0.00214614	0.00118676	0.00142264	13.501	0.0423549	4.02591	0.0147084	0.00336228	0.0120943	2.25346	0.00924723	44.1386
SWE	GRC	38.8421	71.0926	26.666	15.3666	5.29333	0.0956132	0.0524873	0.063552	13.9716	0.0261862	29.2458	0.0769869	0.0495139	0.483275	21.063	0.055577	222.483
TUR	GRC	554.777	320.622	119.465	57.1831	28.8586	7.56267	2.45593	0.478567	210.918	2.45103	124.046	1.72405	2.66993	1.0345	92.0377	1.25124	1527.58
TWN	GRC	28.0903	22.7376	6.42833	3.47429	1.39335	0.0185002	0.00332971	0.0121464	14.282	0.0133297	16.4364	0.0177232	0.00828043	0.0921704	8.11501	0.00898217	101.145
USA	GRC	245.37	690.002	236.48	152.725	38.1933	12.1817	2.47925	5.90341	24.2737	0.0224107	57.1719	0.0543274	0.822524	4.92065	36.5942	0.0345211	1507.38
AUS	HRV	1.04109	0.601118	0.259378	0.231948	0.076036	0.00134666	0.000851356	0.00115197	0.127577	4.87633e-05	0.116497	4.34962e-05	6.43194e-05	0.00276032	0.131792	4.79813e-05	2.592
AUT	HRV	130.696	200.115	94.0658	69.3593	24.1975	3.25567	3.81352	0.545616	78.2279	0.476773	109.554	0.600357	1.73985	1.75319	119.342	0.623171	838.64
BEL	HRV	26.1296	40.1494	12.4726	10.4822	3.30774	0.282311	0.245812	0.0556966	21.857	0.034934	22.1694	0.0392304	0.153838	0.361141	20.0199	0.033726	157.89
BGR	HRV	11.3944	6.22214	2.79974	2.2825	0.928447	0.0129231	0.0143065	0.00375051	5.97183	0.0114376	6.88979	0.00899323	0.002665	0.0122947	7.71164	0.00910311	44.2806
BRA	HRV	5.41086	5.66345	0.820489	1.73582	0.235241	0.00551579	0.000386663	0.00280591	0.688852	0.000286836	0.654717	0.000200436	0.000292271	0.00543689	0.344926	0.000107987	15.5696
CAN	HRV	3.3522	1.20671	0.453846	0.383968	0.12681	0.00250695	0.00251554	0.00193359	0.922706	0.00015925	0.380259	7.52543e-05	0.000674515	0.0131931	0.298733	6.05824e-05	7.1466
CHE	HRV	3.10257	6.22961	2.75377	2.31096	0.817618	0.0344937	0.0170396	0.0189294	0.976544	0.00113358	2.24778	0.00206416	0.0150991	0.0262297	2.57961	0.00214374	21.1368
CHN	HRV	95.627	40.4362	18.9819	17.368	5.938	0.65342	0.134653	0.376329	11.9824	0.00357865	8.16202	0.0025246	0.136924	0.618244	9.04347	0.00276901	209.471
CYP	HRV	1.81916	2.16381	0.416443	0.355057	0.0943145	0.000136746	0.000150326	0.000100352	0.590953	0.000693905	0.612802	0.000520904	3.55868e-05	0.00405386	0.248698	0.000214771	6.30794
CZE	HRV	53.8998	32.0656	13.0961	12.4247	4.09679	0.0921144	0.171773	0.0480595	55.1015	0.0744741	23.3722	0.0375803	0.102763	0.336613	24.6422	0.0380131	219.628
DEU	HRV	425.018	240.222	99.2616	86.5367	24.6817	9.86475	9.92854	4.30048	156.876	0.250582	102.551	0.151986	6.8409	10.7493	114.719	0.163542	1292.31
DNK	HRV	9.60697	7.56143	3.00877	2.77061	0.925375	0.0168167	0.0148716	0.00723562	4.09046	0.00481781	3.46708	0.00380395	0.0104865	0.0291613	3.31601	0.00359047	34.8473
ESP	HRV	71.306	15.2713	6.60897	5.66651	2.04245	0.103838	0.0916476	0.0542136	25.5823	0.0162411	7.00243	0.0049696	0.0444304	0.12798	7.63838	0.00545229	141.593
EST	HRV	0.12033	0.746746	0.18141	0.158802	0.0457866	6.06749e-05	4.47246e-05	5.75942e-05	0.0726731	4.35343e-05	0.299045	0.00025115	3.29846e-05	0.000942665	0.249216	0.000163586	1.87579
FIN	HRV	0.662065	2.91735	1.22531	1.10665	0.41249	0.00485563	0.00209739	0.0021969	0.380177	0.000223467	1.50006	0.000877776	0.00237658	0.0118014	1.48858	0.000852983	9.7205
FRA	HRV	77.5468	45.497	18.9171	17.4618	5.45506	0.652679	0.325861	0.376097	35.5613	0.0280866	16.7663	0.0117868	0.216049	0.639074	18.6809	0.0127133	238.207
GBR	HRV	46.1607	68.1952	18.3741	15.1141	4.55631	0.594757	0.365781	0.262436	10.0076	0.00847704	10.2528	0.00859338	0.102503	0.302165	8.28921	0.00642879	182.629
GRC	HRV	8.68321	11.0116	6.15971	4.4758	2.18208	0.028054	0.0254843	0.0132703	1.8817	0.0126769	4.1229	0.00590169	0.00446701	0.019291	4.83506	0.00705126	43.4728
HRV	HRV	0	0	0	0	0	0	0	0	0	0	0	0	0	0	0	0	0
HUN	HRV	75.3072	78.7945	25.3894	28.2566	7.43574	0.454715	0.841838	0.0673086	88.9881	0.35109	57.0484	0.394486	0.339539	0.344389	53.4176	0.355498	417.85
IDN	HRV	1.55987	0.867871	0.511806	0.42973	0.156944	0.00317419	0.000375804	0.00075555	0.558358	0.000149864	0.252	9.12509e-05	0.000342231	0.00458966	0.336422	0.000120717	4.68288
IND	HRV	9.93027	25.3541	12.3259	10.7644	4.12477	0.0912574	0.0158336	0.0350287	1.80449	0.000550434	9.67112	0.00295544	0.0101171	0.114022	11.4988	0.00351678	85.7486
IRL	HRV	0.519078	1.95262	0.895414	0.722155	0.263873	0.00160368	0.00101521	0.00138416	0.292268	0.000154527	0.944854	0.000450444	0.00215595	0.0045907	1.02584	0.000453643	6.63235
ITA	HRV	413.861	274.48	115.786	96.5596	35.3751	13.2841	13.1532	1.5602	103.715	0.304143	126.986	0.419801	5.61784	3.21533	143.727	0.468183	1348.69
JPN	HRV	6.11015	1.15139	0.590384	0.464029	0.198945	0.00624165	0.00237079	0.00440528	1.76304	0.000456643	0.736679	0.00018403	0.00112665	0.0152232	0.85018	0.000212807	11.8961
KOR	HRV	3.15956	6.1767	2.71868	2.3668	0.80859	0.0140878	0.0017265	0.0101611	0.98398	0.000248447	3.11936	0.000837762	0.00622517	0.0466093	3.70871	0.000999004	23.1417
LTU	HRV	0.124613	0.439415	0.174841	0.140636	0.0524649	8.51389e-05	0.000179357	0.000142938	0.0781732	4.09879e-05	0.232581	0.000129985	4.34617e-05	0.000887995	0.282756	0.000146196	1.52737
LUX	HRV	0.857451	1.7863	0.527877	0.392274	0.134784	0.0007091	0.000400667	0.000373665	0.862145	0.00112098	3.16079	0.00292813	0.0011116	0.00650978	2.18815	0.00193092	9.92735
LVA	HRV	0.228223	0.471062	0.116939	0.211261	0.035952	4.91797e-05	0.00014297	5.41895e-05	0.146598	7.52715e-05	0.298022	0.000151485	1.42325e-05	0.000942251	0.234567	0.000115064	1.74444
MEX	HRV	0.571388	0.141475	0.0634651	0.054144	0.0187801	0.000246817	0.00024164	0.000164744	0.274275	5.00017e-05	0.0361309	5.37214e-06	0.000115429	0.000615317	0.044965	6.54397e-06	1.20612
MLT	HRV	1.40118	1.14663	0.689581	0.448314	0.153532	0.000226104	0.000165549	6.56179e-05	0.952122	0.00379049	0.901474	0.00294892	0.000231554	0.000482022	0.95221	0.00364441	6.66865
NLD	HRV	54.3062	30.9031	10.9699	11.3438	3.20947	0.135791	0.0539528	0.0740576	22.5264	0.0156813	18.7868	0.0131992	0.0653156	0.966608	19.015	0.0131219	172.433
NOR	HRV	3.59593	1.6485	0.592939	0.515566	0.184084	0.00609259	0.00464284	0.00159192	1.20661	0.0019404	0.587605	0.00075999	0.0010413	0.0126816	0.475439	0.000607734	8.83766
POL	HRV	66.8849	40.8789	16.5436	14.7482	5.21298	0.229464	0.232032	0.116207	20.2338	0.0216498	17.3233	0.0187723	0.09831	0.33003	18.0191	0.0191718	200.93
PRT	HRV	4.217	1.031	0.37296	0.376991	0.118136	0.000899483	0.002628	0.000618263	2.26766	0.00140118	0.432712	0.000291041	0.000306368	0.00282344	0.418735	0.000292675	9.24536
ROU	HRV	12.79	20.8254	7.37972	7.6897	2.31698	0.0794076	0.0598618	0.0227943	4.41192	0.00863532	7.06934	0.0139045	0.0171007	0.0346377	6.91023	0.0127769	69.647
ROW	HRV	143.729	209.28	69.737	54.3816	22.2932	37.9034	29.042	5.75142	48.3085	0.0783331	76.2426	0.131102	4.26273	12.7096	87.2437	0.147768	821.869
RUS	HRV	2.36554	68.3654	53.3497	19.6592	11.2337	0.421628	0.348478	0.361753	0.419628	0.000317987	4.83281	0.00353409	0.0188684	0.210331	6.11434	0.00448557	167.711
SVK	HRV	20.4714	17.2526	5.80375	6.12453	1.85019	0.0387661	0.0917412	0.0130638	16.8556	0.0323224	11.277	0.0230204	0.0399292	0.0971193	11.2186	0.0210161	91.2169
SVN	HRV	126.28	121.819	50.7761	41.6074	15.2111	1.89877	2.46719	0.0570559	94.8798	3.26088	79.7591	3.24282	1.48008	0.349078	84.1594	3.2383	630.813
SWE	HRV	10.9192	8.95291	4.24768	3.44427	1.31406	0.0591833	0.0287543	0.0211009	3.75471	0.0060497	3.32472	0.00547206	0.0225464	0.0675617	3.5951	0.00579355	39.7767
TUR	HRV	69.2358	27.7661	13.706	11.8803	4.60142	0.194537	0.0581699	0.0738782	22.8168	0.0172943	15.7445	0.0103756	0.07005	0.164338	17.7009	0.0118415	184.058
TWN	HRV	1.16215	5.3441	2.87374	2.163	1.02024	0.00560604	0.000486594	0.00586751	0.396384	9.08707e-05	5.74618	0.00131501	0.00252285	0.0465171	6.69733	0.00153146	25.4696
USA	HRV	14.0761	39.4945	9.51386	7.86565	2.2327	0.46881	0.308684	0.257391	1.9163	0.000643846	2.70099	0.0010208	0.0318994	0.24132	1.85058	0.000728659	80.975
AUS	HUN	0.865055	1.1149	1.88279	3.72938	0.995258	0.0158147	0.0162659	0.0123472	0.129186	0.000124727	0.147464	0.000185359	0.000767011	0.00987244	1.04423	0.00165568	9.96647
AUT	HUN	315.136	292.979	362.653	349.542	171.254	14.6778	16.2543	3.81307	194.065	3.75231	170.098	3.11701	9.283	7.84169	733.102	13.3718	2661.56
BEL	HUN	107.062	100.088	103.885	91.4286	43.1909	1.23184	1.22639	0.791109	103.146	0.715311	75.0258	0.300965	1.19451	2.74903	234.496	0.970107	867.872
BGR	HUN	18.0818	15.3723	15.2694	14.6999	7.11414	0.0819977	0.207991	0.0242363	8.28051	0.0843208	9.51273	0.0780159	0.0223014	0.0330675	30.6891	0.22188	119.785
BRA	HUN	4.6096	16.2991	18.9134	31.9316	10.8111	0.190693	0.0806831	0.0801419	0.60465	0.000574415	2.26112	0.00215175	0.0113219	0.0604433	8.89286	0.00855583	94.7598
CAN	HUN	6.73394	4.30967	4.05497	4.66039	1.90153	0.0273006	0.0284835	0.0297516	2.106	0.00154495	1.0227	0.000686703	0.00830202	0.0929515	4.07794	0.0028862	29.0605
CHE	HUN	29.8617	40.3215	35.632	35.166	16.0262	0.457568	0.466685	0.391916	6.83408	0.0356046	11.3573	0.0516174	0.220584	0.245564	31.535	0.138251	208.753
CHN	HUN	108.518	51.736	68.225	82.7917	35.6115	3.69998	2.48724	2.82062	14.9393	0.0148468	9.41724	0.00923681	0.651526	1.72174	36.0972	0.0435636	418.792
CYP	HUN	3.13354	5.81345	2.69669	2.09091	0.923321	0.00132043	0.00173119	0.000892339	0.820585	0.00285767	1.75477	0.00597281	0.000354382	0.00886906	1.95469	0.00657801	19.2218
CZE	HUN	169.071	162.12	231.58	240.897	118.911	4.4271	5.08714	1.52404	161.912	2.68562	120.311	1.77434	6.28919	6.04374	613.727	9.70505	1856.28
DEU	HUN	1263.56	1106.59	1455.52	1572.52	521.997	379.554	677.538	94.9738	448.99	9.01489	421.297	4.61852	470.285	160.727	2182.28	35.0469	10806.1
DNK	HUN	25.5589	33.6091	39.6695	41.999	19.3595	0.267904	0.433703	0.160651	8.92038	0.0345503	14.3309	0.0570348	0.156781	0.259293	46.4012	0.191411	231.478
ESP	HUN	279.941	54.9342	87.822	105.086	47.5454	2.42526	2.37303	1.58444	156.88	1.4564	26.7991	0.143132	2.89926	2.30753	171.108	1.43746	944.91
EST	HUN	0.518895	1.46173	1.30254	1.39157	0.641234	0.000907779	0.00107594	0.000868871	0.306179	0.00118529	0.887614	0.00411867	0.00131596	0.00864682	3.14023	0.0174264	9.68626
FIN	HUN	3.88922	5.33344	8.07755	6.79834	3.77771	0.0362211	0.0337607	0.0221465	2.25429	0.00875585	3.59766	0.0110491	0.015937	0.0614432	13.8219	0.0433995	47.7956
FRA	HUN	356.929	225.045	264.006	269.889	118.447	14.8004	13.0191	8.86726	124.778	0.620369	75.6241	0.296542	5.52013	6.80383	290.484	1.28358	1776.78
GBR	HUN	183.372	108.254	99.0227	114.467	44.6594	5.61593	4.236	3.13957	47.8021	0.269303	25.0533	0.110576	1.32242	1.68826	78.3558	0.349304	717.83
GRC	HUN	22.0303	5.20423	8.58694	6.45956	4.09466	0.0311549	0.0325561	0.0221501	4.67575	0.0339747	1.74094	0.00528608	0.00491834	0.0177306	6.9311	0.0196525	59.8972
HRV	HUN	16.6114	35.5969	26.9496	25.5429	10.216	0.322794	0.396855	0.032476	5.81296	0.14066	10.277	0.276823	0.0971279	0.0701542	23.1043	0.598718	156.096
HUN	HUN	0	0	0	0	0	0	0	0	0	0	0	0	0	0	0	0	0
IDN	HUN	1.04261	2.01612	2.09227	2.61484	0.970242	0.00527376	0.000827474	0.00255162	0.33236	0.000144558	0.455351	0.000223431	0.00077354	0.0147426	1.67976	0.000802398	11.2295
IND	HUN	18.3376	16.7083	28.8655	30.8132	15.2812	0.214451	0.0471115	0.0786427	3.34131	0.00254642	5.5269	0.00398963	0.0254102	0.180051	26.4997	0.0244134	145.954
IRL	HUN	6.10196	9.40617	8.53189	6.79651	3.32163	0.024234	0.0171512	0.0179227	3.53704	0.0113971	4.87301	0.0145382	0.0333659	0.0418712	10.9135	0.0298511	53.7142
ITA	HUN	258.558	264.06	351.291	370.005	177.25	21.6792	19.6187	7.29718	75.1691	0.62045	108.479	0.688829	9.78781	6.75322	435.386	2.77454	2109.69
JPN	HUN	49.9184	43.6215	88.3277	121.363	59.3118	0.817932	1.81097	1.16056	14.5391	0.0117466	14.7991	0.00987781	0.298769	1.39321	88.0582	0.0726619	485.558
KOR	HUN	65.6326	34.8327	57.3147	76.1863	28.6137	0.439245	0.370439	0.415142	23.6791	0.0309269	16.605	0.0121016	0.237227	0.60561	66.4181	0.0548603	371.8
LTU	HUN	5.16587	13.8943	14.207	10.562	5.41965	0.0168968	0.0524275	0.0167426	2.2242	0.0133616	9.48736	0.0561829	0.0118325	0.060072	28.5319	0.168407	89.8948
LUX	HUN	23.1043	32.9706	15.0186	13.7236	5.88637	0.0311119	0.0170193	0.0179352	21.9115	0.145394	33.1157	0.214072	0.0494413	0.101008	38.9863	0.227437	185.569
LVA	HUN	2.23257	2.6222	1.4063	1.12959	0.513964	0.00154596	0.00255015	0.000749905	0.894508	0.00527694	0.756979	0.00464613	0.000510813	0.00858107	1.27473	0.0073259	10.8639
MEX	HUN	3.09932	3.89376	4.81673	5.11133	2.5493	0.0506863	0.0465129	0.0205326	1.50684	0.00271525	1.51562	0.00159781	0.0300504	0.060344	5.06229	0.00597002	27.7747
MLT	HUN	0.355586	0.687225	0.399804	0.349006	0.147367	6.34029e-05	4.49202e-05	5.58468e-05	0.247068	0.000345878	0.483565	0.000620114	7.04326e-05	0.00030322	0.641351	0.000854901	3.31827
NLD	HUN	147.113	148.933	150.664	163.944	64.5896	2.63997	2.77094	1.73797	73.1762	0.403464	90.0507	0.370203	2.06695	8.93889	264.681	1.03989	1123.32
NOR	HUN	1.66316	5.48364	5.26834	4.50748	2.3087	0.0320378	0.0180132	0.0235032	0.541372	0.00149305	2.4032	0.00657075	0.00526086	0.124389	6.14127	0.0157682	28.5499
POL	HUN	500.286	217.45	318.656	357.227	172.812	11.4515	10.857	4.13983	179.407	1.99773	92.8445	1.01367	5.65347	5.92625	471.083	5.43187	2356.44
PRT	HUN	7.05654	10.8755	14.7771	15.4353	7.44915	0.0522595	0.050676	0.0564861	3.81002	0.028398	5.91786	0.0206323	0.0335073	0.12669	29.7091	0.168905	95.5781
ROU	HUN	80.4023	149.329	135.447	151.602	66.78	6.84303	8.16593	0.437145	30.6809	0.942933	45.0685	1.62561	1.34199	0.594202	168.012	5.10238	852.441
ROW	HUN	194.947	327.091	315.2	295.738	136.054	57.7654	38.1955	28.8629	60.8905	0.135162	100.993	0.22185	7.12558	32.7192	339.903	0.744887	1955.78
RUS	HUN	83.9536	120.023	164.335	110.97	66.5778	4.79823	2.69768	2.49488	12.7721	0.0655497	15.1403	0.0738369	0.228544	1.51823	48.2694	0.234308	634.164
SVK	HUN	206.422	179.154	186.639	181.157	84.8679	3.54645	5.53786	0.608448	159.969	4.84769	112.445	3.32824	5.32276	2.58924	453.308	11.9241	1601.78
SVN	HUN	55.6046	39.2473	44.8041	42.3012	21.4885	0.199736	0.371693	0.0754631	61.6215	0.947668	24.2216	0.448631	0.169968	0.238032	92.1202	1.51488	385.518
SWE	HUN	51.5341	38.2464	41.6585	41.3936	19.9186	0.520651	0.587828	0.403656	23.9273	0.206042	14.086	0.0809223	0.296967	0.582119	44.5872	0.247633	278.327
TUR	HUN	86.346	61.0107	80.7645	97.9918	43.5864	1.34378	2.064	0.746732	34.3426	0.175219	22.9167	0.07105	0.67264	0.62454	104.892	0.417019	537.984
TWN	HUN	3.47298	6.17568	8.64158	11.6675	4.47953	0.017557	0.02184	0.0250408	1.38666	0.000711074	3.9737	0.0017415	0.00842942	0.0677696	13.8091	0.00644578	53.7654
USA	HUN	111.927	167.709	100.813	101.307	41.737	7.50814	5.95044	4.62514	9.60125	0.0172513	13.1244	0.0225625	0.584614	2.68999	31.8355	0.0543774	599.593
AUS	IDN	212.573	2026.38	342.294	158.657	60.976	9.47428	4.92246	1.58962	32.5549	0.901849	395.676	14.0999	0.513769	5.28599	93.6984	3.138	3362.97
AUT	IDN	11.4667	31.2785	4.51558	3.93282	0.980895	0.00561886	0.0056517	0.00703166	6.48454	0.0132668	18.4695	0.0443924	0.00321314	0.19826	6.22158	0.0153839	83.6627
BEL	IDN	20.0319	58.6143	12.7965	6.8036	2.50371	0.0427126	0.0430167	0.0295289	13.4529	0.0480313	55.4437	0.234948	0.0365403	0.732444	22.4247	0.102566	193.42
BGR	IDN	6.99153	9.24557	2.02429	0.998144	0.375896	0.000984099	0.000508087	0.000528094	2.35742	0.0148605	5.01053	0.0272897	0.000277668	0.00554149	1.80025	0.00997847	28.8653
BRA	IDN	186.026	1013.9	146.975	78.3372	26.0932	4.46815	0.664241	0.48955	28.889	0.222606	133.63	1.42948	0.295279	0.904568	32.808	0.437247	1655.6
CAN	IDN	135.308	338.764	74.4234	32.6135	13.0498	0.690812	0.486148	0.368318	77.0894	0.236803	110.364	0.459225	0.19669	3.22828	41.0972	0.169315	828.576
CHE	IDN	7.44875	73.0675	15.0284	6.6051	2.96436	0.0275898	0.0123466	0.0308069	2.01129	0.00480401	29.0117	0.0738629	0.0151286	0.223226	12.0372	0.0297327	148.6
CHN	IDN	2118.4	6381.6	919.616	1185.09	193.657	140.444	48.0339	18.8905	243.924	4.75078	1209.15	21.9932	30.0918	59.6005	402.313	8.15549	12985.9
CYP	IDN	0.0563376	0.0925033	0.00888412	0.00523718	0.00161792	1.05697e-06	6.27468e-07	1.1755e-06	0.0159961	5.72463e-05	0.0211584	6.17798e-05	2.13762e-07	3.11265e-05	0.00405854	1.42738e-05	0.205996
CZE	IDN	1.33159	12.2721	1.69259	0.864974	0.331021	0.00140433	0.0010592	0.00133365	1.05236	0.00263251	9.32302	0.0224601	0.00178457	0.0838805	2.47895	0.00618841	29.4702
DEU	IDN	357.962	493.987	90.9976	56.7925	17.0824	1.79529	2.67436	1.15356	138.062	0.548861	222.196	1.00561	1.13138	15.361	80.8972	0.411519	1482.29
DNK	IDN	14.0265	21.4127	3.50585	1.92434	0.671623	0.00549991	0.00311762	0.00283927	4.87325	0.0198105	8.68126	0.0350494	0.0043159	0.0469829	2.57461	0.0119826	57.8155
ESP	IDN	55.2956	146.502	19.5299	13.1604	3.81916	0.238114	0.0775958	0.0728315	21.506	0.218166	71.3305	0.513757	0.0985163	0.802483	18.0092	0.161592	351.39
EST	IDN	0.0243512	0.375845	0.047407	0.0245911	0.00860651	1.02828e-05	3.09531e-06	6.24681e-06	0.0314485	0.000125276	0.365398	0.00162351	6.14429e-06	0.00108235	0.111495	0.000608256	0.99269
FIN	IDN	13.862	46.7552	4.94655	3.19551	0.971323	0.00494917	0.0056304	0.00262118	5.05187	0.013805	20.031	0.0649592	0.00162119	0.0946902	4.79642	0.0150279	99.8355
FRA	IDN	443.376	293.705	41.812	22.7716	7.82242	0.514636	0.441323	0.281948	254.658	0.748375	97.1506	0.361689	0.18643	2.22234	26.8269	0.10659	1193.14
GBR	IDN	108.178	146.435	23.8087	17.036	4.72699	0.366939	0.524568	0.220807	33.3832	0.144449	47.5049	0.202113	0.0739693	1.01364	14.7469	0.0661202	398.492
GRC	IDN	1.91611	41.649	8.49669	3.65266	1.45849	0.0153787	0.0050458	0.00799077	0.327596	0.00135982	9.11704	0.0560206	0.00110443	0.0174176	2.95822	0.0186168	69.7031
HRV	IDN	2.70201	11.0688	2.17922	0.977949	0.373044	0.00049239	0.000274407	0.000502782	0.612765	0.00256505	2.29067	0.00964261	0.000104998	0.00621737	0.722619	0.00303234	20.9536
HUN	IDN	3.38048	4.7719	0.892552	0.54541	0.178222	0.000473023	0.000868183	0.000447377	4.72112	0.0098666	5.67227	0.0130118	0.00103726	0.0273153	2.01512	0.00479173	22.2382
IDN	IDN	0	0	0	0	0	0	0	0	0	0	0	0	0	0	0	0	0
IND	IDN	142.573	1529.26	296.184	170.193	59.1555	19.4019	1.17285	0.629136	39.2147	0.711902	394.231	9.17659	1.5377	3.0215	126.537	3.29651	2796.34
IRL	IDN	3.98034	9.47722	0.917996	0.466582	0.164649	0.000614238	0.000576854	0.000960422	1.12133	0.00226807	3.30525	0.00677984	0.000920733	0.0104715	0.731041	0.00152511	20.1985
ITA	IDN	95.5994	221.451	33.4243	30.6027	6.76398	0.461727	0.383261	0.171461	25.7669	0.137656	84.3822	0.512381	0.194896	1.33344	26.5815	0.189826	528.034
JPN	IDN	628.882	4872.92	411.823	273.602	76.3682	64.7743	26.5026	3.94848	179.762	7.45277	2300.11	86.3768	20.1604	30.2114	402.754	14.4556	9400.87
KOR	IDN	376.549	2499.8	424.331	693.545	102.196	16.9305	25.8258	1.94017	144.551	3.22368	1408.76	38.8817	6.63153	14.7971	606.155	17.7925	6386.07
LTU	IDN	0.108324	0.887792	0.224048	0.107718	0.0425618	3.87585e-05	4.66246e-05	7.76099e-05	0.0548283	0.000267689	0.776692	0.00331628	3.2455e-05	0.0018217	0.378005	0.00160322	2.58739
LUX	IDN	0.19186	1.02279	0.0711276	0.0603244	0.014097	9.66853e-06	3.90908e-06	2.22276e-05	0.19869	0.000202534	2.17494	0.00360262	1.16656e-05	0.00327435	0.26779	0.000438683	4.00977
LVA	IDN	0.0278736	0.153143	0.018685	0.0222899	0.00411272	3.89322e-06	1.31677e-06	3.65167e-06	0.0127847	6.61563e-05	0.118768	0.000541942	2.26248e-06	0.000619426	0.0307259	0.000227313	0.389887
MEX	IDN	8.84347	36.2025	5.52154	3.84202	1.09761	0.0498082	0.0454712	0.015588	1.90033	0.0111014	9.62319	0.0548168	0.0265373	0.107085	3.19705	0.0178221	70.5579
MLT	IDN	0.00308532	0.00724723	0.00175166	0.00148437	0.000401918	1.08625e-07	2.33084e-08	9.12842e-08	0.00255826	7.27319e-06	0.00869388	2.85247e-05	9.22289e-08	1.78499e-06	0.00458636	1.54071e-05	0.0298807
NLD	IDN	54.6729	119.116	21.7563	10.0596	4.03898	0.182812	0.153942	0.0708363	19.5028	0.161038	80.4456	0.806768	0.125951	2.86662	30.8211	0.358982	345.209
NOR	IDN	1.88562	46.8704	14.0808	6.27597	2.86235	0.0216974	0.00850915	0.0147556	0.643479	0.00148965	17.5416	0.0558659	0.00294662	0.362848	7.87351	0.0245784	98.5375
POL	IDN	21.0014	24.3095	4.1729	2.46427	0.807396	0.0132611	0.0135429	0.00815723	9.70069	0.0315798	10.0061	0.0318507	0.0074421	0.120157	3.35066	0.0109146	76.0569
PRT	IDN	4.20793	11.1875	2.13313	1.38066	0.434148	0.00313964	0.00248719	0.00174282	1.3877	0.00626501	5.4535	0.0245958	0.00140398	0.0223759	2.51867	0.0135068	28.7827
ROU	IDN	0.90297	8.12609	1.28252	0.716674	0.228052	0.00106512	0.000226471	0.000696925	0.345688	0.00138737	2.3811	0.0102837	0.000212522	0.00788974	0.575631	0.00269928	14.584
ROW	IDN	2715.59	10574.9	1660.96	1015.85	272.718	765.615	398.098	109.389	1077.06	22.7061	4236.71	119.345	116.471	479.652	1814.43	51.4076	25472.1
RUS	IDN	1.97012	702.955	69.5433	27.0725	12.95	0.478752	0.155438	0.494404	0.392808	0.0019861	76.776	0.423358	0.019254	2.14258	14.498	0.0907966	909.976
SVK	IDN	0.402801	0.782509	0.0832396	0.0615076	0.017333	2.95362e-05	2.09193e-05	4.803e-05	0.444739	0.00118594	0.663913	0.00166186	6.62793e-05	0.00398725	0.153472	0.000422821	2.61716
SVN	IDN	0.116837	0.948852	0.124903	0.0878174	0.0249989	3.24678e-05	2.10916e-05	3.44354e-05	0.0785712	0.000375545	0.709778	0.00371601	2.34367e-05	0.0020387	0.191191	0.00110121	2.29093
SWE	IDN	38.8625	59.6675	10.2879	5.69493	2.03296	0.0140822	0.0152767	0.0161221	18.9614	0.0484654	22.2629	0.0466584	0.00732524	0.276565	5.29076	0.0114045	163.526
TUR	IDN	13.9602	178.809	39.6581	24.9889	7.28905	0.707731	0.116952	0.0661143	3.33759	0.0684883	36.8844	0.54645	0.296666	0.204336	16.9313	0.296412	324.168
TWN	IDN	54.3277	829.227	131.413	162.567	30.0852	1.88757	1.24876	0.322397	21.312	0.788336	823.21	34.9944	0.744574	4.4568	313.121	12.6223	2422.63
USA	IDN	208.464	1512.27	301.138	115.788	49.6983	30.9167	36.4847	9.57327	30.857	0.29815	219.036	2.28243	2.22638	17.2773	79.7622	0.858836	2617.16
AUS	IND	196.841	1669.02	222.471	155.235	45.8429	3.28628	1.6127	1.02544	29.4193	0.430057	598.344	6.45112	0.148269	7.13399	151.033	1.66068	3090.18
AUT	IND	84.254	118.274	15.8858	18.3468	3.31235	0.0335723	0.101761	0.0311204	57.4398	0.516661	97.0438	0.548126	0.0269828	1.08213	32.5106	0.21798	429.715
BEL	IND	119.358	370.487	65.8742	47.8239	12.0896	0.329909	0.204253	0.172245	65.6889	0.686892	329.824	3.67948	0.265898	3.74125	104.583	1.1631	1126.48
BGR	IND	3.90383	6.55386	1.14091	0.586924	0.246343	0.00144044	0.00014124	0.000462045	2.4767	0.0249425	6.36445	0.0685565	0.00042903	0.00557567	1.90439	0.0199303	23.3004
BRA	IND	147.924	794.32	104.462	75.1259	20.8787	2.98982	0.637485	0.377275	41.774	0.573838	159.54	3.18596	0.177262	1.06876	42.8088	0.876934	1396.76
CAN	IND	570.974	296.207	42.7531	30.8756	8.59444	0.599495	0.227586	0.278878	242.976	1.73129	106.293	0.771509	0.188399	2.63617	31.6343	0.23092	1337.02
CHE	IND	17.0041	945.146	127.133	106.192	26.3824	0.496483	0.183765	0.365932	6.20967	0.0747954	529.629	3.78588	0.278823	3.25395	143.372	1.12384	1910.73
CHN	IND	2746.29	9514.54	1322.92	1234.36	274.809	130.812	20.584	22.6705	447.335	6.71718	1937.94	25.2584	29.2748	95.3553	614.699	7.97345	18431.9
CYP	IND	0.150637	0.232933	0.020012	0.0180125	0.00429168	4.37314e-06	4.6364e-06	3.15653e-06	0.119856	0.000939775	0.186503	0.00142185	9.01187e-07	0.000100581	0.0341192	0.000258613	0.769154
CZE	IND	9.52776	75.4415	8.79311	10.9626	1.9327	0.0138792	0.00467263	0.0103207	8.20585	0.0524311	83.4602	0.565835	0.0219871	0.927827	23.5115	0.155002	223.611
DEU	IND	1616.64	2024.12	255.249	202.572	47.7687	7.00838	5.63979	4.26354	689.89	6.68741	974.242	9.84353	5.67183	68.7278	265.611	2.77868	6187.63
DNK	IND	26.4314	53.2695	7.33127	5.26344	1.58004	0.0167537	0.012691	0.00812993	9.45324	0.120766	25.1301	0.251099	0.0120124	0.136966	7.11449	0.0712078	136.238
ESP	IND	103.331	294.757	42.1105	31.1641	8.98761	0.532625	0.466941	0.216736	41.1031	0.656631	190.082	2.34553	0.288444	2.41607	53.0678	0.680206	772.338
EST	IND	0.101713	5.52103	0.367762	0.351382	0.0778071	6.2785e-05	6.96739e-05	6.85667e-05	0.0844125	0.000676859	3.58117	0.0211429	5.54059e-05	0.0129598	0.614226	0.00433968	10.7396
FIN	IND	13.9371	40.7524	5.9089	3.94697	1.26347	0.0122224	0.00433339	0.00450636	9.01706	0.0823935	31.2274	0.256853	0.00463678	0.141347	8.60533	0.0726913	115.268
FRA	IND	1755.03	688.075	96.8846	100.28	19.2523	2.13989	1.1886	0.910843	1084.73	9.41216	332.841	3.16931	0.969469	8.25575	116.902	1.10789	4221.68
GBR	IND	336.172	2407.12	342.272	514.919	66.2396	16.7059	17.0843	3.88302	90.3259	1.83115	1193.26	18.3982	4.59419	25.1528	465.395	10.0523	5514.1
GRC	IND	2.32417	52.5545	6.58876	4.66988	1.39624	0.0103387	0.0102044	0.0073981	0.33319	0.00376941	18.6976	0.236754	0.00179913	0.0515817	4.60147	0.058324	91.5553
HRV	IND	1.49217	1.09077	0.0824734	0.100174	0.0184969	6.73991e-05	1.71337e-05	2.54542e-05	0.676519	0.00962476	0.418848	0.00537022	1.81756e-05	0.00118995	0.088938	0.00115015	3.98684
HUN	IND	14.9207	19.7446	2.19631	2.65066	0.496179	0.00195415	0.000720711	0.00163686	17.0274	0.10096	31.4457	0.194126	0.00485332	0.153657	8.14567	0.0504221	97.149
IDN	IND	86.7642	785.94	104.57	75.9406	23.0749	2.77547	0.450821	0.198444	19.061	0.532701	191.394	4.98652	0.348435	1.89413	55.5661	1.48298	1355.03
IND	IND	0	0	0	0	0	0	0	0	0	0	0	0	0	0	0	0	0
IRL	IND	11.9768	24.2595	2.85318	2.41076	0.576243	0.00392861	0.00408467	0.00383157	4.69047	0.0188177	9.43232	0.0439871	0.00437891	0.030057	2.20541	0.0107705	58.5462
ITA	IND	230.557	615.097	76.1796	77.5026	16.3613	1.48961	0.80787	0.491484	64.0094	0.883979	284.858	3.97916	0.738864	4.61671	81.7528	1.15733	1460.68
JPN	IND	239.248	2399.89	284.535	235.762	59.36	7.48874	1.91092	2.35085	80.4933	0.773371	1332.99	11.7087	1.92189	17.3288	339.047	3.05768	5018.27
KOR	IND	397.824	3441.14	471.829	341.579	99.6951	9.04273	1.18309	1.71631	163.617	2.17143	2156	27.3358	4.12814	19.3935	595.261	7.60642	7744.31
LTU	IND	0.269887	18.2775	3.57125	1.61596	0.770358	0.000849289	0.000872499	0.00158061	0.102514	0.000611618	25.6447	0.158563	0.000684166	0.0484924	8.49558	0.0526132	59.0168
LUX	IND	2.06673	1.47485	0.174223	0.138662	0.0380529	3.42478e-05	1.21203e-05	8.0582e-05	4.05187	0.0147632	4.51311	0.0147328	4.08887e-05	0.00704769	1.07682	0.00350701	13.5762
LVA	IND	0.171785	6.03516	1.04468	0.495695	0.225006	0.000363431	0.000217694	0.000217556	0.0679912	0.000617848	3.72862	0.0262717	0.000123491	0.00982585	1.14661	0.00831083	12.9626
MEX	IND	20.0077	71.6791	9.18471	7.0877	1.94269	0.152981	0.226438	0.0296639	5.43043	0.06463	24.9502	0.376873	0.0797367	0.305202	6.54019	0.0967864	148.16
MLT	IND	0.16871	0.121837	0.0231727	0.0116478	0.00499647	6.09796e-06	4.87711e-06	1.55334e-06	0.235538	0.0105838	0.17002	0.0103376	6.52485e-06	2.63613e-05	0.0560483	0.00343927	0.816845
NLD	IND	365.303	267.357	47.5451	58.0403	9.14707	0.261719	0.264901	0.188531	292.932	2.61325	246.459	2.77736	0.198735	8.97069	109.496	1.17265	1412.95
NOR	IND	7.8595	95.9225	14.8149	8.95405	3.14891	0.0314326	0.0129778	0.0211097	2.55687	0.0147489	49.1606	0.239354	0.00477754	0.984126	13.3114	0.0654233	197.128
POL	IND	28.4501	103.139	12.4413	10.3509	2.69442	0.0649989	0.032602	0.0359022	11.7357	0.0934788	55.5787	0.432449	0.0322641	0.695918	14.1848	0.111218	240.094
PRT	IND	3.55369	15.1374	2.04502	1.52004	0.463728	0.00663013	0.00273255	0.00251895	1.79793	0.0300443	10.6229	0.161992	0.00312276	0.0446927	2.98612	0.0481688	38.4299
ROU	IND	4.39395	40.6365	4.12371	4.42393	0.921309	0.00831773	0.00200546	0.00325114	2.319	0.0176637	24.3356	0.184091	0.00219061	0.087109	5.71236	0.0430094	87.221
ROW	IND	3764.43	22153.8	2181.13	887.776	409.358	1454.03	1346.34	142.418	1143.94	39.4531	8576.81	305.233	184.322	906.353	2657.63	93.891	46252.8
RUS	IND	53.5509	1161.78	179.95	111.032	35.6448	2.07042	0.634404	1.39263	6.78916	0.0889734	136.76	1.4343	0.102921	4.10421	42.0187	0.437543	1737.82
SVK	IND	1.78884	2.60681	0.255847	0.248249	0.0554898	0.000132392	0.000154304	0.000190431	1.59512	0.00843384	1.88852	0.0087753	0.000289328	0.0110091	0.42123	0.00201101	8.89174
SVN	IND	1.21164	18.4748	2.5527	1.70181	0.548156	0.000940419	0.000801506	0.00114578	0.855138	0.00697736	17.0325	0.145009	0.00103846	0.0447869	4.52271	0.041107	47.1544
SWE	IND	94.3666	226.893	26.693	22.5927	5.65468	0.103783	0.0531167	0.0617529	36.3125	0.360024	118.151	0.908837	0.0508047	1.45359	28.4379	0.216496	562.4
TUR	IND	42.7769	218.97	25.1042	23.4701	5.42736	0.606803	0.283155	0.0665555	13.3459	0.376296	98.7447	2.424	0.273682	0.62214	25.3618	0.641775	458.509
TWN	IND	73.131	787.108	125	82.9407	27.6993	0.754499	0.236228	0.232831	37.8763	0.519875	1009.86	15.1507	0.318425	4.99433	313.713	4.68692	2484.52
USA	IND	1164.28	2898.86	377.93	326.625	73.54	69.9927	33.569	15.1197	204.758	3.37373	592.419	9.75978	5.86784	45.9308	186.009	3.09821	6011.8
AUS	IRL	19.054	8.30905	11.8786	13.9201	2.5183	0.0998106	0.132248	0.0487665	2.52553	0.00999977	0.964772	0.00419266	0.00445262	0.0368184	3.10648	0.0133655	62.6308
AUT	IRL	17.0299	16.7861	16.7776	18.1886	3.70357	0.0835189	0.0630144	0.0455491	13.6136	0.0496993	8.1978	0.0485374	0.0318614	0.214116	19.7333	0.142524	114.803
BEL	IRL	112.222	92.9035	103.71	122.792	22.0364	2.43193	2.31397	0.40367	87.5089	1.01146	56.968	1.10958	1.19299	1.71793	156.628	3.60204	769.832
BGR	IRL	3.38359	3.09	2.53914	2.75514	0.53476	0.00160832	0.00275368	0.00101942	1.38478	0.00550156	0.951741	0.00561406	0.000414248	0.0018494	1.49976	0.0136025	16.1769
BRA	IRL	222.409	5.814	3.80494	4.69687	0.838179	0.0327329	0.012978	0.0108609	74.5055	0.189476	0.742592	0.00271724	0.00155714	0.0118426	1.52164	0.00556985	314.612
CAN	IRL	23.7065	18.7985	17.4528	14.8581	3.47936	0.184521	0.126234	0.0854232	10.2826	0.0256489	4.77885	0.0162748	0.0352115	0.23585	8.82015	0.0327808	102.923
CHE	IRL	151.073	64.4984	97.4603	118.256	19.5332	1.72103	0.895924	0.383258	34.923	0.669191	15.238	0.27848	2.28737	0.465341	59.1627	1.12298	567.995
CHN	IRL	327.282	109.393	54.0491	52.4071	12.0237	2.21404	1.67914	0.842414	41.8491	0.108434	17.106	0.04174	0.433201	1.44318	21.7885	0.0527586	642.724
CYP	IRL	0.0543584	0.197789	0.214348	0.160576	0.0402065	4.06469e-05	6.16422e-05	4.03899e-05	0.0174484	6.14122e-05	0.0643141	0.000260779	1.12736e-05	0.00014578	0.121033	0.000556959	0.871496
CZE	IRL	101.193	15.0704	16.1394	18.5247	3.45919	0.0417817	0.0584451	0.0198943	124.319	0.375124	7.73914	0.0396083	0.0333461	0.16746	17.9127	0.110849	305.288
DEU	IRL	943.086	304.318	318.929	295.356	59.9246	15.6679	19.8352	6.57857	420.09	2.19387	81.5196	0.650407	6.78375	13.9435	196.611	1.67994	2687.64
DNK	IRL	20.3004	20.7427	15.5393	17.5222	3.36365	0.116462	0.178885	0.0220162	14.3539	0.0930647	9.65633	0.0880698	0.0702366	0.0958862	13.9076	0.206643	116.297
ESP	IRL	303.444	71.5771	55.9888	66.9382	12.6955	1.21211	1.5543	0.365194	194.879	0.941063	25.0518	0.179834	0.404034	0.651352	44.439	0.393171	780.942
EST	IRL	0.342898	5.12873	2.80647	2.26126	0.53998	0.000850416	0.000901985	0.000623338	0.320086	0.000917798	2.79902	0.00795843	0.000435453	0.0180134	2.86832	0.00987924	17.1078
FIN	IRL	4.09115	18.4761	19.6677	19.6944	4.14989	0.101789	0.0593005	0.0202684	2.19902	0.0132954	4.93119	0.0306914	0.0244877	0.0627198	12.2918	0.0830507	85.9187
FRA	IRL	321.233	127.508	149.842	165.241	32.6884	5.91491	11.314	2.07817	191.847	1.01645	43.1209	0.29996	1.81932	2.91858	124.29	0.928496	1182.52
GBR	IRL	2300.87	2368.09	2253.31	1581.08	420.046	240.894	359.461	22.0793	735.801	12.574	410.058	12.4143	37.9956	19.6072	834.186	26.6995	11636.9
GRC	IRL	1.61536	3.15762	3.96574	3.36906	0.805417	0.00726251	0.0113022	0.0057048	0.411041	0.00402352	0.397917	0.00429756	0.000966415	0.00218435	1.16696	0.0125632	14.9412
HRV	IRL	6.7034	6.11334	7.86163	8.74831	1.5954	0.00388886	0.00243614	0.00223523	1.6162	0.0122689	1.56943	0.0101882	0.00113802	0.0123002	4.51033	0.0312344	38.814
HUN	IRL	14.5831	30.306	38.2465	29.4957	7.39941	0.0893684	0.052161	0.0250908	19.1656	0.0738086	15.3666	0.0848252	0.0597078	0.172087	34.8654	0.200526	190.217
IDN	IRL	17.8691	6.03514	5.95379	6.7476	1.36768	0.0171955	0.00270073	0.00641531	5.58282	0.0091091	1.66466	0.00287188	0.0018524	0.0333374	3.22227	0.00666531	48.526
IND	IRL	95.8522	33.4101	23.6085	23.1837	6.03221	0.141793	0.065588	0.0414672	23.9191	0.051999	8.65657	0.0183399	0.0159059	0.159413	17.7801	0.0364885	232.978
IRL	IRL	0	0	0	0	0	0	0	0	0	0	0	0	0	0	0	0	0
ITA	IRL	189.228	253.758	264.381	214.763	50.6638	8.49978	6.43106	1.63616	58.41	0.468153	41.4038	0.416317	2.181	1.62735	94.7384	0.993379	1189.77
JPN	IRL	216.504	181.179	211.119	158.051	39.4398	3.54694	1.35937	1.48729	65.2182	0.156932	15.6685	0.055234	0.468438	0.650038	43.1192	0.161266	938.273
KOR	IRL	203.479	49.5663	57.2657	46.2683	11.7612	0.52728	0.168336	0.178144	95.6726	0.247017	13.4023	0.0446464	0.1826	0.369271	35.84	0.111554	515.482
LTU	IRL	4.67984	6.44882	6.30058	6.82993	1.443	0.00174119	0.00341734	0.00310412	4.29731	0.0159634	3.78444	0.0113911	0.00118477	0.0242133	10.9658	0.0351345	44.8489
LUX	IRL	7.38601	8.95737	19.2181	18.4981	4.19331	0.04157	0.0208215	0.0103121	8.77312	0.341844	11.696	0.490539	0.0939881	0.0905999	63.3391	2.81447	146.03
LVA	IRL	1.04254	10.8134	7.27133	7.77722	1.44998	0.00232734	0.0124435	0.00205098	0.303818	0.00162413	3.9564	0.0145962	0.000660634	0.0326112	5.3525	0.0246213	38.0686
MEX	IRL	5.80699	8.87333	10.6391	8.09827	2.08596	0.0868814	0.0421252	0.0261735	1.91498	0.0105002	1.0728	0.00725891	0.0335899	0.0288616	2.81596	0.0227623	41.5664
MLT	IRL	0.336697	0.190243	0.327958	0.360707	0.0720206	6.40557e-05	0.000135587	4.00121e-05	0.163114	0.00125746	0.139751	0.000967012	0.000110055	0.000153391	0.550714	0.00363508	2.15329
NLD	IRL	158.099	152.553	230.557	194.278	47.4282	3.34565	5.61157	1.13246	96.5796	0.866032	70.4512	1.04212	1.67495	4.85279	208.789	3.25478	1180.82
NOR	IRL	14.3149	15.9973	19.6385	17.0221	4.05582	0.152324	0.0360965	0.0315594	4.30924	0.0415185	3.99578	0.0429144	0.015787	0.150646	10.101	0.118998	90.0454
POL	IRL	54.1461	117.521	124.203	116.349	23.7991	0.803377	1.0088	0.315932	23.3528	0.105345	21.824	0.218644	0.286345	0.478454	41.0319	0.48273	526.023
PRT	IRL	27.4496	33.2663	24.3266	19.9245	4.86764	0.079476	0.12584	0.0275249	14.446	0.0615912	9.82377	0.0690351	0.0170496	0.0673646	11.3021	0.111936	145.984
ROU	IRL	17.4688	12.3933	12.5946	17.138	2.91587	0.0337003	0.0252381	0.0146765	7.16502	0.0299422	3.76038	0.0159484	0.0076627	0.037484	10.214	0.0441014	83.8658
ROW	IRL	1092.44	663.651	585.929	574.299	104.297	348.894	264.129	38.8186	381.208	4.44657	197.964	2.41339	46.1298	52.2743	568.657	7.4174	5233.57
RUS	IRL	47.6999	18.6111	15.6139	13.2924	3.5796	0.166292	0.211361	0.0930069	20.2084	0.0541175	2.45522	0.0106051	0.00769475	0.166802	5.07681	0.0219199	127.275
SVK	IRL	24.1535	26.0801	33.1517	29.42	6.54623	0.0198644	0.0155544	0.0241008	28.0538	0.0662449	11.7771	0.0439139	0.0243484	0.154033	28.7371	0.107236	188.391
SVN	IRL	3.87469	7.04308	8.14565	6.86401	1.66394	0.00242998	0.00213548	0.00317673	2.76825	0.00868453	2.31408	0.00838609	0.00146686	0.0172595	5.97269	0.0229103	38.7392
SWE	IRL	36.8822	75.2775	100.823	92.0824	21.9752	0.887287	2.07308	0.308049	12.9728	0.105203	20.7423	0.214947	0.319978	0.708029	55.1173	0.554026	421.172
TUR	IRL	185.879	34.7805	14.7922	13.6491	3.35605	0.0703629	0.0444445	0.0342918	107.783	0.246417	13.1997	0.0357838	0.0255259	0.125696	13.6452	0.0367514	387.722
TWN	IRL	10.9052	21.1765	20.3425	15.5767	3.86869	0.0605853	0.0222506	0.0397512	7.4518	0.0140198	7.27591	0.0211888	0.0217558	0.0964163	11.4063	0.0399026	98.3385
USA	IRL	508.138	1685.76	1951.31	2552.94	413.456	388.581	264.35	69.1542	80.915	0.885157	124.119	1.37806	23.7123	30.7737	408.321	4.78672	8510.54
AUS	ITA	26.9936	63.693	28.5668	58.1308	13.4315	0.412545	0.340728	0.134809	3.43294	0.0629404	10.9638	0.228988	0.0214589	0.241264	20.3707	0.452318	227.494
AUT	ITA	360	995.339	349.334	418.71	111.439	4.96344	6.21069	2.01494	221.256	17.9948	690.841	37.3306	3.2967	12.733	736.005	40.728	4009.22
BEL	ITA	693.456	916.646	420.517	373.816	137.588	4.94366	6.51622	2.50792	582.396	23.3998	916.674	22.7219	4.3092	20.0915	1075.36	25.8604	5229.33
BGR	ITA	295.262	79.6201	31.6721	43.9614	12.2595	0.137748	0.15243	0.0326231	120.288	21.2103	44.3365	2.83451	0.0594817	0.0777581	51.2692	4.10542	707.356
BRA	ITA	97.2651	287.413	120.803	214.624	52.3459	1.92554	1.24132	0.436699	8.08944	0.156223	41.6222	0.760978	0.120283	0.553207	62.866	1.08011	891.322
CAN	ITA	68.0984	116.932	30.6358	41.2822	10.4582	0.410377	0.700594	0.234135	19.6686	0.258975	45.0096	0.601791	0.162366	1.37451	39.5452	0.564467	375.953
CHE	ITA	420.792	450.16	169.157	156.821	54.3271	4.24753	6.63201	1.10692	147.277	21.3674	160.537	8.3529	3.0278	1.97772	181.046	9.17657	1796.12
CHN	ITA	4678.59	1461.32	672.19	915.406	252.631	35.9619	41.3332	15.2716	564.912	6.20303	247.573	2.28429	7.93034	21.8996	319.32	2.94096	9245.91
CYP	ITA	6.81906	10.9615	1.95618	2.09919	0.652555	0.0014461	0.00313715	0.000654589	2.09866	0.0709581	3.2672	0.110309	0.000248515	0.00497482	1.75798	0.0632193	29.8764
CZE	ITA	463.492	316.096	124.131	158.324	45.6415	0.837929	0.83384	0.391818	444.876	25.5442	239.192	11.9837	1.10619	3.81546	267.279	14.945	2118.73
DEU	ITA	5938.98	6484.32	2454.48	2440.89	652.791	263.527	324.943	97.3196	2363.45	194.276	2789.41	175.208	222.953	351.734	3032.18	183.227	27974.7
DNK	ITA	69.7725	86.7145	34.1593	34.2937	11.5861	0.213845	0.168988	0.0824104	42.4919	1.77234	43.1254	1.46447	0.156507	0.370405	46.63	1.6279	374.716
ESP	ITA	2368.4	1335.57	565.156	602.449	191.21	25.8573	21.5041	5.96194	1496.02	148.514	705.312	50.45	14.6682	15.7054	786.519	56.5603	8391.43
EST	ITA	4.43215	16.3578	4.63876	6.30572	1.43849	0.00286811	0.00402606	0.00175048	2.25295	0.0705695	9.75502	0.267235	0.00196429	0.0521864	9.10163	0.274888	54.962
FIN	ITA	69.9767	62.6229	23.713	27.2339	7.67614	0.106739	0.0704654	0.0389607	41.7989	1.57935	26.3222	0.650779	0.0458694	0.206127	28.8329	0.741026	291.689
FRA	ITA	3800.36	2927.02	1074.44	1120.64	349.758	128.685	106.911	23.5684	2003.63	261.477	1460.57	122.965	52.4261	60.9348	1532.86	123.482	15154.3
GBR	ITA	1462.41	1787.09	423.79	485.612	142.755	28.0655	34.2785	9.74115	457.275	24.1008	448.677	20.5746	6.19043	13.5985	364.094	16.0455	5725.18
GRC	ITA	38.6411	54.9635	27.6634	22.2854	9.59158	0.197129	0.37846	0.0631124	9.47813	0.654794	13.0244	0.864745	0.0350592	0.0513733	17.0794	1.14629	196.167
HRV	ITA	281.877	195.244	73.7627	74.9307	24.723	0.344551	0.327609	0.0582291	103.387	13.6021	66.6362	8.07404	0.125042	0.391492	70.5615	9.17615	923.505
HUN	ITA	273.2	340.062	114.819	131.048	39.2974	0.556348	0.518604	0.244381	364.055	25.7381	350.108	18.5643	0.861339	2.51357	335.465	18.5846	2015.89
IDN	ITA	193.425	104.216	50.0581	61.6914	18.7272	0.261421	0.0774311	0.067501	68.9819	0.679651	27.0692	0.230306	0.0505901	0.49876	42.1367	0.360854	568.57
IND	ITA	671.759	505.998	244.707	306.493	94.771	3.44527	1.24714	0.645787	111.874	1.58643	153.079	1.95222	0.415539	2.02266	188.274	2.23383	2290.55
IRL	ITA	76.0241	166.194	46.8058	50.7171	15.8362	0.156732	0.14511	0.0969897	29.1652	0.679932	59.9049	1.42551	0.194965	0.284351	52.8892	1.20627	502.016
ITA	ITA	0	0	0	0	0	0	0	0	0	0	0	0	0	0	0	0	0
JPN	ITA	445.413	351.807	132.83	152.196	48.5101	2.99602	3.25708	1.13303	119.13	1.23857	107.385	0.902913	0.51025	2.74389	125.225	1.0755	1496.51
KOR	ITA	449.618	445.317	186.611	200.221	66.7436	2.35945	3.24395	0.914304	179.163	2.82557	194.32	1.78455	1.03612	3.23152	246.436	2.3737	1987.7
LTU	ITA	42.7154	63.1647	17.6536	21.7671	6.18481	0.0158855	0.0510243	0.015347	10.7437	0.417508	24.2307	0.803201	0.012928	0.097978	23.4922	0.803112	212.182
LUX	ITA	26.2942	52.0086	10.8989	12.6711	3.62041	0.0167646	0.0207003	0.0113025	32.269	1.18694	77.192	2.6852	0.0326967	0.153117	43.7627	1.49195	264.41
LVA	ITA	10.8573	23.5507	6.15838	7.78272	1.94716	0.00408627	0.0104417	0.00256435	3.66751	0.107122	8.39581	0.196154	0.00146657	0.0456053	6.56099	0.180809	69.4787
MEX	ITA	87.0552	85.2101	40.682	40.0238	14.3328	0.45203	0.340173	0.143729	44.1282	0.693282	31.851	0.400176	0.206358	0.584715	36.7423	0.450085	383.312
MLT	ITA	21.0342	24.8975	5.1769	5.93215	1.74089	0.00591736	0.00835036	0.000508578	14.336	1.41486	19.5888	1.81803	0.0047008	0.00737109	10.6705	1.08729	107.912
NLD	ITA	412.286	1063.51	447.598	326.354	131.1	4.61414	4.96133	3.21382	290.034	10.6933	1367.19	29.0578	3.20266	90.1995	1251.22	26.8595	5463.01
NOR	ITA	23.1036	55.1493	13.4398	14.6	4.60461	0.0812771	0.059134	0.0422134	6.94193	0.204294	16.496	0.420732	0.0139988	0.298699	10.5175	0.264097	146.279
POL	ITA	987.646	976.556	297.735	366.848	108.816	6.81587	8.15779	2.10254	462.387	37.2799	498.476	39.4328	3.57621	11.0899	415.31	31.9147	4254.53
PRT	ITA	222	227.351	68.7028	92.336	23.0345	0.480426	0.642944	0.212565	93.0709	10.5796	90.4931	4.40678	0.23765	0.667363	83.6812	4.70548	922.694
ROU	ITA	1322.69	521.722	155.447	216.832	58.1141	2.60072	1.85048	0.336521	355	73.8185	184.949	19.6135	0.801321	1.03892	156.324	19.3958	3090.76
ROW	ITA	7736.49	2835.18	975.241	1197.26	326.56	242.184	270.941	84.8938	3442.71	89.3746	1142.94	24.3823	44.0052	186.121	1390.08	30.7699	20246.3
RUS	ITA	63.4133	358.746	192.839	157.301	63.7049	5.33118	8.85821	2.64252	13.1237	0.477557	58.7462	2.11349	0.242733	3.2553	78.8434	2.83124	1012.5
SVK	ITA	502.504	376.432	81.4404	97.981	27.9454	0.210605	0.336226	0.144774	476.426	24.7264	133.337	6.44886	0.424781	1.20876	111.722	5.83164	1847.27
SVN	ITA	212.869	286.014	117.869	120.99	40.5251	0.36185	0.702004	0.113974	179.345	22.2343	163.9	18.1441	0.397096	0.91234	184.314	21.0917	1370.27
SWE	ITA	240.785	330.03	99.8158	104.699	33.6683	0.929039	1.07275	0.528414	77.4558	3.32963	100.168	3.90084	0.431721	1.75916	74.9912	2.75079	1076.56
TUR	ITA	1690.77	965.206	402.623	603.801	163.408	11.1295	10.9185	2.27537	704.727	39.5783	406.99	20.9808	5.1898	4.29101	480.501	23.912	5536.52
TWN	ITA	94.5341	200.775	75.925	97.5057	28.1693	0.225522	0.33096	0.168062	55.0442	0.480268	158.121	1.20282	0.101094	1.50064	182.205	1.35427	897.755
USA	ITA	1050.65	2006.79	492.41	605.453	167.7	70.8658	62.5854	20.0988	136.779	2.91994	275.691	6.18543	7.39182	34.2196	240.45	5.573	5186.5
AUS	JPN	242.415	1168.47	228.688	112.73	51.5318	4.95341	3.82828	1.10125	30.0092	1.17554	176.677	7.06097	0.252372	2.81708	76.3109	3.19012	2111.4
AUT	JPN	165.088	321.562	38.0891	31.1969	9.00727	0.0582446	0.0616985	0.0606723	159.821	2.35226	196.247	1.7969	0.0435013	2.3523	65.559	0.755892	994.231
BEL	JPN	134.655	331.794	40.4632	25.7342	9.19367	0.150569	0.0912924	0.0893324	137.069	4.11334	218.027	2.99267	0.160495	2.64706	77.1763	1.39869	986.301
BGR	JPN	8.73212	5.26862	1.25712	0.810581	0.361742	0.000425309	9.26236e-05	0.000428575	3.92715	0.0282973	3.8309	0.0290622	0.000133472	0.00411554	1.80594	0.0148459	26.074
BRA	JPN	236.822	377.371	70.6404	36.2582	16.8932	1.19763	0.214616	0.281363	41.0104	1.00815	58.1926	1.10581	0.0715917	0.46613	28.7338	0.570373	870.859
CAN	JPN	348.88	1604.23	100.229	86.397	22.2501	1.65816	1.30447	0.817611	122.024	3.03056	628.375	10.6957	0.691367	11.8209	89.2891	2.04296	3033.86
CHE	JPN	117.361	1388.69	68.4332	33.9023	16.0068	0.260257	0.129417	0.159877	51.8323	0.61483	1049.98	17.067	0.279245	12.1105	68.8015	0.779634	2826.83
CHN	JPN	27177.1	12111.4	2119.37	2204.15	456.475	610.098	293.924	61.2028	3051.58	194.712	1972.68	116.313	139.736	120.522	1038.79	70.1992	51739.1
CYP	JPN	0.16308	0.707513	0.022425	0.0203536	0.00519362	1.35911e-06	6.4372e-06	2.52126e-06	0.0303471	0.000175173	0.320704	0.00263819	3.54561e-07	0.000225076	0.0105936	6.81521e-05	1.28349
CZE	JPN	19.1782	66.9046	14.2678	17.3007	3.31024	0.0157906	0.0221528	0.0143675	13.3941	0.175615	48.4864	0.627299	0.0264752	0.686823	37.839	0.574727	222.85
DEU	JPN	4391.95	3300.77	571.55	536.431	120.014	11.7377	11.6665	7.75411	1850.73	43.8816	1154.72	20.7808	9.58218	96.8407	614.262	12.0935	12757.1
DNK	JPN	57.0166	480.005	26.7201	11.7906	6.31005	0.0306384	0.00564753	0.025093	27.0031	0.238948	143.068	1.19777	0.0219422	0.612894	25.6028	0.233672	780.08
ESP	JPN	337.864	479.685	82.7779	52.3993	19.2511	0.396677	0.391835	0.303899	180.33	2.04654	227.159	2.54693	0.204	3.10151	107.252	1.27332	1497.29
EST	JPN	1.64894	48.3504	3.15501	2.55943	0.730835	0.000348279	0.000636716	0.000435581	1.47806	0.0144871	30.9476	0.218638	0.000332008	0.120133	5.64649	0.0473611	94.9253
FIN	JPN	34.1326	377.063	26.297	19.4894	6.11016	0.0313985	0.017215	0.0155255	19.9951	0.223943	104.487	0.815502	0.011212	0.542709	20.6836	0.175925	610.248
FRA	JPN	1729.28	1466.8	185.673	152.517	42.0901	2.68414	1.68239	1.34363	1046.91	15.7787	545.834	7.66316	1.12925	14.8231	235.164	3.96447	5454.89
GBR	JPN	839.65	2133.38	230.519	269.15	52.6043	4.39475	3.98536	2.87797	249.42	6.58092	570.272	14.9602	1.09505	12.8166	215.755	5.79708	4613.95
GRC	JPN	1.54237	1.62152	0.331027	0.201371	0.0766028	0.000188331	0.00011584	0.00038956	0.341376	0.00291649	0.295875	0.00271005	4.2069e-05	0.000781662	0.159026	0.00157298	4.57911
HRV	JPN	5.93021	3.99431	0.588319	0.272191	0.137984	0.000114873	1.48253e-05	0.000120429	2.46258	0.0158054	1.57553	0.010101	3.86887e-05	0.00570788	0.630689	0.00422723	15.6326
HUN	JPN	79.0919	32.3764	8.37874	7.16006	1.98153	0.00650304	0.00365948	0.00507733	154.79	3.74891	34.9551	0.541531	0.0157088	0.215086	27.0395	0.470902	350.824
IDN	JPN	1287.71	2287.28	334.299	431.782	80.8155	12.0595	3.11633	0.72295	453.18	23.7221	480.651	37.2856	1.46915	5.38814	193.7	23.9535	5657.44
IND	JPN	505.913	475.223	151.495	101.58	36.5212	3.20019	0.438338	0.441523	83.6693	2.30049	135.851	3.80892	0.329293	1.43671	97.9123	3.0271	1603.18
IRL	JPN	65.2177	290.644	48.5814	21.8335	11.4762	0.0602499	0.0629848	0.0483404	81.2738	0.783574	318.186	2.60386	0.0857218	0.730827	80.5665	0.688177	923.537
ITA	JPN	2023.35	1445.36	146.335	147.908	35.2313	1.18662	0.618535	0.668304	601.462	7.8703	620.884	7.38091	0.544429	11.2232	155.189	1.98709	5208.11
JPN	JPN	0	0	0	0	0	0	0	0	0	0	0	0	0	0	0	0	0
KOR	JPN	2611.05	5247.38	1008.42	812.605	226.001	72.8182	20.6577	3.97902	912.606	95.3885	1874.97	184.745	34.8761	23.455	996.953	97.1894	14233.3
LTU	JPN	3.81605	2.2124	0.274207	0.18339	0.068601	3.62506e-05	1.58199e-05	7.37675e-05	1.3411	0.0101785	1.15318	0.00899555	2.72117e-05	0.00343048	0.387725	0.00321243	9.46312
LUX	JPN	1.31166	8.92396	1.22864	0.95729	0.34456	0.000319499	0.000275429	0.000529352	2.36117	0.0208401	17.2976	0.165665	0.000374329	0.0267623	4.95512	0.0476041	37.649
LVA	JPN	1.44391	19.1666	1.03301	0.861482	0.239197	0.000125152	5.28911e-05	0.000125734	0.826959	0.00701013	7.78452	0.0432417	4.58194e-05	0.0349213	0.954494	0.00557552	32.4037
MEX	JPN	202.933	262.317	45.1649	51.9967	10.174	0.895457	0.567578	0.178718	68.0484	3.63214	80.0911	3.51441	0.519717	1.28171	47.5486	2.3521	781.244
MLT	JPN	2.42977	1.57313	0.340341	0.336148	0.106563	2.89061e-05	2.3789e-05	1.7539e-05	1.81627	0.0124431	1.49383	0.0235477	2.33758e-05	0.000382748	0.74679	0.0107503	8.90897
NLD	JPN	50.1048	176.798	35.7973	26.6769	8.11852	0.191434	0.220094	0.13593	24.132	0.587594	149.106	3.05625	0.153295	6.38713	82.5234	2.29315	566.379
NOR	JPN	22.1233	191.532	26.4678	20.1999	6.27799	0.0515637	0.0516135	0.0329312	5.93429	0.0850047	61.6122	0.792168	0.00794532	0.938972	18.4071	0.246461	354.821
POL	JPN	120.257	117.867	21.9447	31.288	5.25469	0.0630688	0.132739	0.053451	60.2523	0.764124	53.8152	0.665484	0.033889	0.97424	34.4515	0.480921	448.337
PRT	JPN	38.7544	28.3779	2.83596	2.32282	0.68645	0.00244128	0.00114919	0.00183122	17.0539	0.185369	10.8666	0.0995413	0.00109513	0.0515427	3.85739	0.0486697	105.156
ROU	JPN	40.1279	109.243	5.93034	5.51768	1.35785	0.00527807	0.000886997	0.0031214	12.2953	0.0869739	31.6386	0.249286	0.00127049	0.091945	4.32095	0.0372258	210.923
ROW	JPN	12044	13578.2	2126.44	1815.78	406.562	647.558	889.681	148.283	4988.15	261.816	4925.35	275.334	95.1395	576.043	2708.64	178.278	45952
RUS	JPN	4.73351	211.529	18.8408	11.1548	4.28011	0.2024	0.342612	0.131855	0.832565	0.0383524	24.7806	0.6161	0.00994439	0.604901	5.08096	0.118797	283.302
SVK	JPN	29.6135	4.35507	1.27173	1.76816	0.297359	0.000524269	0.000358218	0.000750788	53.1464	0.840429	4.29065	0.0555924	0.00186527	0.0464196	5.05185	0.0727811	100.826
SVN	JPN	5.07344	9.99064	0.773362	0.934237	0.180989	0.000112157	0.000189588	0.000242119	4.22418	0.0438296	4.02065	0.0345763	0.000126534	0.0148539	1.84798	0.0198796	27.184
SWE	JPN	177.427	477.161	50.5523	42.9027	11.892	0.0866508	0.14531	0.0912593	79.6775	0.915406	167.847	1.38594	0.0467889	2.2159	37.9148	0.392223	1050.83
TUR	JPN	137.112	64.7006	12.254	13.4055	3.10324	0.0645456	0.0284198	0.0341622	46.1757	0.782346	22.3067	0.384539	0.0310441	0.166338	13.424	0.284166	314.268
TWN	JPN	532.435	1888.61	398.329	296.282	92.6753	13.7392	7.73783	0.785755	280.192	43.4949	1372.83	191.99	5.90192	9.94046	832.955	115.914	6084.65
USA	JPN	4156.44	10973.6	1528.2	1319.61	341.987	430.603	239.194	80.8317	782.619	58.9401	1765.57	113.735	43.3335	167.475	703.419	47.7642	22756.2
AUS	KOR	187.588	459.762	244.103	145.667	59.3166	5.42834	3.07142	1.23453	40.0401	1.25194	94.679	3.18114	0.279937	2.09519	105.793	3.66241	1357.28
AUT	KOR	51.8927	91.1989	40.2504	45.2774	9.95252	0.0547815	0.0960797	0.0742225	46.5384	0.434284	79.0254	0.555732	0.0419003	1.61977	101.916	0.768355	469.818
BEL	KOR	52.1191	127.78	63.8238	37.9881	15.7302	0.146909	0.100808	0.136484	38.4949	0.335689	110.238	0.921163	0.135837	2.31182	127.144	1.13841	578.874
BGR	KOR	5.05192	5.52257	1.66066	1.57887	0.443092	0.000626748	0.000241929	0.000668648	2.38909	0.021639	2.30006	0.0175547	0.000192365	0.00295581	1.93508	0.0157819	20.9502
BRA	KOR	144.522	241.983	137.226	72.8357	37.1467	3.4206	1.06777	0.539999	30.0263	0.566173	41.4615	0.877025	0.171869	0.528127	53.6727	1.10408	767.169
CAN	KOR	89.4226	249.739	84.1642	74.3009	20.4741	1.00635	1.00412	0.643875	27.8819	0.5653	93.575	0.961627	0.325573	3.16679	75.5238	0.842313	723.627
CHE	KOR	83.5553	311.869	57.9621	49.753	14.2305	0.103743	0.0620294	0.14701	41.1345	0.184894	212.694	0.777516	0.0684219	2.66522	60.8167	0.278961	836.411
CHN	KOR	7176.1	6713.38	2613.97	2458.16	604.436	988.331	480.756	62.9372	813.776	60.6663	1084.47	66.415	287.41	95.512	1306.18	83.2186	24896.1
CYP	KOR	0.260276	0.41775	0.0788664	0.05849	0.0195028	7.44674e-06	3.39365e-06	9.29388e-06	0.0600545	0.000565397	0.136096	0.00134247	2.10773e-06	0.000158758	0.0327286	0.000267956	1.06629
CZE	KOR	14.6986	39.5862	13.8401	17.2709	3.36763	0.0316095	0.0279744	0.018315	7.98338	0.145651	25.8929	0.462654	0.0762217	0.42437	28.6036	0.588811	153.041
DEU	KOR	4196.43	2006.6	922.576	795.074	209.405	14.4905	13.3124	15.2805	1747.36	23.0544	729.68	7.92354	11.379	87.3759	878.922	9.80229	11670.7
DNK	KOR	50.4244	143.473	36.0455	38.7772	9.20187	0.0475679	0.286981	0.0322811	18.9696	0.144015	56.8994	0.423713	0.0295891	0.422665	42.6775	0.338737	398.274
ESP	KOR	269.221	229.265	83.0763	67.3744	20.6786	0.448207	0.271436	0.354427	192.754	2.58519	97.2471	1.02526	0.252983	1.76633	89.235	0.97983	1056.76
EST	KOR	1.27556	15.0728	3.83416	4.12593	0.966474	0.000498604	0.00063266	0.000709807	1.31134	0.0134722	10.5156	0.082021	0.000630806	0.0565585	7.26831	0.0625749	44.5902
FIN	KOR	36.396	218.269	76.769	91.2676	20.1287	0.100254	0.0632956	0.0522998	17.3018	0.152735	93.9826	0.741496	0.0401343	0.780214	89.0328	0.70071	645.94
FRA	KOR	2110.22	516.609	211.29	199.664	50.5186	2.0942	1.54672	1.66671	1467.73	17.3465	211.923	1.73259	0.880271	8.46811	241.101	2.09249	5045.86
GBR	KOR	570.833	1037.48	322.191	400.472	73.5541	4.5759	6.88474	2.92682	211.849	2.88854	252.841	3.53895	0.919447	8.42812	271.492	3.60353	3174.93
GRC	KOR	6.22713	8.85225	3.23746	2.55058	0.778347	0.00296896	0.037196	0.00263196	0.809516	0.00939124	0.978603	0.00955077	0.000637952	0.00238432	0.761572	0.00840646	24.2737
HRV	KOR	1.69471	1.56992	0.454438	0.385201	0.114767	0.000158692	4.2586e-05	0.000135372	0.442546	0.00384471	0.393964	0.0036203	4.24116e-05	0.00141496	0.284886	0.00247667	5.35477
HUN	KOR	42.3428	51.4773	15.4793	17.6609	3.87258	0.0160684	0.0362228	0.0121633	55.5517	0.914067	38.9376	0.596691	0.0409795	0.310875	41.8377	0.647977	269.771
IDN	KOR	485.337	535.377	241.477	142.026	62.9936	7.62519	1.35159	0.613422	153.105	26.5388	127.127	10.0614	2.87387	2.01696	127.458	10.4061	1936.51
IND	KOR	109.379	376.316	249.213	148.198	68.6282	7.74433	1.13887	0.818706	20.3474	0.757434	103.983	3.91301	0.814232	1.53307	139.533	5.26954	1237.61
IRL	KOR	56.4539	243.669	53.5667	42.3286	13.3424	0.0501601	0.0639847	0.058485	41.7035	0.1741	180.018	0.728957	0.0690493	0.494828	71.4924	0.316373	704.915
ITA	KOR	1171.73	527.658	202.547	190.792	54.9946	1.6273	0.97014	1.30576	328.398	4.90073	192.921	2.12863	0.853583	4.84885	165.694	2.03058	2853.85
JPN	KOR	1270.95	5333.42	2992.57	2067.37	717.162	191.02	100.794	46.7563	367.445	17.1953	1993.2	86.201	42.2676	53.8214	2715.99	114.652	18113.2
KOR	KOR	0	0	0	0	0	0	0	0	0	0	0	0	0	0	0	0	0
LTU	KOR	1.1586	5.68695	2.65385	1.59577	0.661979	0.000738928	0.000428875	0.00080316	0.310011	0.00450211	4.76147	0.0827378	0.000592849	0.0179531	5.26375	0.104749	22.3065
LUX	KOR	1.14627	2.56068	0.873309	1.0241	0.245901	0.000141764	0.00534907	0.000260278	2.17742	0.0101309	5.0242	0.0257355	0.000189033	0.0116852	4.2074	0.0221834	17.3381
LVA	KOR	1.2863	22.1146	4.95026	4.77588	1.22952	0.000662877	0.000513927	0.000769689	0.598779	0.00460135	9.02128	0.049846	0.000246215	0.054733	4.64451	0.0265609	48.7625
MEX	KOR	75.9117	106.266	39.4588	37.2408	9.22607	0.691521	0.502777	0.141947	31.8983	1.13765	22.5893	0.729043	0.506364	0.487379	26.6532	0.87429	354.327
MLT	KOR	0.232578	0.354862	0.291795	0.288078	0.117154	0.000112278	2.09461e-05	1.60134e-05	0.206798	0.00427281	0.309098	0.00763888	7.21281e-05	0.000177909	0.594372	0.0152671	2.42471
NLD	KOR	82.0808	125.62	70.9528	51.5423	16.9222	0.30931	0.18776	0.325137	54.8426	0.651689	112.628	1.23451	0.255341	7.71414	148.891	1.69115	675.96
NOR	KOR	243.224	185.108	75.3815	80.5103	19.7195	0.125603	0.946701	0.0817859	102.83	0.747984	58.6038	0.445519	0.0175054	1.34637	58.1089	0.415022	827.733
POL	KOR	82.0755	238.589	72.9825	82.571	18.2484	0.360934	0.486775	0.21204	22.4088	0.34621	64.8183	0.974616	0.240432	1.37994	65.9744	0.994931	652.763
PRT	KOR	18.0875	14.3106	4.84135	3.99949	1.28396	0.00446206	0.00263329	0.00344651	7.86281	0.0792214	4.21136	0.039654	0.00178292	0.0253028	3.97691	0.0409527	58.7789
ROU	KOR	21.118	20.3392	6.54032	7.65705	1.7339	0.00937328	0.00450018	0.00513143	8.6843	0.11208	7.94193	0.0916984	0.00241545	0.0438978	7.67211	0.0956862	82.058
ROW	KOR	7135.78	7975.44	2802.9	1449.35	538.9	1007.51	949.057	213.848	2571.27	118.887	2623.2	103.931	196.481	412.185	2689.96	102.55	32284.4
RUS	KOR	14.7639	114.401	77.4179	37.0971	18.7095	1.62896	0.949242	0.668049	2.64004	0.221976	16.9577	0.642136	0.077867	0.956492	22.0877	0.819593	310.046
SVK	KOR	54.5238	57.3207	14.0416	12.7033	3.40806	0.0236256	0.0335233	0.00923038	31.4017	1.67925	13.8073	0.590708	0.0995044	0.129146	12.9524	0.635917	203.373
SVN	KOR	5.10126	17.6741	5.11122	4.52113	1.29232	0.00251954	0.00575194	0.00170881	1.9699	0.0742808	5.07038	0.145302	0.00461253	0.0207984	4.40257	0.151421	45.5907
SWE	KOR	207.343	178.918	65.443	63.1978	16.6784	0.115531	0.119685	0.130556	103.758	0.851855	53.4509	0.356798	0.0658212	0.970492	44.3379	0.312054	736.232
TUR	KOR	55.808	55.1599	31.0772	26.8615	8.20412	0.473859	0.268601	0.0909482	15.4525	0.671494	20.3983	0.757652	0.220936	0.20647	25.7028	0.972489	242.335
TWN	KOR	172.168	611.862	316.052	217.494	78.7993	5.17529	2.31369	0.756895	87.9626	4.74015	499.713	33.5487	2.57717	4.89995	672.284	46.5652	2757.32
USA	KOR	2784.12	6002.92	2201.87	1932.81	486.389	369.208	256.84	124.722	449.201	19.1232	772.868	28.0532	31.941	102.58	836.961	30.3085	16432.3
AUS	LTU	0.13882	0.0618429	0.11542	0.235496	0.0354114	0.000701439	0.000527337	0.000441592	0.0361155	1.37237e-05	0.00893971	3.56104e-06	3.07332e-05	0.00057656	0.0482562	1.94222e-05	0.682697
AUT	LTU	16.7574	9.422	6.86223	4.00169	1.7129	0.0477874	0.0226719	0.0273776	11.3262	0.014686	5.65386	0.010646	0.0225603	0.141683	11.1593	0.0198809	67.2167
BEL	LTU	47.1345	26.0156	51.9537	17.7466	15.0424	0.54287	0.187155	0.286317	36.105	0.0486598	27.6237	0.0444187	0.486155	1.41666	109.428	0.16587	334.328
BGR	LTU	8.77056	1.38879	0.717995	0.421769	0.176595	0.000966961	0.000891574	0.000471428	6.37891	0.00417221	0.409521	0.000332162	0.000238829	0.000682795	0.592806	0.000450385	18.8666
BRA	LTU	2.85022	0.654713	0.670952	0.423313	0.189154	0.00459628	6.11155e-05	0.00198356	0.385532	0.000144733	0.0969387	3.59042e-05	0.00025727	0.00195072	0.267902	0.000101028	5.54799
CAN	LTU	7.19631	2.22551	1.12645	0.977694	0.250077	0.0134541	0.00875604	0.00387081	2.25822	0.000755737	0.71027	0.000217986	0.00189863	0.0249884	0.827062	0.000264819	15.6265
CHE	LTU	21.7252	5.75082	2.73013	2.02024	0.73027	0.0262624	0.00797031	0.012898	16.3267	0.00672226	3.42822	0.00241525	0.0092791	0.0597266	3.02277	0.00276436	55.8706
CHN	LTU	67.9687	46.6399	41.0619	19.7258	11.072	1.37624	0.128565	0.650642	11.0311	0.00424284	8.30485	0.00325296	0.27629	0.854414	14.9155	0.00562406	224.023
CYP	LTU	3.91807	1.88558	0.705565	0.486102	0.146813	0.000319361	0.000270337	0.000179456	1.58313	0.00119192	0.350561	0.00037906	6.99948e-05	0.000793306	0.247276	0.000271579	9.32798
CZE	LTU	52.4449	12.4122	14.2755	6.74585	3.87411	0.106844	0.0275449	0.0400894	43.1586	0.0712592	9.51186	0.017946	0.125248	0.202979	22.5975	0.053642	165.686
DEU	LTU	160.892	91.0014	96.9672	40.2557	21.9541	8.82389	4.06129	3.20141	61.1276	0.112868	33.9229	0.0744251	4.93152	5.92639	89.7919	0.194887	623.37
DNK	LTU	17.2769	13.5059	14.6222	6.64014	4.00568	0.275137	0.124543	0.0434656	6.90295	0.0258582	6.29433	0.0289672	0.209838	0.0844367	14.4445	0.0613788	84.5633
ESP	LTU	32.7297	8.76546	10.0689	4.25038	2.79085	0.196894	0.0478621	0.0770755	8.93296	0.00811773	3.28362	0.00295364	0.0843296	0.105722	9.31037	0.00888503	80.6784
EST	LTU	22.2675	35.258	20.4874	12.78	4.81617	0.276474	0.292258	0.026651	21.7329	0.525491	24.8411	0.978913	0.129297	0.197723	34.9692	1.11083	180.707
FIN	LTU	17.1932	14.1264	14.1144	7.13924	3.78621	0.279416	0.0709295	0.0443341	7.83463	0.022016	5.82032	0.0204636	0.0652471	0.0684627	13.8321	0.0437467	84.4849
FRA	LTU	78.1229	11.0563	14.9859	6.10141	4.11615	0.849958	0.1243	0.246961	30.0108	0.0443033	4.89736	0.00722858	0.309491	0.363718	14.6893	0.0245946	166.009
GBR	LTU	50.0419	14.997	14.0473	8.32077	3.6813	0.679098	0.412877	0.232939	13.6199	0.0212369	5.48079	0.00711651	0.149852	0.293214	11.7902	0.02008	123.815
GRC	LTU	1.16837	0.615273	0.435854	0.205393	0.111883	0.000811337	0.000355583	0.000696837	0.272119	0.000199833	0.0927893	6.53574e-05	0.000138457	0.000405092	0.158395	0.000110814	3.06372
HRV	LTU	2.34819	0.669484	0.41595	0.244238	0.0985361	0.000254472	0.000105145	0.000205287	0.688393	0.000553911	0.268043	0.000239399	8.33183e-05	0.00167337	0.35014	0.000319679	5.08796
HUN	LTU	37.8265	4.58935	6.37808	2.52525	1.8309	0.0407477	0.00789573	0.0124834	23.7711	0.0491802	4.27294	0.0101506	0.0448422	0.0497917	13.3504	0.0350344	94.8099
IDN	LTU	1.35946	2.3771	1.42178	1.16629	0.361416	0.00489622	4.96306e-05	0.00195187	0.348555	0.000127833	0.65402	0.000206303	0.000530924	0.00988486	0.851554	0.000276724	8.55848
IND	LTU	5.18873	1.80766	2.39674	1.00616	0.7014	0.0434801	0.000412099	0.00495177	1.07214	0.000673911	0.537636	0.000289301	0.00405113	0.012165	1.47704	0.0009917	14.2548
IRL	LTU	3.63581	2.48846	2.60012	1.22007	0.720677	0.00653619	0.00525381	0.00506602	3.34852	0.00104754	2.19441	0.000898761	0.00898277	0.0119589	3.90408	0.00172519	20.1704
ITA	LTU	57.3137	30.8736	31.4632	15.2608	8.3579	0.680436	0.353299	0.304552	22.1286	0.0213394	11.6586	0.0126819	0.269967	0.486902	30.3666	0.0310201	209.612
JPN	LTU	1.936	1.22874	2.37581	0.811559	0.69779	0.0248431	0.00305911	0.0173727	0.698424	0.000200444	0.558208	0.000160907	0.00375704	0.0289429	2.17907	0.000637301	10.5662
KOR	LTU	10.286	13.7986	29.6336	9.8697	8.80921	0.200048	0.00776022	0.105255	6.74697	0.00213649	8.85683	0.00275948	0.0802528	0.297715	34.5248	0.0109542	123.3
LTU	LTU	0	0	0	0	0	0	0	0	0	0	0	0	0	0	0	0	0
LUX	LTU	3.40445	3.54352	1.51813	1.09599	0.320207	0.000898044	0.000349047	0.000798368	3.50782	0.0021799	3.97942	0.0023222	0.00162072	0.0118654	3.86432	0.00216738	21.2611
LVA	LTU	80.3894	49.7988	33.7992	20.4866	8.2763	1.12045	1.1572	0.0312074	31.6817	2.21971	22.3842	1.92382	0.32963	0.238558	32.3821	2.76149	289.015
MEX	LTU	4.43531	4.61215	12.4429	3.83911	3.77814	0.04327	0.00215763	0.02982	1.46472	0.000280562	1.67007	0.000317502	0.0194229	0.0686457	7.73117	0.00146668	40.1405
MLT	LTU	5.21275	1.3425	0.528505	0.379058	0.108825	5.55584e-05	1.99973e-05	3.94882e-05	5.8411	0.00284116	1.2189	0.000496057	8.09116e-05	0.000457076	0.937432	0.0003893	15.6433
NLD	LTU	24.5001	10.5928	17.0244	6.44935	4.56452	0.281124	0.143119	0.121646	17.742	0.0270453	11.5159	0.020583	0.242454	1.66996	39.7662	0.0736437	134.758
NOR	LTU	10.2215	13.9089	7.71831	4.5447	1.83472	0.323307	0.140387	0.0277528	2.95417	0.0201058	3.55899	0.0255908	0.0394488	0.0820559	3.84529	0.0261366	49.2824
POL	LTU	270.586	126.384	116.684	65.2355	29.7333	5.989	2.66478	0.619827	96.9155	0.465521	47.0961	0.268605	2.30058	1.28475	102.339	0.565859	869.219
PRT	LTU	1.1754	1.49606	2.11948	0.850612	0.606268	0.0158069	0.00279884	0.00403311	0.682821	0.00124818	0.90591	0.00148733	0.00470386	0.0104288	2.7549	0.00574441	10.6387
ROU	LTU	4.18605	6.86934	3.41826	2.5089	0.805945	0.0117452	0.00371624	0.00481977	1.67063	0.00189609	1.7261	0.00157045	0.00253746	0.00955562	2.14059	0.00226264	23.3657
ROW	LTU	99.0953	100.363	134.946	44.644	35.1629	38.4875	17.0467	8.56799	40.1635	0.0790996	38.799	0.081625	5.38999	13.1766	123.034	0.253354	699.317
RUS	LTU	27.8887	34.6475	74.6687	22.2849	23.1116	7.09737	4.76736	1.15998	4.88681	0.0294219	5.55687	0.0355207	0.302529	0.702477	22.9712	0.140879	230.257
SVK	LTU	8.84387	16.5781	9.38206	5.5216	2.25944	0.0181648	0.00716948	0.0119932	4.58843	0.00922382	10.2433	0.0102632	0.023749	0.107472	11.3955	0.01371	69.018
SVN	LTU	43.4999	2.71073	1.54905	0.922151	0.395173	0.00263029	0.00183435	0.000927179	9.85862	0.0772139	1.25097	0.00635695	0.00150382	0.00662037	1.81509	0.00724582	62.2311
SWE	LTU	50.7575	38.971	31.912	19.5529	8.33251	1.06335	0.916342	0.230075	14.0607	0.101703	10.4912	0.0622669	0.417709	0.26846	15.5521	0.11039	192.832
TUR	LTU	10.1761	4.17869	3.74588	2.27306	0.993333	0.0370038	0.00673491	0.0122841	3.48266	0.00241822	2.07546	0.00119313	0.0122563	0.0235646	3.22401	0.00203917	30.2476
TWN	LTU	2.53367	3.88423	3.21978	1.61865	0.855177	0.00582414	0.000489899	0.00497104	1.92752	0.000479135	3.11738	0.000729795	0.00234717	0.0374891	6.46354	0.00157178	23.6767
USA	LTU	73.5904	36.6657	18.6246	11.875	4.22493	0.895593	0.174747	0.459973	12.088	0.00442312	3.92056	0.00177949	0.0599531	0.525467	4.75523	0.00226794	167.891
AUS	LUX	0.184357	0.226779	0.818643	0.462813	0.154816	0.00334565	0.000273648	0.00282207	0.0220838	1.65417e-05	0.0326696	2.418e-05	0.000149192	0.0025785	0.247689	0.000185874	2.1596
AUT	LUX	13.1342	9.92533	22.7219	12.0801	5.83435	0.341279	0.187037	0.0967568	7.67879	0.0317172	5.65109	0.0244775	0.127393	0.206926	22.1121	0.119543	100.302
BEL	LUX	294.746	127.896	275.962	147.395	65.2403	14.3081	12.6096	1.36952	163.531	1.26963	77.0358	0.695292	6.26191	2.92393	276.3	3.43921	1471.68
BGR	LUX	1.74694	3.05153	9.28346	5.74276	2.10717	0.0495974	0.0327037	0.00453941	0.447752	0.00647555	0.95269	0.00898722	0.00900599	0.00418472	4.72028	0.0615772	28.2332
BRA	LUX	0.855581	2.2515	0.292725	0.121934	0.0749995	0.00167002	0.000183208	0.000802161	0.0995473	6.71608e-05	0.25586	0.000170844	9.59158e-05	0.00153967	0.0712815	4.72615e-05	4.02811
CAN	LUX	36.0732	8.04026	19.1193	10.7517	4.53253	0.0962306	0.0155591	0.0749028	22.3952	0.010531	1.45995	0.000762542	0.022738	0.108792	5.74878	0.00297915	108.458
CHE	LUX	17.5569	19.8664	55.5541	27.4625	11.4329	2.21416	1.69754	0.233474	5.95144	0.0309168	5.69956	0.0335276	0.714066	0.183383	22.945	0.190813	171.784
CHN	LUX	44.8788	16.7567	38.0477	21.4284	8.54577	1.28607	0.0745691	0.628653	4.84933	0.00380786	1.78383	0.0014759	0.287126	0.426594	7.26565	0.00604714	146.273
CYP	LUX	0.461044	0.543305	1.69717	0.997307	0.38589	0.00302078	0.000846835	0.000397929	0.138125	0.0011253	0.166931	0.00132968	0.000890108	0.000769922	0.964136	0.00748448	5.37176
CZE	LUX	9.8014	11.6111	37.0954	20.8341	8.86208	0.196011	0.0650837	0.0699139	2.92961	0.012679	4.31299	0.0153931	0.122662	0.137679	21.8671	0.0911087	118.038
DEU	LUX	356.626	394.2	853.653	443.666	179.827	116.589	60.0616	22.1386	119.919	0.520521	99.1686	0.579792	49.4562	20.0109	379.291	2.6562	3098.92
DNK	LUX	5.23355	5.7549	15.6992	8.76153	3.75893	0.140026	0.0460237	0.0299624	1.39407	0.00567086	1.69673	0.00812146	0.0494145	0.0346538	7.93631	0.0405018	50.6025
ESP	LUX	11.0903	11.4619	23.7296	8.81876	6.98881	0.423566	0.0879545	0.201223	3.62998	0.00648501	4.52159	0.00783912	0.198609	0.187625	16.2347	0.0276332	87.6291
EST	LUX	1.62266	3.21225	9.20611	5.57895	2.09412	0.0145556	0.0136547	0.00248574	0.380175	0.010012	0.780301	0.0110338	0.0052334	0.011099	4.16752	0.0925516	27.2051
FIN	LUX	0.503882	1.22207	3.24164	1.37254	0.916281	0.0166243	0.00362618	0.00516849	0.171432	0.000410508	0.474182	0.00105944	0.005164	0.00861691	2.14029	0.00477993	10.0905
FRA	LUX	489.948	406.275	968.297	554.005	216.182	66.5141	33.6396	13.432	232.093	0.602237	62.2682	0.393934	14.4974	4.97596	280.247	1.81475	3345.91
GBR	LUX	33.1767	634.825	1608.8	927.478	347.849	71.3066	19.4029	31.3773	6.67681	0.0223334	83.1015	0.451787	9.97666	7.26299	398.827	2.11787	4183.25
GRC	LUX	0.67366	3.10006	8.03577	4.35419	1.94367	0.0343121	0.0219126	0.011615	0.077511	0.000683781	0.25472	0.00221924	0.00386058	0.00199382	1.1902	0.0102205	19.7206
HRV	LUX	3.62001	5.62234	13.9999	8.06921	3.21498	0.00943486	0.00312645	0.0059115	0.599807	0.00129963	0.98396	0.00205757	0.00234976	0.00898989	4.04624	0.00907721	40.2144
HUN	LUX	5.93814	15.6041	42.6699	25.3149	9.70768	0.237166	0.135639	0.0419271	1.65519	0.0114191	3.66391	0.0277745	0.141698	0.0483765	18.053	0.139924	123.41
IDN	LUX	0.0649007	0.0480396	0.0619916	0.0297403	0.016977	0.000198859	2.31107e-06	9.26113e-05	0.0188879	1.14177e-05	0.00964081	5.87729e-06	2.02785e-05	0.000222987	0.0201088	1.21282e-05	0.270861
IND	LUX	0.332712	0.2964	0.652548	0.234704	0.204076	0.00447249	0.000544443	0.00173491	0.12713	8.57984e-05	0.113197	7.64466e-05	0.000496891	0.00319881	0.416823	0.000282549	2.38854
IRL	LUX	23.325	91.0459	206.018	115.216	43.0176	3.0098	6.64767	0.322927	28.7141	0.157878	53.1718	0.322635	4.87872	0.685935	291.944	1.72566	870.531
ITA	LUX	51.3097	88.0372	233.129	134.879	53.1931	8.87669	4.88693	1.94619	9.63598	0.0395264	12.3138	0.0563295	2.10144	0.786398	58.8441	0.28328	660.404
JPN	LUX	16.218	27.1005	67.3901	38.6311	15.5248	0.881434	0.0953849	0.485182	2.37272	0.00164096	2.40494	0.00186049	0.127199	0.132344	10.5027	0.00821723	181.891
KOR	LUX	613.03	13.1351	31.3603	18.1236	7.22133	0.154645	0.00513468	0.104938	307.374	0.16658	1.94751	0.00112755	0.0664138	0.0816775	7.82683	0.00455905	1001.13
LTU	LUX	0.276124	0.761823	2.24699	1.20376	0.556164	0.00169146	0.00110131	0.00129895	0.0491858	0.000311795	0.281369	0.000634485	0.000721158	0.00585064	1.36553	0.00408738	6.75709
LUX	LUX	0	0	0	0	0	0	0	0	0	0	0	0	0	0	0	0	0
LVA	LUX	0.348672	0.981067	2.41091	1.28342	0.607818	0.0023696	0.00134342	0.0008278	0.0702709	0.000575828	0.402709	0.00117952	0.000514125	0.00512489	1.45439	0.00638346	7.57889
MEX	LUX	0.0905278	0.853998	2.141	1.12276	0.53082	0.00600309	0.000262884	0.00467948	0.00864749	3.4661e-06	0.0745327	3.36419e-05	0.00338014	0.0029172	0.331095	0.000148614	5.17088
MLT	LUX	0.270835	0.520147	5.84442	3.39217	0.941461	0.0346835	0.00984661	0.000508293	0.260394	0.00692171	0.208791	0.0054092	0.0883664	0.000641402	2.38353	0.0676303	14.0499
NLD	LUX	36.5902	22.1574	58.5395	29.4627	13.9053	1.87811	1.17313	0.421529	23.2287	0.0901016	13.5846	0.0641195	1.12902	1.80603	59.3937	0.295367	263.769
NOR	LUX	4.89103	30.1494	76.0825	43.3305	17.8376	0.42443	0.144996	0.153798	1.49227	0.0032269	6.92526	0.0179145	0.0437636	0.34705	31.6513	0.0823803	213.649
POL	LUX	16.1542	25.5069	67.2387	36.8344	16.2275	0.620405	0.265921	0.277135	4.67825	0.0103061	5.79545	0.0149173	0.242593	0.227351	27.2931	0.071872	201.485
PRT	LUX	0.96821	5.62599	13.4296	7.4305	3.18907	0.0659601	0.0270929	0.0170403	0.319	0.00102783	0.916025	0.00593159	0.0148043	0.0108207	3.39111	0.0254788	35.441
ROU	LUX	40.3185	95.0565	245.296	141.824	56.6889	0.722906	0.19761	0.302214	5.2168	0.0232425	12.1314	0.0545437	0.147593	0.167148	57.2938	0.257525	655.741
ROW	LUX	224	434.786	552.791	268.882	133.495	435.392	296.466	43.9631	65.3466	0.271755	113.696	0.507203	52.8436	34.4477	457.23	2.04056	3116.25
RUS	LUX	1.66032	3.16354	11.0606	6.50027	2.75123	0.539843	0.319867	0.0838685	0.0738559	0.00108071	0.344857	0.0014041	0.0154347	0.0472757	1.82845	0.0114835	28.4037
SVK	LUX	8.83156	9.16905	39.4652	28.1171	8.31758	0.155182	0.10583	0.0347643	1.38171	0.0240931	2.20352	0.0225411	0.0737797	0.0657659	14.6427	0.216672	112.834
SVN	LUX	1.84479	4.15826	12.311	7.53252	2.82895	0.015195	0.00770178	0.00575375	0.538701	0.0038316	0.925486	0.00510264	0.00689601	0.0111463	5.0126	0.0363245	35.2682
SWE	LUX	11.151	16.0227	57.8558	37.4313	12.8678	0.700483	0.597032	0.2281	2.43494	0.016442	3.2966	0.0222549	0.200789	0.20452	23.0279	0.167077	166.277
TUR	LUX	1.0002	6.35029	12.2527	5.75858	3.37762	0.0794994	0.0102035	0.044433	0.347182	0.000363018	2.54301	0.0027431	0.0393033	0.0438507	7.39885	0.00771993	39.2576
TWN	LUX	3.14629	1.19517	2.026	0.907337	0.603686	0.00622543	0.00729502	0.00419773	2.23066	0.00149644	0.951114	0.000615425	0.00217765	0.017835	3.13352	0.00196571	14.2373
USA	LUX	25.3477	156.191	386.936	182.548	96.0021	17.9583	0.36847	11.9956	4.30177	0.00286439	15.2544	0.0106365	1.58426	4.69807	65.465	0.0459788	968.895
AUS	LVA	1.0078	0.876982	0.476225	0.282295	0.114903	0.00194942	0.000358857	0.0018302	0.267786	4.36118e-05	0.167044	2.79865e-05	9.06539e-05	0.00370863	0.197315	3.25826e-05	3.39873
AUT	LVA	28.6858	11.4994	5.18066	2.74101	1.32663	0.0483305	0.0210197	0.0180253	17.2513	0.0108847	5.29759	0.00456634	0.0184017	0.0752841	4.52801	0.00483178	76.7275
BEL	LVA	15.4299	18.4657	8.44437	4.63969	2.02061	0.102278	0.0266125	0.036078	8.00775	0.00467363	9.87807	0.00718879	0.0579071	0.165596	9.7143	0.00819761	77.0398
BGR	LVA	6.80709	1.62193	1.24763	0.419244	0.356856	0.00254302	0.000942381	0.000911313	5.12786	0.00174834	0.684574	0.000330017	0.000392332	0.00119081	0.838768	0.000433208	17.1137
BRA	LVA	0.484071	0.640867	0.41563	0.158001	0.0878568	0.00158979	7.2877e-05	0.000861386	0.0737795	1.17188e-05	0.086251	1.42618e-05	8.73988e-05	0.000884321	0.0867797	1.43442e-05	2.03681
CAN	LVA	3.10968	3.48835	1.49926	0.955083	0.368946	0.00904132	0.00331272	0.00530271	0.844173	0.000111674	0.899206	0.000122419	0.00193898	0.028147	0.903172	0.00011905	12.1164
CHE	LVA	53.5618	24.6289	4.28908	3.77939	1.15942	0.0821849	0.0370965	0.0170488	41.892	0.0176123	17.9509	0.00879379	0.0348844	0.252061	5.33662	0.00557014	153.078
CHN	LVA	76.1226	45.9293	16.26	15.2882	3.97376	0.53541	0.0713699	0.234489	19.5509	0.00357183	8.77144	0.00164596	0.116901	0.948584	7.92455	0.0014718	195.74
CYP	LVA	3.42063	0.557266	0.271821	0.0986964	0.0723951	0.000623964	0.000633317	6.91825e-05	1.92251	0.00368116	0.135658	0.000740765	0.00024134	0.000214014	0.108393	0.00053451	6.59491
CZE	LVA	12.0049	11.8859	6.15348	3.31277	1.52219	0.0240731	0.0308251	0.011696	9.69324	0.00492281	7.18718	0.00436519	0.0245689	0.0859854	7.49342	0.00433109	59.45
DEU	LVA	90.8604	82.8495	38.8124	22.6276	8.34116	2.87122	1.22857	1.0275	33.6956	0.0221839	30.6382	0.0267826	1.42931	2.84252	30.6843	0.0284781	348.051
DNK	LVA	26.537	25.3521	11.3996	6.19819	2.75931	0.281711	0.0950208	0.0353012	9.69853	0.0248471	10.5956	0.0271616	0.222349	0.0881129	10.1999	0.0266041	103.562
ESP	LVA	11.2209	5.46512	2.54385	1.66415	0.649153	0.055365	0.0160463	0.014239	3.12794	0.00173105	2.05673	0.00113024	0.019855	0.0333126	1.82749	0.00103735	28.7024
EST	LVA	41.5893	87.772	64.6908	17.6704	15.5777	1.84713	1.28419	0.0547393	34.7761	1.1409	51.8349	3.73352	0.954236	0.490642	66.1135	7.04061	396.606
FIN	LVA	21.2601	26.0793	14.4039	7.98418	3.45748	0.404861	0.0584387	0.0573397	8.50208	0.0215007	11.7408	0.0369346	0.0718803	0.0800739	12.6989	0.0416375	106.938
FRA	LVA	34.4685	16.4568	5.83161	4.70888	1.46204	0.187516	0.0579717	0.0770539	13.1936	0.00623518	5.69214	0.00283848	0.0515104	0.187887	5.03952	0.00250315	87.4514
GBR	LVA	34.099	33.4233	14.0161	8.96173	3.4413	0.894995	0.289892	0.204021	9.29772	0.00670831	7.78242	0.0071952	0.13558	0.241789	7.95116	0.00779356	120.78
GRC	LVA	1.0671	0.449603	0.282513	0.191725	0.0803657	0.000618226	0.000653004	0.000372218	0.222297	0.000248833	0.0569515	5.40661e-05	0.000102226	0.000191003	0.073838	6.66162e-05	2.4273
HRV	LVA	2.13845	0.536322	0.299929	0.139828	0.0795155	0.000154569	2.94906e-05	0.0001294	0.675408	0.000225413	0.138903	4.81201e-05	5.02557e-05	0.000527744	0.141626	4.92387e-05	4.15237
HUN	LVA	29.7488	7.99533	3.34574	1.76711	0.843227	0.00903619	0.00471435	0.00384477	23.8688	0.00845238	5.37648	0.00370476	0.0065334	0.0244212	4.21268	0.00393015	77.2344
IDN	LVA	1.94878	1.54626	0.771628	0.764664	0.204271	0.00197674	5.0614e-05	0.00084817	0.516349	7.72999e-05	0.309791	4.64113e-05	0.000207165	0.00516856	0.350664	5.28019e-05	6.42112
IND	LVA	5.09359	2.93924	1.53407	0.835769	0.400444	0.0145295	0.000383408	0.00276179	1.80853	0.000430993	1.04839	0.000259341	0.00139674	0.0125856	1.01069	0.000256083	14.7037
IRL	LVA	5.4538	6.58046	2.34965	1.73008	0.528467	0.00831869	0.00216126	0.00362106	6.93208	0.00186728	11.3588	0.00338795	0.0135569	0.0356535	8.33362	0.00281071	43.3632
ITA	LVA	33.9299	18.8854	8.79124	5.61567	2.12765	0.161911	0.0702412	0.0686167	10.7246	0.00495774	6.25612	0.00313812	0.0519146	0.147013	5.95358	0.00315356	92.8084
JPN	LVA	1.98025	2.50274	1.24684	0.934713	0.319018	0.0168027	0.00200297	0.00858403	0.577317	8.41416e-05	1.12741	0.000158258	0.00191643	0.0281874	1.22834	0.00017124	9.97577
KOR	LVA	9.99213	3.82423	1.78543	1.59575	0.470069	0.0143326	0.00127131	0.00588555	5.00152	0.000827998	2.2736	0.000376654	0.00493721	0.0439398	2.35116	0.000384137	27.3854
LTU	LVA	94.2396	76.9792	67.2718	15.1838	17.1254	2.09288	4.30784	0.128375	31.6731	0.532196	36.8585	0.864741	1.11604	0.1906	50.9818	1.19485	400.762
LUX	LVA	2.8059	3.83242	1.27212	0.67971	0.294422	0.00117463	0.000497068	0.000639902	3.45498	0.0017452	4.1549	0.00214099	0.00247066	0.0095729	2.3833	0.00117364	18.9019
LVA	LVA	0	0	0	0	0	0	0	0	0	0	0	0	0	0	0	0	0
MEX	LVA	1.29001	0.260346	0.112515	0.0702784	0.0306018	0.000266432	6.47569e-05	0.000213579	0.481971	4.16805e-05	0.118912	1.02253e-05	0.000146679	0.0015884	0.103315	8.95461e-06	2.47039
MLT	LVA	2.26226	0.823839	0.344154	0.197685	0.0788984	0.000275132	0.000102381	3.4081e-05	2.67195	0.00608588	0.421966	0.000515577	0.000427938	0.000227479	0.351295	0.000419739	7.19533
NLD	LVA	20.1174	45.6727	14.7364	7.11893	3.31697	0.224445	0.0928163	0.0871072	16.0614	0.00952505	29.9172	0.0155559	0.109725	1.11304	19.0293	0.0105666	157.673
NOR	LVA	12.9623	13.3313	4.74815	6.70979	1.22821	0.236669	0.0419721	0.0221461	4.06858	0.0173851	3.1297	0.0166104	0.0445237	0.0812918	2.86874	0.0138082	49.5278
POL	LVA	180.546	79.0019	40.6316	21.4873	9.8666	1.04564	0.565301	0.18859	98.3361	0.101089	31.0641	0.0516645	0.436126	0.501025	30.4896	0.0507231	494.418
PRT	LVA	1.00718	0.86057	0.308045	0.161709	0.0712617	0.000547338	0.000108764	0.000376731	0.462558	0.00014742	0.359211	0.000144557	0.000150736	0.00189636	0.231101	0.000113314	3.46537
ROU	LVA	3.90144	1.75932	1.08625	0.437901	0.25026	0.00229986	0.000536571	0.00115597	1.42213	0.000475766	0.439861	0.000178532	0.000504987	0.0023023	0.4684	0.000207659	9.77395
ROW	LVA	101.465	61.2901	34.161	14.8947	6.87935	12.1223	5.80148	2.30314	55.7226	0.0359633	23.2758	0.0222311	1.46777	3.97747	28.5841	0.0274829	352.045
RUS	LVA	33.8816	204.495	127.983	51.4575	32.1508	10.3468	8.67569	1.90103	4.4434	0.0105324	31.3814	0.0743218	0.37449	1.62692	37.1376	0.0888091	546.041
SVK	LVA	16.492	8.07842	2.77745	1.56379	0.666468	0.0045644	0.00631609	0.00283325	20.1994	0.00709861	3.14879	0.00174152	0.00455197	0.0223763	2.48239	0.00139551	55.4658
SVN	LVA	29.199	1.87777	0.935845	0.420315	0.228617	0.00149809	0.000256355	0.000447516	6.90565	0.0318636	0.813364	0.00206195	0.000822221	0.00379136	0.802012	0.00200677	41.3071
SWE	LVA	44.9483	33.0272	15.9765	10.7403	3.84377	0.74503	0.467806	0.1329	13.8965	0.0654264	8.1379	0.0343066	0.253647	0.151839	7.48095	0.0361061	139.962
TUR	LVA	16.5822	6.03997	2.58909	1.66187	0.64415	0.0192015	0.00251626	0.00688329	6.77018	0.00421512	2.68397	0.00109124	0.00710346	0.0203291	1.56886	0.000692206	38.6034
TWN	LVA	2.50947	3.88035	1.29797	2.4484	0.359983	0.00244114	0.000551554	0.00223261	1.71435	0.000207783	2.73631	0.000338539	0.00115752	0.0706549	2.95191	0.00037007	17.9784
USA	LVA	21.6851	27.8761	16.1972	8.52373	4.13668	0.66553	0.176263	0.399659	3.02451	0.000512859	2.87001	0.000532781	0.0519659	0.370578	3.53005	0.000676002	89.5209
AUS	MEX	33.5014	39.8117	15.9154	21.7198	2.31224	0.114806	0.11649	0.0450476	7.22046	0.0420411	9.76776	0.069699	0.00600984	0.224849	9.4109	0.0622453	140.354
AUT	MEX	42.3219	44.6819	15.0425	23.2418	2.25297	0.0117675	0.0193449	0.0128659	21.4658	0.0536245	28.2997	0.0598145	0.00765338	0.430756	24.8263	0.0522854	202.822
BEL	MEX	73.7261	113.34	23.3363	28.9943	3.37915	0.0621951	0.0684866	0.0360692	38.7166	0.174794	73.8774	0.413989	0.0549065	1.08888	44.8678	0.272578	402.56
BGR	MEX	1.41088	1.88106	1.01631	2.12277	0.161476	0.000121132	1.39191e-05	0.000176576	0.693987	0.00156085	0.940953	0.0020717	3.57563e-05	0.00231231	2.15113	0.00415247	10.3897
BRA	MEX	283.43	331.195	110.114	121.951	15.866	3.45247	1.69479	0.251125	65.3752	1.06587	79.5395	1.30429	0.204912	0.776315	69.4656	0.994696	1086.72
CAN	MEX	361.812	575.492	193.565	290.694	25.0647	11.1885	25.434	3.50662	144.302	3.45017	171.481	4.5575	4.32331	6.72304	227.07	6.41275	2055.16
CHE	MEX	273.809	196.496	77.6044	120.229	11.3687	0.222715	0.706675	0.122522	178.616	2.34743	117.673	0.994298	0.519109	1.5866	89.7978	0.485818	1072.7
CHN	MEX	5082.41	2260.78	1877.89	3927.65	263.612	51.5894	69.2458	28.8171	1504.32	5.31575	557.008	2.4032	15.7785	205.205	2036.27	6.98338	17896
CYP	MEX	0.00966547	0.00752585	0.00303472	0.00684342	0.000491587	1.17605e-07	5.80971e-08	1.68143e-07	0.00388501	9.40934e-06	0.00192602	4.03099e-06	3.21886e-08	3.35608e-06	0.0032919	9.39265e-06	0.0366944
CZE	MEX	25.6306	23.7454	10.2172	13.0009	1.53188	0.00677577	0.016341	0.00443592	23.3404	0.0516374	19.5706	0.0416767	0.00873336	0.264672	25.1593	0.0550481	142.659
DEU	MEX	820.792	1362.11	404.901	543.686	54.1283	4.20742	8.23032	3.6114	266.895	1.08972	425.16	1.56713	2.90768	36.3519	370.735	1.36635	4308.59
DNK	MEX	68.0239	45.3032	15.1231	20.5309	2.26669	0.0113318	0.0104502	0.00718273	21.2121	0.0516632	20.751	0.0522282	0.00766592	0.153971	18.4777	0.0465498	212.076
ESP	MEX	360.057	305.849	111.622	133.014	16.0091	1.07233	0.301093	0.196453	129.174	2.0225	137.518	2.77725	0.396473	2.25879	113.595	2.15115	1318.22
EST	MEX	2.37781	1.89911	2.52197	5.79814	0.406814	0.000101861	0.00011433	0.00021671	8.5781	0.0158133	5.45815	0.0099396	0.00029447	0.042398	30.7409	0.0565784	57.9137
FIN	MEX	24.2491	20.8398	6.46506	8.9232	0.978918	0.00547153	0.00292425	0.00262331	8.93254	0.0209079	9.99807	0.0225579	0.00194795	0.0590289	8.77014	0.019975	89.3346
FRA	MEX	543.765	291.255	137.432	216.02	21.6268	1.70586	1.3006	0.639435	209.769	1.17317	123.566	0.657547	1.14802	5.21878	173.832	1.00429	1730.56
GBR	MEX	161.956	348.155	66.2972	95.8207	9.46395	0.914025	0.311591	0.641992	39.648	0.202559	71.0829	0.355724	0.204207	1.94242	50.9442	0.32316	848.394
GRC	MEX	26.1138	4.86839	1.62604	1.81596	0.232341	0.000483819	0.000180987	0.000637084	8.98452	0.0246283	1.31964	0.00386313	0.000106277	0.00476391	1.16599	0.00337881	46.1707
HRV	MEX	9.91336	1.352	0.337284	0.500904	0.0538002	3.32421e-05	2.21684e-05	3.71627e-05	2.75847	0.00524764	0.457878	0.000799435	8.68724e-06	0.00180713	0.35239	0.000576994	15.7397
HUN	MEX	18.5481	28.5517	9.22436	15.6643	1.39315	0.00421678	0.00640683	0.00270755	28.9401	0.089228	20.3003	0.0522694	0.0137362	0.138663	41.7562	0.129644	164.839
IDN	MEX	49.9934	70.0264	27.5972	46.4534	4.20355	0.0620602	0.0295951	0.0240021	20.1158	0.0535837	18.087	0.0541566	0.00900844	0.356747	39.1464	0.104266	276.333
IND	MEX	114.739	255.537	92.0479	88.8169	13.168	0.894956	0.126363	0.128017	42.9719	0.288037	92.965	0.702325	0.0986377	1.01293	73.2333	0.549207	777.298
IRL	MEX	43.3413	167.983	43.9182	41.917	6.14591	0.0456758	0.0513147	0.0338671	40.4842	0.0832148	121.629	0.272713	0.0810575	0.384069	75.6842	0.173605	542.675
ITA	MEX	420.994	626.59	135.515	188.319	19.6108	0.6738	0.323909	0.299281	130.746	0.624459	144.226	0.735282	0.265003	2.98672	108.223	0.547702	1780.9
JPN	MEX	691.976	1885.99	676.587	1049.19	97.7527	7.61514	12.6851	3.21718	175.327	0.727867	371.072	1.72603	1.79224	13.077	493.009	2.10549	5484.29
KOR	MEX	1696.74	1789.93	826.727	1678.06	125.335	5.2738	4.01282	2.15336	819.884	4.12557	575.539	3.74172	3.25119	26.1157	1269.72	6.28845	8843.43
LTU	MEX	0.293072	0.925974	0.229879	0.386243	0.0341224	3.13204e-05	2.46739e-05	3.41006e-05	0.0869678	0.000446181	0.588823	0.00375398	2.22557e-05	0.00208937	0.417078	0.00254238	2.97127
LUX	MEX	1.08822	1.57656	0.645919	0.856572	0.0955728	8.45895e-05	3.90599e-05	0.000119877	1.70118	0.00400076	2.40658	0.00615901	0.00013438	0.00649552	2.44328	0.00689377	10.8393
LVA	MEX	0.212255	0.371964	0.0808148	0.141867	0.0117841	4.51597e-06	6.47054e-06	6.36255e-06	0.0845041	0.000150314	0.14624	0.000216192	1.41592e-06	0.000762519	0.11444	0.000183592	1.16532
MEX	MEX	0	0	0	0	0	0	0	0	0	0	0	0	0	0	0	0	0
MLT	MEX	0.143396	0.110838	0.0595061	0.10421	0.00904628	1.79275e-06	1.75505e-07	1.34329e-06	0.119781	0.000305006	0.121913	0.00060401	1.82986e-06	4.30938e-05	0.196748	0.000897642	0.867884
NLD	MEX	49.9118	74.4305	20.1796	25.3576	2.88513	0.0658621	0.0800823	0.0460259	32.648	0.122155	65.0268	0.25155	0.0426029	2.96037	56.7838	0.201479	331.053
NOR	MEX	8.50388	67.5744	15.1874	16.6325	2.16675	0.0141364	0.00504557	0.0101935	2.31763	0.00547784	18.4799	0.0434334	0.00221792	0.339317	10.1476	0.0248384	141.484
POL	MEX	79.945	36.5288	13.5662	21.6096	2.12058	0.0151572	0.0183615	0.0134154	36.0493	0.0842635	12.94	0.0288595	0.00867678	0.260951	20.9449	0.0486162	224.205
PRT	MEX	29.8772	44.2625	11.7102	14.0717	1.66418	0.00870757	0.00122288	0.00610293	16.9675	0.0870809	20.9819	0.136487	0.00287876	0.111964	15.6001	0.0990095	155.601
ROU	MEX	2.76632	4.79589	3.12843	5.54105	0.481494	0.00182895	0.000329877	0.000942093	1.11463	0.00306244	1.98628	0.00616818	0.000478824	0.0168941	3.96862	0.0114672	23.8255
ROW	MEX	1356.4	4574.69	1455.51	2905.85	168.439	104.294	265.925	58.2383	623.522	3.74214	1741.59	11.3118	18.2426	407.19	3544.51	18.3432	17258.7
RUS	MEX	0.779842	109.538	37.1076	30.5581	5.09309	0.094899	0.0117254	0.118516	0.108335	0.000267376	19.2908	0.0478641	0.00453684	0.804083	12.9792	0.032201	216.575
SVK	MEX	1.69317	4.23602	1.70086	2.2452	0.248353	0.000297607	0.000162262	0.000402008	1.49772	0.0029646	3.12649	0.00600387	0.000750241	0.0278405	4.736	0.00933396	19.5333
SVN	MEX	6.54786	3.89628	1.24744	1.66019	0.184642	8.0913e-05	9.56131e-05	0.000159265	2.04305	0.00332844	1.83259	0.00346909	7.33023e-05	0.00771317	1.88097	0.00345632	19.3291
SWE	MEX	66.7878	62.858	33.5298	57.6267	5.08376	0.0310213	0.0137112	0.0394031	24.4147	0.0439725	17.3242	0.0341073	0.016806	0.516608	32.1605	0.0616865	300.588
TUR	MEX	37.8753	133.914	21.9611	31.7436	3.20359	0.0593092	0.0580069	0.0262882	9.92356	0.0419823	25.166	0.108326	0.0192361	0.174052	16.1716	0.0663425	280.518
TWN	MEX	203.877	696.463	389.053	776.703	60.617	0.60113	0.597563	0.434446	117.052	0.365133	370.734	1.57977	0.390188	14.9706	797.578	2.54384	3433.94
USA	MEX	7401.1	17226.9	2739.13	3379.41	591.607	6227.61	9656.84	190.703	1056.72	77.2619	2715.12	180.409	594.355	377.332	3228.22	217.715	55865.9
AUS	MLT	0.393333	0.230257	0.332901	0.248809	0.0710127	0.00114893	0.000355093	0.000967049	0.0700003	3.66414e-06	0.0374681	2.0678e-06	4.88232e-05	0.00105386	0.0826447	5.27502e-06	1.47017
AUT	MLT	6.73378	10.0276	12.2608	14.8555	2.50403	0.566126	0.386339	0.0336942	2.188	0.00199014	2.88056	0.00395243	0.130979	0.0577047	6.94768	0.0144448	59.6074
BEL	MLT	6.64838	6.38329	12.9392	11.3173	2.4939	0.255465	0.0867122	0.0542069	2.95646	0.00111853	1.81808	0.00134184	0.108192	0.0548834	6.52109	0.00603968	51.6664
BGR	MLT	3.73677	0.843963	1.5629	1.50196	0.315962	0.00391748	0.00228071	0.000983418	2.68177	0.00110312	0.231891	0.000245353	0.000999116	0.000706632	0.802438	0.000977119	11.6902
BRA	MLT	0.462433	0.0483958	0.0456955	0.0527655	0.0102345	0.000287199	5.01328e-05	0.000108037	0.025633	1.61845e-06	0.00471296	3.59046e-07	1.42858e-05	5.82262e-05	0.00876588	6.47434e-07	0.659169
CAN	MLT	13.4421	23.9113	50.7051	43.9268	10.2525	0.44845	1.22137	0.134774	5.30515	0.000531505	3.80897	0.000587242	0.0698359	0.284656	16.24	0.00220936	169.76
CHE	MLT	9.75389	4.94867	5.49088	4.63056	1.19457	0.0845919	0.0536007	0.0265756	4.60276	0.00075005	1.3155	0.000369636	0.0294658	0.0274173	2.63836	0.00103953	34.8017
CHN	MLT	32.9399	33.9046	31.9737	28.532	7.11463	1.00364	0.492428	0.509258	7.25629	0.000428445	9.4961	0.000576794	0.264479	1.91297	16.6515	0.00101041	172.059
CYP	MLT	1.6571	4.59481	8.99536	8.44442	1.79045	0.0786919	0.02761	0.0022466	0.595948	0.000973761	0.555476	0.00237892	0.0252802	0.00259649	1.85732	0.00792895	28.6415
CZE	MLT	2.35578	4.44444	3.76092	5.68426	0.817878	0.0482182	0.0322868	0.00563194	0.729684	0.00035844	3.82389	0.000997662	0.0149878	0.033173	6.05196	0.0025398	27.8102
DEU	MLT	19.4126	24.6573	16.0376	15.3171	3.41952	0.718365	1.24294	0.357249	5.73027	0.00079567	8.06603	0.00115606	0.442235	0.776835	11.7491	0.00169402	107.948
DNK	MLT	2.13487	2.5766	5.72758	4.11206	1.11979	0.0516766	0.0226908	0.0126376	0.59559	0.000251424	0.522862	0.000287368	0.0340662	0.00673027	1.40804	0.0011032	18.3306
ESP	MLT	8.48382	3.77254	1.82984	2.42958	0.435893	0.0122235	0.0517428	0.00948273	2.44066	0.000221112	0.96207	8.26951e-05	0.00505913	0.0199692	1.07821	9.52567e-05	21.5349
EST	MLT	0.914287	1.54675	2.18837	2.86041	0.439816	0.0121303	0.00995902	0.00065633	0.158193	0.000251282	0.286278	0.000518043	0.00277536	0.002737	0.970001	0.00200139	9.39609
FIN	MLT	0.892459	0.937238	1.37678	1.44508	0.295886	0.00463465	0.00316596	0.00243549	0.416193	6.80549e-05	0.354831	7.09602e-05	0.00124892	0.00479623	1.1689	0.000238026	6.90663
FRA	MLT	17.9723	57.0809	35.8183	35.2958	8.52068	1.94827	0.949875	0.410569	5.66276	0.00124148	21.1599	0.00747228	0.695591	0.812557	29.5024	0.0105187	215.879
GBR	MLT	46.804	137.376	209.679	137.004	46.4224	67.1827	126.095	2.58314	8.63263	0.00511808	14.7764	0.013818	6.62953	1.03037	53.6867	0.0590384	858.117
GRC	MLT	2.62686	0.428214	0.614051	0.634342	0.125681	0.00442249	0.00892643	0.000829981	0.548249	0.000910453	0.0646133	8.26425e-05	0.000703072	0.000302471	0.127415	0.000197717	5.18745
HRV	MLT	0.938663	0.950452	1.0083	1.43247	0.208251	0.0036545	0.0142939	0.000429099	0.202848	0.000197558	0.163931	0.000207446	0.0010206	0.00100414	0.421419	0.000633108	5.34957
HUN	MLT	0.499986	0.146564	0.186946	0.2469	0.0398989	0.000935296	0.00158363	0.000223525	0.624024	0.000141133	0.106121	3.47065e-05	0.000655578	0.000729265	0.242935	0.000108785	2.0981
IDN	MLT	0.206718	0.039074	0.0129827	0.0264915	0.0035836	3.28381e-05	1.35784e-06	1.61681e-05	0.0122761	4.63559e-07	0.00506819	2.00763e-07	3.61489e-06	8.26029e-05	0.00570968	2.28282e-07	0.312046
IND	MLT	4.55005	0.593518	0.357995	0.624286	0.0876694	0.00250142	0.00073811	0.000739574	1.27312	5.82268e-05	0.204715	8.87291e-06	0.000270918	0.00299823	0.316136	1.44404e-05	8.01498
IRL	MLT	3.06516	0.925383	0.854924	1.82634	0.175659	0.00226465	0.00431746	0.00157799	3.60539	0.00073507	1.7019	0.000361535	0.00417485	0.0117564	5.04987	0.00107958	17.2425
ITA	MLT	50.8238	82.5234	52.0515	56.1039	12.4257	3.9793	3.91011	0.385529	14.13	0.00690422	27.2662	0.0137429	1.08359	0.760644	38.2184	0.0205768	343.742
JPN	MLT	0.512574	0.988217	0.541931	0.538032	0.137148	0.0134464	0.00894171	0.00423922	0.143848	9.34038e-06	0.269141	2.09055e-05	0.00426061	0.0133701	0.333573	2.68724e-05	3.50905
KOR	MLT	18.0379	19.9271	12.2779	11.9037	3.12561	0.105835	0.0266572	0.0520171	9.02561	0.000438467	10.1361	0.000695154	0.0638578	0.432479	14.0125	0.000955604	99.1983
LTU	MLT	0.15501	0.1318	0.104071	0.20021	0.0226136	0.000196663	0.000840272	5.53943e-05	0.040686	2.47958e-05	0.0336562	2.30924e-05	7.84309e-05	0.0001432	0.0754587	6.00135e-05	0.765035
LUX	MLT	0.916548	3.77978	13.2053	9.50741	2.43162	0.054619	0.014543	0.00670526	0.545032	0.00029141	2.67159	0.00141394	0.177912	0.0217811	14.7854	0.00762323	48.1393
LVA	MLT	0.694326	0.504195	0.467336	0.884845	0.0960187	0.000663759	0.00132043	0.000159602	0.264929	0.000101963	0.0773676	7.65304e-05	0.000155736	0.000590148	0.216066	0.000243055	3.2088
MEX	MLT	0.100049	0.0858368	0.045078	0.0453039	0.0121536	0.000400848	0.000273475	0.000114497	0.0423068	2.0255e-06	0.0412471	2.09455e-06	0.000340565	0.00061251	0.0507456	2.61919e-06	0.424489
MLT	MLT	0	0	0	0	0	0	0	0	0	0	0	0	0	0	0	0	0
NLD	MLT	9.17874	20.4427	47.5864	37.8809	9.01226	0.984713	0.450459	0.214718	5.14866	0.00308406	9.80849	0.00760173	0.523233	0.406301	37.348	0.0320126	179.093
NOR	MLT	0.21971	2.95744	4.15016	3.27768	0.949617	0.178774	0.10346	0.0120428	0.0462396	7.318e-05	0.842846	0.00108988	0.0175666	0.0221024	1.71579	0.00295988	14.5006
POL	MLT	7.51447	7.97384	13.8343	14.4912	2.72462	0.202781	0.28245	0.0455173	4.52173	0.00104806	1.18428	0.00126448	0.0563289	0.0301723	4.08546	0.00577285	56.9615
PRT	MLT	0.517126	1.2466	0.809125	1.02457	0.181974	0.00113049	0.00073195	0.00084137	0.287204	4.62523e-05	0.459584	4.34719e-05	0.000394472	0.00303696	0.450927	5.36622e-05	4.98372
ROU	MLT	3.08858	2.37191	2.42448	4.23021	0.492174	0.0907012	0.0533279	0.00264123	0.932252	0.0022949	0.457241	0.00242943	0.0174448	0.0042965	1.32748	0.0081744	15.5068
ROW	MLT	56.1991	90.1852	43.1038	86.5192	8.46838	18.4573	18.9983	3.72453	18.3168	0.00588842	53.8453	0.0121116	2.14471	10.292	91.1508	0.0234188	501.475
RUS	MLT	4.0296	4.28069	2.00751	1.86106	0.505384	0.0430486	0.0133023	0.0144552	0.653166	7.67517e-05	0.602351	7.16799e-05	0.00187013	0.0264228	0.688567	8.12445e-05	14.7279
SVK	MLT	0.833179	1.62465	1.59433	1.80075	0.330096	0.0106447	0.00779331	0.00169101	0.771535	0.000110796	0.748902	0.00018213	0.00343543	0.00575557	1.19634	0.000392441	8.93044
SVN	MLT	0.245706	0.0879046	0.0430006	0.0647388	0.0108496	5.19362e-05	3.75665e-05	2.54991e-05	0.10606	4.12886e-05	0.0472308	1.61648e-05	2.75078e-05	0.00026572	0.0560698	2.0724e-05	0.662464
SWE	MLT	13.9282	31.7306	61.8301	60.7982	11.8612	3.20422	1.10876	0.229909	2.40342	0.00553931	4.87321	0.0141245	0.902585	0.19977	20.4728	0.0638627	213.661
TUR	MLT	7.38763	4.27308	5.05693	4.34014	1.14486	0.0526053	0.0516705	0.0153978	2.33266	0.000305464	0.831658	0.000136209	0.013651	0.0101606	1.68239	0.000319311	27.1942
TWN	MLT	0.193244	7.11768	4.20728	4.09486	1.09104	0.0092062	0.000869199	0.00908476	0.117969	4.14915e-06	4.60701	0.000210729	0.00540209	0.199876	6.08398	0.000281164	27.7403
USA	MLT	3.49674	12.5742	21.8454	19.0906	4.1379	0.617678	0.149814	0.404085	0.338768	2.24051e-05	0.998944	7.09228e-05	0.0439306	0.205988	2.74322	0.000206441	66.6611
AUS	NLD	63.0307	84.4733	75.0624	35.4131	20.6019	0.64464	0.402998	0.267072	10.6673	0.129057	9.95855	0.159834	0.0286906	0.246494	15.9917	0.248741	317.365
AUT	NLD	97.1133	112.512	94.7864	46.8142	25.7262	0.868514	0.4637	0.569007	32.92	1.33666	35.2725	1.34483	0.436295	0.677687	50.3928	2.06856	503.395
BEL	NLD	1012.05	1766.27	1566.89	639.76	386.893	52.4855	41.0789	7.96406	392.971	29.8333	586.291	52.4405	46.187	10.9638	854.733	76.5361	7526.08
BGR	NLD	19.4325	14.9538	13.9009	7.04575	3.86038	0.01473	0.0155719	0.00986765	11.2681	0.201016	6.19813	0.120827	0.00405324	0.0137015	10.8896	0.211571	88.1476
BRA	NLD	140.905	171.68	133.26	68.4056	36.4401	1.8092	0.464942	0.377031	29.3043	0.369052	12.1989	0.221527	0.093724	0.131815	16.9488	0.298545	612.925
CAN	NLD	164.865	100.216	72.2808	46.0907	21.5452	0.620837	0.265499	0.343676	70.7497	0.579174	33.4285	0.270139	0.142098	1.24561	46.7455	0.347185	559.76
CHE	NLD	908.032	1164.37	1030.84	469.686	268.534	16.9292	7.75241	6.72393	331.241	13.4833	276.471	14.203	7.39214	4.89484	378.002	21.3381	4920.27
CHN	NLD	8741.65	4106.38	3221.13	2033.05	918.446	193.082	85.7566	65.3048	2755.78	22.493	837.005	8.05675	42.6193	172.483	1499.54	13.8728	24717.6
CYP	NLD	2.76339	2.22252	1.78814	0.700088	0.480114	0.000626259	0.00081241	0.000590251	1.24705	0.0282213	0.650057	0.0153115	0.000133475	0.00111249	0.70115	0.0172807	10.6178
CZE	NLD	141.996	178.063	144.834	80.563	40.8148	0.863881	0.561015	0.427928	145.82	6.77515	120.628	5.26164	1.18671	1.64511	208.283	9.39183	1087.22
DEU	NLD	2645.68	3055.51	1712.91	1037.08	407.282	403.88	201.685	54.9163	719.718	45.6551	699.156	49.1744	160.534	70.6941	928.69	61.232	12255.7
DNK	NLD	157.166	92.7587	68.1957	41.1207	19.4449	0.563885	0.522527	0.196698	58.2448	2.48937	32.7167	1.33969	0.396603	0.36131	47.337	1.94212	524.892
ESP	NLD	305.241	246.457	185.934	88.4925	50.5689	3.80892	2.68676	1.42161	78.2008	2.85786	55.5649	2.17045	1.41141	1.08505	64.9941	2.59786	1093.68
EST	NLD	7.87397	26.024	15.5546	6.58133	4.10484	0.00990499	0.00530345	0.00583269	8.30799	0.355294	15.5357	0.471246	0.00872277	0.108604	17.2923	0.599707	102.847
FIN	NLD	108.225	192.51	149.368	65.8045	41.2161	0.871045	0.399589	0.245753	44.0569	1.22238	51.9116	1.61321	0.310285	0.447663	75.1159	2.2608	735.893
FRA	NLD	997.412	1138.46	946.102	511.573	258.465	85.0279	35.3161	17.7977	319.703	13.2532	240	11.0902	23.7163	10.4561	404.693	18.9089	5032.71
GBR	NLD	1704.94	1957.31	1329.97	554.684	351.718	130.538	50.0331	24.2655	295.537	14.2857	264.381	14.3208	18.597	9.2806	328.961	16.8863	7066.86
GRC	NLD	22.7664	15.4163	13.5677	5.1318	3.65957	0.0346885	0.0454349	0.0258938	4.45406	0.128155	1.78454	0.0488905	0.00623145	0.00732099	2.51585	0.0696805	69.6777
HRV	NLD	14.7548	30.0287	16.9075	8.02783	4.58603	0.0168605	0.0143902	0.00937353	3.92259	0.111385	7.31691	0.216151	0.0052395	0.0309671	7.40319	0.21504	93.5927
HUN	NLD	106.978	99.1564	86.2626	45.7321	24.039	0.279747	0.188548	0.138122	151.434	3.96431	60.507	1.84198	0.385763	0.37011	103.707	3.05322	688.129
IDN	NLD	168.015	86.5382	38.0662	19.6967	10.0429	0.156281	0.0384952	0.041292	94.0775	0.64084	14.6231	0.122388	0.0139508	0.197649	12.7926	0.103111	445.191
IND	NLD	296.479	216.191	154.716	77.1627	41.4154	1.41	0.60307	0.358714	26.6735	0.272614	20.9622	0.18211	0.201112	0.281932	32.1584	0.280142	869.361
IRL	NLD	275.463	190.365	148.675	84.8597	41.4515	0.933083	0.853402	0.287707	391.678	30.6835	246.769	18.838	1.77052	1.26785	359.059	26.3517	1820.2
ITA	NLD	685.576	315.934	237.572	133.778	67.357	13.6634	5.78075	2.47197	238.004	10.4062	75.8973	3.52972	4.29892	2.41359	105.251	5.03055	1907.24
JPN	NLD	736.746	415.705	331.696	308.052	112.352	4.46107	3.10601	2.81008	191.148	1.13162	106.883	0.6346	0.990889	6.55817	202.356	1.19748	2426.02
KOR	NLD	199.261	172.837	144.464	127.799	48.2188	1.54051	1.77832	0.667554	96.1566	0.739556	78.8703	0.605419	0.976374	3.71461	149.97	1.13766	1029.53
LTU	NLD	12.6985	23.5911	15.1313	6.27721	4.00719	0.01001	0.0183719	0.0103174	3.50418	0.0899139	10.8161	0.240332	0.00592784	0.0567901	10.5231	0.234526	87.2204
LUX	NLD	118.067	170.097	176.597	95.5359	50.5095	0.209625	0.174498	0.347758	129.585	3.61533	155.852	4.28603	0.286329	0.544854	288.612	8.08998	1202.76
LVA	NLD	11.7878	49.3058	28.6498	11.9731	7.47454	0.0230634	0.0137086	0.00998032	5.10363	0.124767	20.0193	0.466074	0.00502283	0.15635	20.2021	0.464097	155.791
MEX	NLD	95.1126	34.6341	21.4155	20.0715	6.97457	0.117078	0.0682213	0.0586448	164.484	0.815989	33.057	0.176742	0.0651139	0.488874	64.6098	0.326577	442.516
MLT	NLD	2.9586	8.82879	8.51191	3.49002	2.26998	0.00588562	0.00262773	0.000918088	2.31492	0.13832	4.1608	0.314196	0.011827	0.00368828	7.39678	0.524366	40.9869
NLD	NLD	0	0	0	0	0	0	0	0	0	0	0	0	0	0	0	0	0
NOR	NLD	133.077	104.002	89.3887	61.0011	26.2339	0.918733	0.504433	0.254311	45.2939	2.12991	24.4756	0.928092	0.16066	0.809335	44.9491	1.65892	535.864
POL	NLD	670.982	429.872	383.547	202.552	106.058	5.35278	3.4687	2.17345	310.041	12.5735	135.966	5.50445	2.56321	2.88725	236.284	9.69407	2519.75
PRT	NLD	30.6252	29.8858	20.5796	9.92975	5.71147	0.0771814	0.0737537	0.0358611	15.5965	0.462459	10.0164	0.282083	0.0256979	0.0767621	12.6642	0.365888	136.417
ROU	NLD	182.046	127.834	130.852	62.6098	35.5462	0.464522	0.258806	0.212765	63.5163	1.55437	37.5712	0.931454	0.100863	0.296777	72.0366	1.7721	717.654
ROW	NLD	3963.03	3320.17	1960.03	1447.95	546.458	515.737	495.671	166.533	2026.02	42.3526	1810.46	35.5542	75.4523	386.019	3302.83	59.4402	20154.9
RUS	NLD	39.4858	52.8572	45.4004	23.6947	12.2369	0.629448	0.373033	0.370933	4.06639	0.0997096	5.75549	0.144554	0.0295618	0.277557	8.82519	0.219151	194.469
SVK	NLD	89.2489	39.8653	30.1476	13.5102	8.1828	0.0548304	0.0300471	0.0398066	173.868	3.11693	12.9691	0.298962	0.0631206	0.116265	20.0602	0.459047	392.08
SVN	NLD	26.7919	14.6175	13.858	7.07539	4.09429	0.00987023	0.00821434	0.0118716	8.98956	0.209609	6.60466	0.158948	0.00894689	0.0358713	11.7972	0.286763	94.6227
SWE	NLD	265.707	458.843	354.272	195.029	99.4728	3.69609	4.59518	1.94668	69.1987	2.84587	120.089	4.3745	2.00653	3.04582	166.996	6.25083	1758.64
TUR	NLD	132.214	44.6572	40.5345	29.55	12.4028	0.470451	0.291302	0.17461	34.216	0.703876	13.6417	0.27026	0.168875	0.15679	22.4757	0.44997	332.386
TWN	NLD	271.357	129.406	104.967	94.4332	35.3316	0.536465	1.0856	0.210869	181.377	1.45039	77.9445	0.577112	0.336701	3.31658	145.036	1.08304	1048.55
USA	NLD	2984.35	4517.27	3465.69	1649.87	905.256	291.693	74.1433	99.9919	354.948	6.09466	397.842	8.0998	20.5563	57.3355	582.791	11.4367	15429.8
AUS	NOR	21.5351	15.2937	5.4205	2.20868	1.27197	0.0455602	0.0179863	0.0211314	4.50197	0.0275151	2.84517	0.0163065	0.00208665	0.0477715	1.73094	0.0100697	55.0021
AUT	NOR	52.0083	74.7089	21.985	8.20317	5.43542	0.0871742	0.0268894	0.0670267	28.3022	0.266252	33.23	0.326561	0.0511032	0.419823	16.2356	0.173945	241.573
BEL	NOR	141.682	191.726	49.1766	18.5929	10.7352	0.47101	0.129219	0.221148	49.3881	0.561189	79.6734	0.892598	0.424567	0.844738	33.6092	0.398414	578.741
BGR	NOR	2.18576	5.67469	1.33944	0.48214	0.308859	0.000975965	0.000218052	0.000556476	1.2739	0.00713574	2.31788	0.0141135	0.000255287	0.00287581	0.963687	0.00596292	14.5798
BRA	NOR	40.0908	223.838	60.0814	20.632	13.7613	2.39246	0.555827	0.172952	2.77442	0.0389391	16.1415	0.237327	0.113768	0.111647	9.85639	0.136065	390.942
CAN	NOR	149.714	120.502	60.8565	18.5403	18.9314	0.888182	0.3541	0.359118	75.5549	0.309544	47.5433	0.25139	0.235104	1.45577	44.198	0.301669	540.019
CHE	NOR	274.296	267.637	56.5496	23.528	12.9472	0.24941	0.127073	0.216203	116.497	0.734206	94.0304	0.574259	0.122741	1.06784	28.3734	0.1899	877.216
CHN	NOR	953.785	528.454	129.184	49.4996	29.4236	7.72038	4.504	2.25021	217.849	1.06174	105.558	0.526165	1.74054	10.2303	49.4253	0.249381	2091.52
CYP	NOR	0.28353	0.468906	0.158229	0.0400564	0.0357728	3.25537e-05	9.80382e-06	4.44206e-05	0.106496	0.000735908	0.120598	0.00092623	7.5874e-06	0.000239811	0.0673276	0.000490458	1.28358
CZE	NOR	50.291	50.3047	17.3171	6.8903	4.48097	0.0354815	0.0143043	0.0316667	56.5571	0.295588	41.3044	0.283109	0.0423247	0.399902	24.4296	0.177406	252.878
DEU	NOR	752.076	902.996	219.987	93.1863	45.9387	15.4254	4.09135	4.87497	239.557	3.61909	258.144	4.30912	7.90983	16.471	115.962	2.04583	2686.99
DNK	NOR	853.058	741.693	187.316	70.729	42.2083	4.70559	3.09703	0.667623	300.295	10.7291	257.731	9.95172	3.26999	1.55109	115.713	4.60642	2607.89
ESP	NOR	254.473	192.797	48.0452	17.4498	11.293	1.04655	0.210838	0.246116	65.8244	0.979609	33.8937	0.588864	0.359084	0.469043	16.7338	0.315178	644.816
EST	NOR	24.3932	207.589	42.6208	16.5218	10.7643	0.0516997	0.0407371	0.0211421	19.1128	0.345357	151.942	3.37064	0.0289668	0.685471	68.7511	1.61082	547.888
FIN	NOR	217	292.224	68.8216	24.1595	15.9973	0.808087	0.255239	0.181215	99.8367	3.14241	88.8503	2.88486	0.301781	0.505754	36.964	1.29502	853.537
FRA	NOR	560.953	743.973	196.65	67.5494	42.6921	13.2153	2.58076	2.19438	186.72	2.28484	141.575	2.17016	3.19681	3.19004	65.5762	1.01155	2035.78
GBR	NOR	1007.61	1837.15	395.241	167.426	92.2587	48.0435	8.72521	5.83906	244.089	6.47206	336.16	8.66158	6.39648	7.2297	150.868	3.77516	4326.55
GRC	NOR	4.1404	3.06482	0.827814	0.308158	0.188686	0.00175284	0.00042631	0.00110655	0.734768	0.00678723	0.381624	0.0033305	0.000355079	0.000913763	0.198213	0.00180355	9.86242
HRV	NOR	14.2459	19.3508	6.91155	2.6845	1.6676	0.00328713	0.00477653	0.00222481	4.16093	0.0306544	5.73215	0.0408263	0.00106488	0.0198226	3.78349	0.0277008	58.6819
HUN	NOR	17.3115	21.1402	6.4795	2.38625	1.54878	0.00862677	0.00184509	0.00664201	23.2755	0.109063	20.1473	0.105673	0.0108293	0.0724273	10.4986	0.0577724	103.175
IDN	NOR	13.5799	9.81368	1.73176	0.791254	0.401555	0.0085995	0.00122251	0.00267786	4.14962	0.0211775	2.65264	0.0148688	0.00098768	0.0235764	0.905446	0.00479644	34.1062
IND	NOR	56.0082	84.6308	18.6338	6.49514	4.23406	0.216391	0.0198016	0.0428959	4.52661	0.025112	7.10543	0.0405312	0.0229163	0.0591815	3.69929	0.0229466	185.785
IRL	NOR	66.2773	206.195	50.4304	15.4145	11.0819	0.193836	0.0339493	0.0853538	55.6797	0.592942	357.394	1.21197	0.189855	0.85468	116.088	0.412226	882.543
ITA	NOR	168.412	148.495	50.7785	20.2392	12.6753	0.80829	0.174153	0.350175	48.9042	0.400468	41.9305	0.368855	0.284744	0.848537	24.3131	0.230345	519.286
JPN	NOR	96.5167	138.198	41.4255	17.1799	10.0507	0.908494	0.393487	0.295875	23.3427	0.136812	25.1342	0.135639	0.171099	0.656445	15.2106	0.0843146	369.868
KOR	NOR	1173.86	202.288	46.5447	17.0068	9.74016	0.669886	0.838364	0.149116	565.595	5.20102	35.2223	0.229624	0.343391	0.57286	15.0556	0.0998701	2074.57
LTU	NOR	88.1399	178.981	43.5637	16.4273	10.7489	0.0722005	0.0836706	0.0296642	30.666	0.476418	77.414	1.29807	0.0416806	0.338244	28.238	0.481374	477.025
LUX	NOR	12.5091	23.573	8.13533	2.12533	1.76686	0.0105211	0.00101803	0.00774005	12.0986	0.132604	27.8513	0.311784	0.020514	0.0529344	14.7208	0.165353	103.509
LVA	NOR	22.0519	92.3138	23.4019	9.02789	5.97525	0.0242319	0.0149805	0.0106662	13.1422	0.223567	52.1148	0.91569	0.00743499	0.236105	28.0506	0.441555	247.97
MEX	NOR	13.2577	9.97573	3.82105	1.41173	1.05199	0.0176278	0.00178892	0.0109034	15.7334	0.0350246	8.76322	0.020779	0.00933884	0.0811582	5.0201	0.0120528	59.2279
MLT	NOR	31.0874	47.0749	15.3567	4.10373	3.29869	0.00455835	0.000278627	0.00130992	15.7363	0.135824	23.7675	0.240831	0.00534665	0.0127486	12.2872	0.134167	153.413
NLD	NOR	213.337	388.636	171.205	53.2834	39.1457	2.57241	1.53107	1.02391	119.074	1.47936	204.286	2.58477	2.35334	4.14082	130.003	1.71948	1336.71
NOR	NOR	0	0	0	0	0	0	0	0	0	0	0	0	0	0	0	0	0
POL	NOR	362.553	445.978	112.481	45.6481	28.4118	1.89572	0.838851	0.431962	141.119	2.17026	150.447	2.58554	0.839744	1.99825	71.922	1.35662	1370.81
PRT	NOR	11.7673	23.8059	6.76559	2.49037	1.63021	0.01592	0.00743125	0.00922518	3.32635	0.037593	7.23582	0.0755511	0.00531683	0.0368077	3.89056	0.0438093	61.148
ROU	NOR	80.2703	25.3893	6.64452	2.27095	1.58381	0.0146071	0.00812688	0.00653214	27.0376	0.184694	6.65314	0.0433368	0.00327129	0.0252166	3.05112	0.0204055	153.218
ROW	NOR	708.178	1285.9	299.133	85.0734	58.934	124.08	45.6285	20.9929	237.459	2.58299	348.933	3.8234	14.3054	34.2833	164.863	1.89126	3436.18
RUS	NOR	2.24419	38.1856	29.5088	7.50074	7.64917	0.365793	0.0740006	0.237407	0.263266	0.00227233	4.03693	0.0411409	0.0144183	0.154633	4.45804	0.0347471	94.7726
SVK	NOR	10.2532	17.735	4.33117	1.64273	1.06318	0.00296995	0.000330402	0.00364254	5.0308	0.0282331	8.72542	0.0494226	0.00478928	0.0553465	4.27462	0.0257604	53.2298
SVN	NOR	12.7938	7.6836	2.30851	0.828404	0.609185	0.000704337	0.000187265	0.00113817	6.61827	0.0318928	4.22944	0.0218695	0.00068544	0.0180259	2.20611	0.0125943	37.379
SWE	NOR	2696.18	2834.45	709.286	249.339	156.491	37.6326	23.792	3.59488	793.928	42.858	761.936	57.1721	15.1063	12.2269	321.59	21.3215	8738.22
TUR	NOR	181.43	40.3109	15.7542	7.29088	3.75559	0.122623	0.0389538	0.0453692	52.0034	0.492871	13.7808	0.147935	0.0432674	0.101697	8.35375	0.0935784	323.774
TWN	NOR	131.874	93.4493	30.1418	13.2229	7.75674	0.0902736	0.0443023	0.0583409	86.6882	0.318162	58.387	0.209613	0.0426415	1.25976	32.5114	0.121487	456.221
USA	NOR	698.77	1097.28	290.418	113.615	65.4066	27.8731	6.1966	8.14465	76.3359	0.516278	112.509	0.760006	2.11096	10.4173	55.5589	0.374874	2566.68
AUS	POL	26.4677	14.5449	5.79567	4.48709	2.16662	0.0359078	0.0185894	0.0268249	4.99314	0.0170244	2.19474	0.00769357	0.00163362	0.051856	1.98261	0.00698405	62.8057
AUT	POL	406.735	333.727	135.089	128.81	53.9436	2.1543	2.28041	1.16988	176.941	4.34567	149.322	4.72129	1.14515	2.6697	151.425	4.78121	1559.54
BEL	POL	348.984	230.196	84.4045	85.567	33.8424	2.00662	1.2339	0.631504	150.344	2.31195	110.986	1.98775	1.24709	1.69168	106.306	1.94979	1164.14
BGR	POL	61.6432	24.0486	7.76901	7.75481	3.12665	0.0231598	0.0468534	0.0101939	38.8562	0.679324	11.2512	0.218378	0.00582856	0.017532	9.86725	0.181644	165.513
BRA	POL	18.7639	11.311	4.13013	4.23254	1.4519	0.0332924	0.00939256	0.0134238	3.84075	0.0152194	1.50451	0.00548661	0.00193478	0.0141396	1.50568	0.00552672	46.84
CAN	POL	88.8888	33.6768	10.6487	11.6048	4.22727	0.125026	0.0491492	0.0615032	38.9171	0.647752	8.46312	0.0338196	0.0592506	0.298156	7.86498	0.0356755	205.611
CHE	POL	481.831	219.187	66.4045	86.2646	26.4475	1.36261	1.44774	0.607415	281.297	2.29744	87.0407	1.15977	0.644895	1.29433	62.7538	0.906971	1321.11
CHN	POL	2829.36	1029.74	425.06	743.39	185.056	19.6231	6.32165	13.8952	745.171	1.9226	255.899	0.675829	4.96085	52.4666	411.39	1.04729	6726.24
CYP	POL	16.5887	22.4829	6.22043	5.32858	2.30801	0.00480804	0.00784859	0.00210833	3.93208	0.0740142	5.13373	0.104744	0.00125823	0.00846584	3.29253	0.0659025	65.5704
CZE	POL	595.838	419.481	157.592	149.498	59.4396	4.24478	5.39146	0.643251	425.216	25.1931	216.87	16.0997	4.84222	2.97	241.861	16.4903	2341.9
DEU	POL	4031.71	3039.83	1034.72	1047.86	306.987	214.392	322.356	50.3894	1123.82	41.2708	881.768	42.1512	163.042	87.6379	974.804	44.5692	13409.3
DNK	POL	190.642	149.887	49.9653	67.5163	20.7423	1.06765	0.74952	0.209014	63.6126	2.04963	58.9939	2.05636	0.491096	0.545848	59.7647	2.10695	670.533
ESP	POL	393.471	238.335	81.5174	80.9576	32.3373	1.75495	3.16851	0.964553	97.7333	1.09567	56.0815	0.742044	1.31074	1.07967	54.9472	0.742645	1046.41
EST	POL	16.6379	41.1085	15.1471	14.1741	4.97144	0.0420562	0.0911146	0.00917923	15.5801	1.39556	23.3563	1.49961	0.041048	0.136695	24.4265	1.79067	160.421
FIN	POL	74.9355	302.96	130.213	121.183	44.9078	1.24348	0.756871	0.348523	23.109	0.569329	111.197	2.36434	0.364833	0.998915	114.142	2.44349	932.037
FRA	POL	934.507	514.099	181.585	233.593	71.9242	12.1135	15.584	4.7154	275.486	4.19484	144.116	2.56572	4.21042	5.30303	163.178	2.96349	2570.69
GBR	POL	1025.42	530.002	150.558	183.715	59.2324	11.4317	13.8829	4.04912	202.519	2.87379	92.0698	1.45921	2.37592	2.64426	89.005	1.45223	2373.06
GRC	POL	25.4076	9.33685	4.00013	3.27769	1.66759	0.0121713	0.0170946	0.00897989	5.02025	0.0444045	1.74053	0.019138	0.00188393	0.0069674	2.10679	0.022133	52.7056
HRV	POL	48.8128	23.293	7.79595	8.93152	3.22545	0.0145123	0.0328244	0.00775318	14.0845	0.30965	7.21769	0.176206	0.00485964	0.0313367	6.75435	0.171719	120.896
HUN	POL	357.794	168.864	66.6116	63.2393	26.2905	0.675543	1.35924	0.186799	284.642	9.08852	111.111	4.37328	1.05917	0.623671	128.456	4.86919	1229.41
IDN	POL	83.8183	42.1289	15.5323	31.7869	7.03346	0.0480421	0.0152104	0.0299509	43.3334	0.101899	18.3773	0.042742	0.00725021	0.271981	29.6446	0.0703677	272.261
IND	POL	64.0254	56.1698	19.5554	20.4653	8.16652	0.156378	0.0223795	0.0597282	11.4373	0.0322352	9.57633	0.0267581	0.0182464	0.112035	10.8047	0.0308792	200.663
IRL	POL	206.162	168.276	49.0748	66.7004	19.3167	0.268936	0.286537	0.122001	274.538	1.02113	266.305	1.07743	0.311521	0.880925	207.186	0.892092	1263.18
ITA	POL	966.302	620.238	254.034	258.829	109.917	13.2163	13.0283	4.01726	299.973	4.71575	160.558	3.05607	5.05018	4.36575	182.732	3.46357	2903.89
JPN	POL	317.938	87.2377	40.1322	53.7132	18.632	0.513779	0.217063	0.368906	82.5017	0.188166	20.9637	0.0474988	0.133491	0.86153	29.3212	0.0668221	652.888
KOR	POL	959.406	383.364	190.533	364.365	89.3626	1.54775	0.836876	1.21337	476.567	1.28087	179.209	0.498464	0.859401	8.42175	317.721	0.865604	2978.33
LTU	POL	122.027	106.35	38.3705	32.9169	13.6882	0.269206	0.53045	0.0419375	31.3921	3.41114	32.8222	3.30933	0.152547	0.176402	27.962	2.8369	416.275
LUX	POL	21.0116	22.5386	7.67807	6.76311	3.09501	0.0121991	0.00754816	0.0101524	36.1645	0.362837	35.3601	0.417531	0.0126867	0.077172	27.1485	0.365561	161.066
LVA	POL	36.0694	44.1505	15.7945	14.4794	5.30564	0.0579207	0.102974	0.0105458	16.0778	0.908914	17.1958	0.996459	0.0154968	0.128302	14.3815	0.851887	166.541
MEX	POL	41.5843	11.8028	5.27768	6.50469	2.4871	0.0335936	0.0237319	0.020133	33.6011	0.0772846	8.57435	0.0198885	0.023889	0.135837	13.5908	0.0308657	123.796
MLT	POL	28.027	7.86693	2.50339	2.18971	0.95588	0.00149991	0.000847398	0.000307688	26.3475	0.634438	4.21555	0.0547005	0.00263847	0.00222914	3.05273	0.0396444	76.1767
NLD	POL	432.398	360.101	135.654	164.258	53.6519	3.35016	6.10695	1.41217	269.152	3.52104	266.692	3.52852	2.05829	6.91501	377.98	4.56083	2091.79
NOR	POL	131.25	244.177	48.3079	107.052	18.8584	0.780877	0.721861	0.228571	34.114	1.04178	53.2411	1.42421	0.116784	1.30609	40.8547	1.11189	684.671
POL	POL	0	0	0	0	0	0	0	0	0	0	0	0	0	0	0	0	0
PRT	POL	49.7462	41.8987	16.9365	15.0246	5.9941	0.0592558	0.0608921	0.0402291	23.4113	0.233237	15.8949	0.197555	0.0205412	0.13908	15.4567	0.192976	185.32
ROU	POL	151.624	114.55	42.8363	39.4968	16.2939	0.579666	0.594134	0.111731	51.835	1.95821	37.2849	1.51572	0.133133	0.199847	33.9456	1.36047	494.352
ROW	POL	1716.19	1334.56	360.786	437.099	122.113	76.2699	89.8608	32.0268	769.397	4.49839	475.927	3.04322	10.1616	70.0561	523.688	3.05735	6029.01
RUS	POL	77.8923	1689.44	676.251	366.17	235.591	26.3449	22.2822	8.68709	8.34977	0.225903	158.613	4.24008	1.12019	5.14927	126.933	3.39555	3410.74
SVK	POL	479.118	305.76	99.5091	91.7172	38.2598	1.19722	1.52174	0.292299	683.541	21.5487	107.34	7.24619	1.41258	0.91891	124.265	7.30976	1971.17
SVN	POL	244.801	36.0729	16.8682	14.8407	7.3173	0.0292478	0.04224	0.0210958	58.7571	1.73803	19.6376	0.527344	0.0300713	0.102645	22.7504	0.61238	424.814
SWE	POL	269.391	411.21	152.32	168.154	56.7129	3.91021	4.43801	1.32717	69.0722	2.35568	127.55	4.90423	1.61056	2.89445	123.077	4.6857	1403.83
TUR	POL	324.997	72.895	34.4604	34.9067	17.148	0.593036	0.882091	0.290669	138.351	1.69008	23.8631	0.291322	0.356091	0.24095	26.7657	0.327974	678.081
TWN	POL	106.883	114.835	56.4243	99.215	26.9441	0.1176	0.0511932	0.150693	65.3146	0.125599	69.875	0.123009	0.0699649	2.8427	115.286	0.202613	658.524
USA	POL	757.181	605.519	233.991	274.87	93.2427	24.0215	4.50441	12.0442	106.827	0.510094	82.3337	0.410145	2.87601	12.04	104.761	0.563312	2315.99
AUS	PRT	1.96409	2.83141	1.35228	0.727192	0.327718	0.0078393	0.00134504	0.0051278	0.339828	0.000491627	0.522987	0.000793683	0.0003743	0.00940834	0.545733	0.000823085	8.63836
AUT	PRT	20.793	19.8976	9.05737	4.47389	2.2059	0.0420247	0.043989	0.0321065	9.5884	0.0185504	8.87164	0.0220544	0.020761	0.136458	7.79283	0.0202365	83.0318
BEL	PRT	98.4296	81.6379	24.3428	11.8538	5.76567	0.559781	0.244838	0.108975	49.4015	0.259481	37.8336	0.263423	0.268029	0.438651	26.4049	0.19285	338.137
BGR	PRT	1.89232	1.51724	0.475295	0.380886	0.121097	0.000561538	0.000294526	0.000269108	1.21676	0.00480315	0.616515	0.00200343	0.000176196	0.000934549	0.524719	0.00171438	6.75615
BRA	PRT	61.8354	44.7021	18.7714	9.15753	4.12391	0.789918	0.357306	0.0523052	7.70117	0.0673526	4.87713	0.0233606	0.0590027	0.0434793	4.72571	0.0234068	157.314
CAN	PRT	35.436	9.31872	3.59742	2.65403	0.836801	0.0274972	0.0154001	0.0147429	19.9868	0.0163748	2.56692	0.00258922	0.00724987	0.0884082	2.9936	0.00265453	77.5689
CHE	PRT	234.482	71.8324	19.3024	21.0557	5.373	0.188271	0.344848	0.103902	143.547	0.271291	30.5803	0.0760814	0.0949828	0.388302	14.5921	0.0499863	542.348
CHN	PRT	399.343	89.8212	36.2017	41.3139	9.87278	1.47752	1.02918	0.711728	104.087	0.122307	19.738	0.0230462	0.393309	3.28755	24.6487	0.0289679	732.127
CYP	PRT	0.263618	0.035455	0.0117555	0.00739868	0.00278336	3.84553e-06	4.54086e-06	3.05357e-06	0.158938	0.000374115	0.0152217	3.5597e-05	7.26913e-07	1.82902e-05	0.00933838	2.75768e-05	0.505033
CZE	PRT	22.9859	8.19607	3.87957	3.68547	1.12483	0.0112438	0.0391922	0.00857799	29.9691	0.0530896	8.69934	0.0164288	0.0169145	0.0809331	11.1443	0.0200462	89.9403
DEU	PRT	678.905	417.482	157.066	109.088	35.4828	9.52485	18.6683	4.72154	190.492	0.696832	108.046	0.515899	6.75614	8.5693	103.608	0.500666	1850.46
DNK	PRT	59.6633	8.28626	2.90229	2.05588	0.77904	0.0100335	0.00580734	0.00512363	18.2144	0.0379472	2.97632	0.00700756	0.00606081	0.0228313	2.45422	0.00596513	97.4564
ESP	PRT	1505.76	784.756	321.294	142.31	71.3239	48.1373	33.2826	2.10877	411.692	10.8073	209.519	8.59754	18.2147	4.24856	196.676	8.33721	3777.65
EST	PRT	1.05541	4.87245	2.68256	0.869984	0.571299	0.000968573	0.000275271	0.000596406	0.87016	0.00176357	2.81056	0.00717275	0.000507521	0.0202512	2.50563	0.0063671	16.2771
FIN	PRT	5.91443	13.9785	8.30453	3.25213	1.92902	0.024467	0.00948734	0.00974397	2.30714	0.00550941	4.81888	0.0123561	0.0054602	0.0425685	4.91962	0.0127267	45.5628
FRA	PRT	628.457	368.086	126.968	83.8839	29.9736	10.8389	6.89238	2.59977	180.2	1.16485	85.215	0.692879	3.4135	2.6571	78.8752	0.634939	1610.87
GBR	PRT	347.59	270.153	69.8145	38.454	15.9914	3.73745	2.93807	1.09261	69.0258	0.276432	39.6532	0.215793	0.726391	0.953216	24.7725	0.119467	885.654
GRC	PRT	17.2886	1.58356	0.781771	0.26723	0.192079	0.00280774	0.000585771	0.00138537	2.9601	0.0128374	0.296153	0.00210265	0.000783665	0.000815277	0.276679	0.00209529	23.6738
HRV	PRT	7.32184	0.679395	0.301892	0.152936	0.0773171	0.000145279	6.21144e-05	0.000128103	2.73937	0.00561256	0.221597	0.00037126	4.7544e-05	0.000829852	0.168189	0.00028398	11.6734
HUN	PRT	27.889	7.14404	2.04621	1.51551	0.54977	0.00440742	0.00217665	0.00258092	44.9893	0.0837135	5.44446	0.0134794	0.0071261	0.0225106	4.67551	0.0101228	94.4144
IDN	PRT	9.40279	5.62996	1.1786	0.698202	0.282567	0.00408238	0.000734903	0.00162045	3.60933	0.00391844	1.26867	0.00139396	0.000435547	0.0125808	0.575594	0.000652315	22.6726
IND	PRT	5.90468	6.05606	2.68409	2.3539	0.894104	0.0220536	0.00321574	0.00755605	1.66195	0.00172366	1.68185	0.00176512	0.00251512	0.0199628	1.72193	0.0017784	23.0196
IRL	PRT	150.513	86.786	20.4235	13.5971	4.73665	0.0652651	0.0607065	0.0366559	165.361	0.156263	114.355	0.121575	0.068665	0.298975	49.7025	0.0551914	606.726
ITA	PRT	327.385	110.858	39.3811	24.5607	10.0562	1.72178	0.733155	0.45716	123.489	0.516566	36.9693	0.223058	0.575968	0.78141	25.387	0.179494	703.396
JPN	PRT	23.6732	11.3464	4.46944	5.23505	1.35915	0.0493601	0.0276728	0.0363611	5.70918	0.00455177	2.3334	0.00194005	0.0107027	0.0975218	2.76726	0.00226358	57.1283
KOR	PRT	59.8823	11.3426	3.31696	3.69364	0.960145	0.0201756	0.00846473	0.0143341	30.3496	0.0246043	3.6437	0.00304451	0.00969377	0.102131	3.44649	0.00286659	116.896
LTU	PRT	5.77755	1.25791	0.611258	0.327766	0.147137	0.000290355	0.00026568	0.000317726	2.19884	0.00610282	0.552247	0.00158112	0.000188843	0.00269491	0.511592	0.0014647	11.3978
LUX	PRT	12.8378	18.7999	5.24544	3.30563	1.24565	0.00366949	0.00494264	0.00367407	14.2504	0.0242994	26.3897	0.0458469	0.00559305	0.0493229	14.5463	0.0253435	96.8064
LVA	PRT	0.648214	1.16417	0.640049	0.204962	0.143225	0.000179287	4.94269e-05	0.000146681	0.32613	0.000473361	0.438853	0.000918922	5.18523e-05	0.00473363	0.403843	0.000860598	3.9772
MEX	PRT	3.56965	1.92287	0.432641	0.300321	0.129462	0.00370661	0.00151605	0.0014996	2.17379	0.00228081	0.742806	0.00085263	0.00181352	0.00848953	0.608751	0.000627318	9.9016
MLT	PRT	1.38903	0.352676	0.0985874	0.0730851	0.0254416	2.09559e-05	1.75001e-05	9.09228e-06	1.47574	0.00324215	0.288894	0.000476434	1.99104e-05	0.000104207	0.158296	0.000281758	3.87361
NLD	PRT	185.526	91.2557	32.5638	21.147	7.87535	0.38654	0.346371	0.19608	159.295	0.31294	43.8607	0.127923	0.261194	1.0376	40.6834	0.116246	585.108
NOR	PRT	18.394	3.97256	1.41665	0.791001	0.348664	0.00753172	0.00392489	0.00280426	4.13373	0.0109218	0.889644	0.00306901	0.00111293	0.018302	0.643282	0.00214229	30.6441
POL	PRT	66.9037	29.7897	14.0165	6.38769	3.38743	0.138746	0.055636	0.057438	53.4199	0.103014	10.6298	0.0402426	0.0563588	0.181695	10.2849	0.0387946	195.514
PRT	PRT	0	0	0	0	0	0	0	0	0	0	0	0	0	0	0	0	0
ROU	PRT	11.9526	10.6438	4.14785	2.04359	0.997649	0.013758	0.00287978	0.00475871	3.92544	0.0137923	2.80306	0.00922231	0.0031933	0.0128406	2.15307	0.0070745	38.7374
ROW	PRT	439.097	530.281	105.297	63.9323	22.1993	60.5136	34.7111	7.17161	167.943	0.816773	157.396	0.941473	6.51473	18.0715	111.595	0.611689	1727.16
RUS	PRT	2.18901	12.8726	7.35138	2.51477	1.54877	0.077596	0.0114964	0.046548	0.295134	0.000628186	1.46218	0.00320324	0.00279022	0.0520698	1.33816	0.00295948	29.7698
SVK	PRT	9.59408	2.1409	0.825265	0.384417	0.19162	0.000873708	0.000510946	0.000764301	23.8681	0.0366371	0.856467	0.00211862	0.00121099	0.00603339	0.657379	0.00151478	38.5738
SVN	PRT	16.6386	2.11063	1.15635	0.443623	0.281932	0.000577328	0.000296172	0.000656016	3.7956	0.00734417	1.53303	0.00408941	0.00046463	0.00954693	1.56209	0.00421568	27.5969
SWE	PRT	49.5383	48.9417	22.3894	10.4037	5.39482	0.182115	0.0687244	0.0768755	19.1508	0.0728776	14.7779	0.0625425	0.0674865	0.314845	13.219	0.057907	184.748
TUR	PRT	25.688	11.2365	5.19807	4.02131	1.69368	0.101486	0.0226781	0.0272488	6.45579	0.0169508	3.92631	0.0166944	0.0340628	0.0293085	3.08073	0.0149193	61.5652
TWN	PRT	5.19085	12.6057	7.18556	8.94125	2.09305	0.0207924	0.0449728	0.0187144	2.84885	0.00265379	7.47432	0.00679971	0.0103194	0.256155	12.0741	0.0107541	58.7915
USA	PRT	94.5099	142.581	64.091	38.2566	14.8691	5.39261	1.51781	1.79786	9.72979	0.01534	16.1502	0.0304634	0.36438	2.26412	18.975	0.0323755	410.63
AUS	ROU	22.8104	2.32609	0.826821	0.513374	0.260099	0.00392096	0.000785265	0.0038812	4.69843	0.00514241	0.345286	0.00037296	0.000179546	0.00505984	0.244939	0.000264912	32.0473
AUT	ROU	152.919	157.968	50.9706	31.9949	15.7282	1.3455	1.49548	0.292634	65.5043	0.814895	66.3934	1.32217	0.578612	0.888576	44.7211	0.871317	593.916
BEL	ROU	47.3122	39.7419	12.6306	7.8202	3.82748	0.278078	0.17462	0.0697729	23.2545	0.131376	22.8323	0.191515	0.161477	0.27672	14.1387	0.116093	173.026
BGR	ROU	56.1315	32.5915	9.55791	5.82186	2.94957	0.139902	0.127138	0.00948162	35.4653	1.14709	17.5259	0.756697	0.0340132	0.0247229	10.783	0.459579	173.539
BRA	ROU	3.19312	3.70544	1.0979	0.713526	0.341383	0.00927037	0.00303327	0.0041965	0.673717	0.000668168	0.753234	0.000732397	0.00054205	0.00515639	0.502973	0.000485193	11.0058
CAN	ROU	30.2163	21.0341	6.67356	4.09252	2.01431	0.0463458	0.0157149	0.0327573	10.6627	0.00921951	4.67573	0.0064911	0.0132524	0.171515	3.05535	0.00432823	82.7275
CHE	ROU	230.053	65.5797	13.9377	9.28066	4.33889	0.182726	0.150162	0.0995134	173.98	0.276037	32.1883	0.0821682	0.0799089	0.386126	8.39473	0.036998	539.128
CHN	ROU	410.951	274.893	95.1195	68.768	29.4291	3.98557	0.930933	2.36081	115.166	0.129213	78.7007	0.0931456	0.867905	11.3523	60.1248	0.0707199	1152.99
CYP	ROU	8.64806	7.40246	1.76345	0.975171	0.520144	0.00157241	0.00139594	0.000530743	4.42495	0.021911	1.42177	0.0121347	0.000375689	0.00291334	0.674067	0.00611009	25.8803
CZE	ROU	70.6551	53.8354	18.1067	11.9668	5.67311	0.118827	0.119639	0.0566958	81.2988	0.293473	52.5293	0.220754	0.150308	0.39188	38.5649	0.154405	334.171
DEU	ROU	619.612	788.038	227.142	148.248	54.0258	29.6313	23.7848	7.90195	159.89	1.19572	232.393	2.0917	21.7384	15.9242	160.941	1.40463	2494.38
DNK	ROU	73.8165	9.76147	2.60375	1.73698	0.847348	0.01562	0.00666197	0.00657799	19.7558	0.0767701	3.56558	0.0135128	0.00902482	0.0228435	2.09337	0.00756411	114.368
ESP	ROU	55.6695	74.2361	24.3949	16.2456	7.37132	0.592958	0.404215	0.20696	17.2095	0.0747416	23.5293	0.117461	0.246402	0.385019	16.4843	0.0813043	237.284
EST	ROU	1.51269	1.87281	0.521544	0.310439	0.155687	0.000283893	0.000197523	0.000182243	3.64984	0.066412	1.39492	0.00964361	0.000446332	0.00849112	0.728684	0.00628402	10.2396
FIN	ROU	6.42068	23.7786	8.30782	5.14674	2.54473	0.022433	0.0135685	0.0129106	2.77308	0.00712586	9.37106	0.0190892	0.0101094	0.0715523	6.36565	0.0130247	64.9002
FRA	ROU	306.434	170.629	54.4279	36.9402	17.0272	3.61908	2.62863	1.11215	88.9876	0.488581	57.6961	0.367668	1.10899	1.59637	40.9067	0.260566	784.407
GBR	ROU	147.669	127.448	32.5025	20.7509	9.77387	1.16709	0.825043	0.626488	28.6282	0.0810024	25.2946	0.0969516	0.233422	0.589531	15.0038	0.0514744	410.807
GRC	ROU	31.8474	10.4213	3.1209	1.95225	0.996665	0.0303546	0.0156362	0.0063576	6.49069	0.102246	2.1893	0.0354723	0.0056089	0.00541438	1.39127	0.022605	58.6458
HRV	ROU	9.34446	7.35866	2.05096	1.35155	0.64428	0.00443493	0.00260901	0.00175532	2.93937	0.0284666	2.67913	0.0326691	0.00144756	0.0104344	1.48417	0.0183261	27.9605
HUN	ROU	420.194	148.384	50.6966	32.9536	15.6037	0.789257	0.617062	0.0950315	371.127	5.36119	182.512	3.36851	0.930319	0.7314	135.638	2.4336	1371.64
IDN	ROU	15.9145	8.03944	2.58039	1.63814	0.777966	0.00826029	0.000250497	0.00413649	8.56046	0.0081518	2.06712	0.00189272	0.000955162	0.0241841	1.31409	0.00121749	40.9437
IND	ROU	25.7197	12.8929	2.9347	1.93727	0.951374	0.0283266	0.00298279	0.00782412	2.7687	0.00355895	1.66567	0.00219847	0.00324325	0.0156998	1.12141	0.00142504	50.0576
IRL	ROU	56.9695	28.9299	9.96443	6.22063	3.34133	0.0197941	0.021591	0.0199502	70.6179	0.0802914	32.0242	0.0546243	0.0309803	0.104981	23.0963	0.0403998	231.723
ITA	ROU	348.641	292.242	93.0069	60.4198	30.0334	7.00135	8.86815	1.12349	136.811	0.933221	94.2953	1.12612	2.54007	1.91594	66.5722	0.796018	1146.51
JPN	ROU	3.323	10.1433	3.79939	2.71281	1.31004	0.0431218	0.00534556	0.0333731	0.829851	0.000792544	2.64749	0.00230129	0.00767261	0.105037	2.08539	0.00179361	27.0529
KOR	ROU	38.7751	28.0985	10.2606	7.20747	3.41258	0.0761665	0.0420152	0.0518556	20.1552	0.0191555	14.2088	0.0130823	0.0394652	0.418039	10.813	0.00998616	133.695
LTU	ROU	3.16407	2.31583	0.750582	0.493651	0.236011	0.000536675	0.000359524	0.000503628	1.19272	0.00485565	0.99722	0.00401119	0.00029642	0.00425631	0.657396	0.00270544	9.82547
LUX	ROU	5.59326	7.44322	2.33607	1.30437	0.687979	0.011111	0.00465434	0.00212844	6.66683	0.0812177	7.51181	0.108393	0.016225	0.0151195	4.56681	0.0664513	36.4234
LVA	ROU	1.90772	1.63476	0.592722	0.384094	0.158683	0.000169723	0.000170432	0.000222559	1.1296	0.00212579	0.718395	0.00137393	4.54142e-05	0.00468454	0.500142	0.000956497	7.03644
MEX	ROU	4.19479	1.60934	0.604728	0.43085	0.230826	0.0032723	0.00120397	0.00204322	1.95089	0.00151165	2.32987	0.00210826	0.00237543	0.0215864	1.85621	0.00168317	13.2442
MLT	ROU	24.9989	36.8784	12.5846	6.94895	3.80913	0.00567695	0.00290702	0.00159706	15.523	0.0630575	19.3517	0.0728914	0.00968406	0.0110498	11.5916	0.0418459	132.067
NLD	ROU	95.6711	66.7411	20.9607	13.1812	6.56548	0.270918	0.300741	0.166003	66.6108	0.22249	55.6167	0.187518	0.166965	0.954861	39.2409	0.124527	367.061
NOR	ROU	7.99714	9.51251	3.09641	2.02591	1.00607	0.0159337	0.0124734	0.00853667	2.44422	0.00787231	2.60757	0.00888199	0.00220162	0.0415169	1.76934	0.0060267	30.5674
POL	ROU	155.729	112.323	37.783	24.1449	11.3058	0.609285	0.570868	0.227277	95.0472	0.513223	48.7223	0.321193	0.264095	0.715223	33.7544	0.220845	522.307
PRT	ROU	8.26526	7.00951	2.39773	1.5636	0.763124	0.00604977	0.00281755	0.00485623	5.4135	0.0135872	3.24107	0.00873522	0.00229142	0.0187636	2.33596	0.00611794	31.0552
ROU	ROU	0	0	0	0	0	0	0	0	0	0	0	0	0	0	0	0	0
ROW	ROU	370.401	547.691	106.737	66.28	32.97	52.8216	28.4038	9.52383	131.906	0.663378	191.501	0.95296	6.53035	20.801	118.044	0.557304	1685.85
RUS	ROU	8.42938	321.908	95.499	48.6302	28.917	2.09544	0.55239	1.06829	1.31042	0.00524304	31.7225	0.1894	0.103279	0.88473	17.7502	0.104464	559.179
SVK	ROU	87.4817	36.9421	12.5491	7.99544	3.90422	0.0437831	0.101128	0.0237904	236.642	0.990823	40.9432	0.214721	0.0753232	0.175381	30.3305	0.154624	458.64
SVN	ROU	116.511	11.023	3.59266	2.24763	1.08077	0.00631901	0.00683272	0.00338338	26.0364	0.324029	7.46606	0.0832859	0.00498013	0.0378209	4.70527	0.0432485	173.503
SWE	ROU	26.5938	36.0578	12.4547	8.02448	3.86437	0.111137	0.147776	0.0702578	9.03941	0.0445484	12.44	0.0570722	0.0516921	0.235986	8.60718	0.0396	117.856
TUR	ROU	102.744	94.954	32.0072	22.8037	11.5689	0.79781	0.611378	0.190459	47.6826	0.449974	35.5571	0.426957	0.349177	0.262766	24.2458	0.286471	374.95
TWN	ROU	2.80558	21.6127	8.19642	5.87449	2.71821	0.0164157	0.00216866	0.0187893	1.71498	0.00139395	14.0146	0.0107412	0.00734051	0.430836	10.9798	0.00840268	68.419
USA	ROU	66.8474	110.013	30.7829	19.7083	9.03235	2.06757	0.530567	1.04949	7.39935	0.0107433	11.485	0.0241955	0.140783	1.04919	6.37815	0.0116302	266.565
AUS	ROW	5551.69	21287.8	7886.22	2055.16	1593.16	226.147	104.852	26.6902	419.908	236.628	1547.83	1069.56	11.0954	46.5574	959.528	677.452	43702.9
AUT	ROW	3302.95	4732.68	1115.04	535.676	283.29	4.21789	2.48898	2.18746	891.391	113.384	1081.83	146.163	1.79533	13.1062	548.539	72.9008	12850.1
BEL	ROW	4108.3	5981.23	1248.05	558.256	280.498	11.284	9.09947	3.16095	1573.43	355.448	2124.17	461.789	6.87085	27.6609	852.026	190.351	17797.7
BGR	ROW	270.331	814.55	279.456	85.1085	59.6123	0.457515	0.0718484	0.105145	108.597	33.2604	236.284	75.7128	0.143494	0.377002	115.667	38.9478	2118.82
BRA	ROW	5445.11	20817	8199.86	2126.46	1685.16	316.295	81.6067	20.0858	587.773	225.322	1238.65	807.68	15.4842	15.0507	808.058	544.836	42935.4
CAN	ROW	12552.3	14798.7	3962.59	1483.45	835.641	64.4908	32.3933	20.9973	2405.86	436.173	2429.43	462.092	15.7152	94.1395	1114.74	206.302	40916.2
CHE	ROW	11847.7	11951.3	3242.62	1560.48	910.657	21.6269	23.6556	10.0291	2463.26	445.024	2055.12	331.059	11.0625	29.6108	1194.77	204.062	36304.1
CHN	ROW	172848	107910	25542.5	14840.1	6597.24	11258.9	3990.79	806.941	25841.5	17145.5	11612.9	8320.3	4471.74	2485.59	10602.4	7046.42	431334
CYP	ROW	349.413	590.049	139.023	56.7668	31.1026	0.0564318	0.0511939	0.0248922	49.3503	12.6222	107.875	27.6755	0.015272	0.378894	51.8196	13.4718	1429.91
CZE	ROW	1485.58	1310.43	319.105	159.593	85.3575	0.741045	0.562903	0.452433	1473.1	230.751	678.974	86.2076	1.01795	7.43114	427.325	59.4283	6326.65
DEU	ROW	29349.4	32827.3	9001.51	3783.69	2049.86	253.609	218.59	144.929	6480.41	1153.29	6794.31	1092.19	153.502	480.869	3834.92	633.561	98263.9
DNK	ROW	5523.76	5877.87	1509.01	620.634	339.682	7.53367	3.2939	1.63926	5391.82	2210.93	5215.15	2126.31	8.39395	57.2554	2585.92	1080.55	32563.9
ESP	ROW	11086.9	14076.1	3112.34	1338.93	687.888	55.1074	31.9012	10.9618	1315.93	425.786	1799.14	536.376	20.0525	27.9608	825.555	245.553	35601.5
EST	ROW	206.926	332.05	67.5025	30.1253	15.8981	0.0216601	0.022327	0.0124591	248.581	30.3062	180.341	24.402	0.0165144	0.582394	86.8268	11.5969	1235.31
FIN	ROW	2292.42	2391.34	607.333	296.565	151.014	1.496	0.527213	0.478608	890.632	113.953	710.073	97.2695	0.476968	4.71678	366.959	50.5173	7979.33
FRA	ROW	17745.1	20917.3	5320.08	2337.31	1265.93	160.264	95.4346	43.6076	4223.14	914.908	4259.74	893.489	49.4588	115.738	2287.81	473.571	61111.9
GBR	ROW	28491.8	40781.5	10321.7	3745.69	2197.95	314.508	182.237	94.1471	3930.29	733.846	4610.98	898.531	48.4224	130.893	2281.18	447.653	99227.8
GRC	ROW	4837.62	4780.72	1317.64	528.317	299.835	6.59982	2.6519	1.46897	1134.69	327.423	1071.26	307.198	2.0492	2.99835	530.183	153.153	15305.5
HRV	ROW	692.454	1230.09	379.082	129.067	81.0281	0.38914	0.154665	0.0921486	194.722	47.6624	415.897	169.383	0.107932	1.03025	259.438	116.929	3718.24
HUN	ROW	1110.77	1242.49	316.477	143.318	77.9834	0.608905	0.317637	0.243426	1283.5	213.641	671.819	118.833	0.821292	3.33516	428.262	73.4052	5686.54
IDN	ROW	5117.92	17831.2	7562.1	2042.54	1619.22	348.739	102.143	11.5691	1126.12	594.036	1493.93	1078.2	25.4748	29.1079	1022.81	740.142	40746.3
IND	ROW	12875.6	20794.2	4846.27	2162.29	1114.07	374.646	71.0591	11.0144	1348.89	1276.1	1921.28	1312.22	40.0364	27.5698	847.76	606.588	49630.2
IRL	ROW	4146.9	6879.98	1474.19	648.798	327.923	7.9872	9.01323	1.29171	2026	422.075	1639.86	358.913	12.8353	8.97353	827.259	178.948	18974.7
ITA	ROW	9427.08	7958.79	1899.72	892.944	472.125	40.3597	22.1634	9.74402	2400.69	536.893	1685.02	404.18	12.1364	36.4427	853.318	199.169	26854.1
JPN	ROW	24519.9	29706.7	9712.44	4892.6	3015.53	871.689	516.44	178.635	3999.27	2519.38	4620.94	3024.18	188.64	210.987	3482.26	2135.04	93601.9
KOR	ROW	14076.1	20973.5	8714.61	4690.79	2930.6	331.702	99.6371	54.7137	4217.43	2185.84	5272.5	2829.06	203.779	236.442	5906.82	2590.11	75363.3
LTU	ROW	840.056	1164.13	243.999	117.164	55.1695	0.21476	0.233078	0.0765352	174.487	54.9908	218.72	78.3671	0.12669	0.762928	91.9449	32.1287	3072.69
LUX	ROW	3544.68	5225.31	1100.63	462.161	242.712	0.941236	0.692293	0.504415	8328.52	895.142	12073.5	1300.51	1.69773	20.9934	4465.24	479.927	38149.7
LVA	ROW	389.475	569.096	120.66	53.9025	27.2073	0.0507473	0.0290624	0.0236345	103.93	21.4598	146.594	30.374	0.0180595	0.486923	55.9095	11.6748	1531.04
MEX	ROW	2398.46	3935.1	1822.91	475.073	371.724	15.789	4.62994	5.70349	2733.82	461.253	801.352	113.921	10.0177	11.8742	600.456	91.4553	13854.2
MLT	ROW	93.0917	105.977	25.6918	11.7569	6.638	0.00713472	0.00296447	0.00176349	283.826	29.5327	323.076	34.3296	0.007647	0.266767	129.471	14.4654	1059
NLD	ROW	8155.18	15247.3	3530.66	1427.67	759.113	35.5239	29.3758	14.6048	4149.18	1243.39	4003.04	954.679	25.519	150.857	1929.86	519.198	42182.9
NOR	ROW	4324.68	19867.5	8843.21	2194.36	1777.89	22.0771	7.24026	9.66054	1124.68	283.909	2937.94	701.447	3.99992	105.515	1779.46	396.183	44383.7
POL	ROW	2534.23	3084.82	700.975	321.071	168.293	3.53291	2.35255	1.92297	1597.99	192.32	1121.87	122.484	1.63082	15.4608	535.122	59.9763	10464.9
PRT	ROW	1394.59	2754.19	555.03	260.697	129.735	2.06332	0.438563	0.552538	458.145	114.843	663.749	199.016	0.518246	3.56575	276.59	80.5405	6894.68
ROU	ROW	1348.81	1888.38	387.986	184.594	91.659	1.46098	0.257289	0.32145	360.196	78.2965	459.741	105.425	0.273929	2.13628	181.798	40.5505	5132.2
ROW	ROW	0	0	0	0	0	0	0	0	0	0	0	0	0	0	0	0	0
RUS	ROW	6378.83	83950.9	36050.1	8727.89	7049.15	499.546	390.551	181.275	662.908	161.143	4529.94	1034.45	23.8845	165.572	2829.05	658.5	153295
SVK	ROW	609.113	703.914	178.179	70.9718	40.6344	0.26507	0.305223	0.0953779	653.681	158.295	230.435	42.0565	0.456388	1.47379	142.194	30.3406	2862.68
SVN	ROW	449.568	553.917	118.608	59.335	29.1769	0.0666978	0.0811445	0.0468573	193.568	40.3205	240.13	49.6229	0.0486931	0.858138	103.031	20.7861	1859.82
SWE	ROW	4820.89	6087.03	1735.7	721.968	418.284	6.01577	4.91771	4.04513	1654.21	215.793	1737.32	209.872	3.01523	38.5327	965.706	121.547	18747.6
TUR	ROW	10333	7426.01	1942.27	897.39	459.225	31.3456	10.3703	5.87532	3907.11	1455.98	1767.04	627.197	11.6674	13.7502	898.815	317.77	30105.8
TWN	ROW	5767.75	12841	6580.23	3583.29	2407.85	115.099	76.5626	21.1076	2118.72	1382.48	4673.66	2561.92	95.4587	235.691	5861.95	2729.4	51057.3
USA	ROW	52576.6	66828.5	15172.2	6810.15	3822.6	3352.2	1580.6	760.114	3699.86	1341.5	3872.89	1489.25	247.426	464.645	2197.82	811.159	165047
AUS	RUS	18.4515	19.0537	2.96904	0.64613	0.589339	0.0194385	0.000266974	0.0127577	3.6043	0.0905604	3.45032	0.0963972	0.00100562	0.0563371	0.823236	0.0223498	49.8909
AUT	RUS	238.704	121.371	31.2255	4.32453	6.08576	0.260752	0.0219669	0.0763921	143.797	4.04185	52.1751	2.80173	0.0976186	0.605264	17.9493	0.9734	624.627
BEL	RUS	58.2401	75.3241	16.7171	2.55012	3.22831	0.0891838	0.0364693	0.0527562	36.2047	0.883097	56.0604	1.39526	0.0772574	0.622735	16.5845	0.405572	268.551
BGR	RUS	43.1085	62.6597	15.5006	2.04653	3.04561	0.020911	0.00760223	0.00684927	24.2692	1.47901	36.3152	2.06097	0.00647757	0.0423069	11.866	0.701541	203.149
BRA	RUS	4.94366	4.82309	0.907338	0.170406	0.17484	0.0106771	0.000108599	0.00281166	0.826421	0.0183167	0.698152	0.015642	0.000589798	0.00417061	0.218889	0.00473355	12.8202
CAN	RUS	275.488	88.3325	16.6102	2.89776	3.15661	0.253772	0.00554066	0.0638282	84.146	1.64703	29.4395	0.626801	0.0550097	0.644946	7.72951	0.159122	511.276
CHE	RUS	383.91	272.446	69.5181	10.3641	13.5086	0.822338	0.145331	0.202392	125.232	6.18831	100.29	5.21666	0.408064	1.11952	36.5803	1.86009	1027.88
CHN	RUS	2876.2	1232.66	201.564	40.8601	37.5543	23.5688	1.55476	3.07766	783.397	20.1574	185.615	6.82662	3.89308	13.1034	51.8325	1.89648	5483.95
CYP	RUS	35.9645	34.8642	8.73215	1.02666	1.70746	0.00804071	0.00522847	0.00181242	9.58246	1.89602	10.6812	1.42237	0.00178436	0.0176438	3.37746	0.411205	109.71
CZE	RUS	200.681	217.37	46.7804	5.94076	9.03066	0.339456	0.0247488	0.0675003	194.391	6.12059	110.467	6.35197	0.166397	0.862388	33.2017	1.92932	833.799
DEU	RUS	1440.59	915.302	191.486	34.779	32.8369	9.57648	2.28197	3.22077	540.069	15.985	322.822	11.4857	4.3944	19.669	99.9226	3.57049	3648.51
DNK	RUS	111.274	77.4052	19.459	3.41084	3.80569	0.0458079	0.00962942	0.0342919	43.0262	0.948079	27.7665	0.663936	0.0435924	0.154592	9.333	0.22555	297.668
ESP	RUS	185.252	143.441	29.5119	3.96462	5.67243	0.290338	0.0277899	0.12391	54.9584	1.23325	30.4791	0.801786	0.10803	0.366123	8.85603	0.235281	465.383
EST	RUS	76.9684	63.5425	13.6647	2.12214	2.67698	0.0177097	0.00630262	0.00536178	81.2089	6.40464	55.4151	4.98815	0.00906934	0.153086	16.1945	1.49403	324.899
FIN	RUS	358.262	289.282	69.0901	10.8531	13.8388	0.517087	0.0630633	0.0697505	173.581	7.07209	102.974	12.5861	0.152426	0.666397	34.5277	4.25375	1078.29
FRA	RUS	818.7	163.885	39.0787	6.98892	7.39596	0.854662	0.103587	0.355023	466.859	7.67598	55.7289	1.56879	0.256892	1.26027	19.6367	0.541458	1591.07
GBR	RUS	678.84	269.301	61.9494	10.216	11.6375	1.56386	0.247294	0.643046	241.368	5.58957	82.2118	2.32327	0.294233	1.72072	28.0089	0.746489	1396.83
GRC	RUS	7.03981	14.0777	1.39844	0.356756	0.277553	0.00534742	0.000666525	0.00160201	1.29142	0.105555	2.24826	0.22647	0.000859188	0.00398972	0.427071	0.0316808	27.4956
HRV	RUS	8.29282	4.62305	1.07681	0.162751	0.213109	0.00138453	6.66848e-05	0.000355351	3.25929	0.114414	1.74319	0.0701277	0.000393394	0.00536748	0.522786	0.0220711	20.1135
HUN	RUS	75.3449	51.4143	12.2873	2.02036	2.43479	0.0270119	0.00972222	0.013758	109.212	2.30597	56.8693	1.56666	0.0257029	0.1915	17.5307	0.520358	331.82
IDN	RUS	22.8825	36.4782	3.66612	0.951838	0.725079	0.036399	0.00056155	0.00761522	10.3265	0.202367	3.08677	0.0900178	0.00286795	0.030348	0.792623	0.0227848	79.3059
IND	RUS	46.332	282.107	50.9508	9.44252	9.68683	0.836307	0.106157	0.109453	14.7386	0.385511	45.5259	1.14654	0.0870162	0.397802	21.8884	0.549039	484.297
IRL	RUS	302.163	43.5405	10.974	1.67903	2.20838	0.0233692	0.00545633	0.0133705	436.754	4.72714	37.7718	0.584597	0.0225379	0.121351	13.1688	0.180063	854.177
ITA	RUS	425.733	301.762	64.4908	11.1961	12.3133	1.71	0.115943	0.362423	118.345	4.82671	86.5149	3.43475	0.511698	1.41342	27.1642	1.0655	1061.1
JPN	RUS	332.949	136.487	29.4298	5.54753	5.73367	1.56418	0.200258	0.230213	81.3154	3.03759	32.99	1.26809	0.213939	0.683092	10.5193	0.405214	642.627
KOR	RUS	682.108	200.976	38.8787	8.30005	7.5301	0.670812	0.242505	0.138233	338.737	9.19922	83.9462	2.38316	0.264266	1.31817	24.9175	0.705159	1401.1
LTU	RUS	222.413	253.559	67.4181	8.04951	13.099	0.203314	0.170072	0.0463992	49.6098	8.29707	66.0645	11.0202	0.124337	0.212599	21.7318	3.87006	725.916
LUX	RUS	17.6345	19.1475	5.40712	0.673497	1.07861	0.00380753	0.000295473	0.0027373	24.8085	0.291191	28.387	0.35509	0.00243056	0.0472373	10.4161	0.131167	108.411
LVA	RUS	68.3922	107.203	25.5788	3.30344	4.973	0.0565618	0.00967379	0.0112382	27.7107	5.71699	42.3486	9.21702	0.0164744	0.170763	13.7076	3.00593	311.445
MEX	RUS	6.21767	2.98178	0.640645	0.156311	0.124234	0.00241569	0.000104833	0.00141444	5.36486	0.0452395	2.08162	0.0172938	0.00118007	0.0193682	0.638935	0.00533709	18.2996
MLT	RUS	1.10687	2.92594	1.21768	0.206928	0.255826	0.000164305	6.95606e-05	0.000100567	1.52072	0.0229595	2.77497	0.085894	0.00017445	0.00113791	1.4882	0.0499729	11.6635
NLD	RUS	238.202	220.092	69.4134	12.175	13.7494	0.443092	0.155293	0.312278	203.998	3.58399	122.3	2.32846	0.399539	2.50358	48.8062	0.891487	939.536
NOR	RUS	550.407	1354.77	91.8971	31.2418	18.0904	0.355386	0.146604	0.133431	114.544	2.92914	276.54	7.05041	0.0689626	4.43229	29.2697	0.751464	2482.88
POL	RUS	501.927	637.15	132.106	18.3027	25.408	4.11726	0.0883462	0.351034	199.945	25.0458	216.49	32.6007	1.08381	2.72561	62.4802	9.85561	1869.82
PRT	RUS	2.92011	33.5278	5.53802	1.02105	1.04681	0.00812317	0.000879279	0.00408246	1.58177	0.0297981	11.2726	0.231156	0.00229263	0.0601567	2.62209	0.0547622	59.9249
ROU	RUS	49.1485	79.8928	18.7861	2.62066	3.64739	0.13348	0.00738957	0.0170972	17.2763	1.2255	26.6995	2.05095	0.0229891	0.102023	8.72405	0.668923	211.037
ROW	RUS	13862	5071.11	481.75	76.055	89.5017	351.556	67.4907	32.106	3186.67	199.344	1342.46	104.112	43.1834	131.168	363.917	28.2252	25431.3
RUS	RUS	0	0	0	0	0	0	0	0	0	0	0	0	0	0	0	0	0
SVK	RUS	99.5036	93.9207	25.7454	3.22894	5.00975	0.0891032	0.00397719	0.0264489	87.6888	3.45748	59.8643	3.12846	0.0454303	0.224164	18.3852	1.13377	401.49
SVN	RUS	22.5874	23.036	5.7778	0.76625	1.13484	0.002231	0.000608933	0.00356343	10.6916	0.307787	10.6833	0.346777	0.00227575	0.0345481	3.46203	0.117833	78.9833
SWE	RUS	346.819	100.305	23.7105	4.35828	4.70098	0.156209	0.0252791	0.068801	125.123	2.85042	35.2939	1.60461	0.0763368	0.532561	11.7295	0.549948	657.993
TUR	RUS	807.133	862.498	155.222	22.632	29.7157	2.70039	0.340473	0.391151	130.501	11.2196	206.991	18.0396	1.0591	1.19363	51.1257	4.36475	2305.17
TWN	RUS	88.648	74.4769	10.3226	2.47992	2.045	0.0321739	0.00174032	0.0209737	54.7309	0.795365	39.2244	0.668313	0.0141683	0.431866	7.80333	0.124955	281.849
USA	RUS	525.294	249.431	56.6779	9.75772	10.057	3.96437	0.340194	1.62895	80.6246	1.76775	36.0467	0.919207	0.311497	3.0909	12.4185	0.322278	992.754
AUS	SVK	1.03187	1.07873	0.857067	2.05633	0.466417	0.0072709	0.0123207	0.00492608	0.229928	0.000225768	0.185402	0.000232447	0.000346532	0.00963681	0.682822	0.000775133	6.625
AUT	SVK	139.73	123.808	71.0293	139.881	30.8788	2.95966	6.72813	0.716164	61.9588	0.904181	49.645	1.05514	1.50609	1.32252	118.26	1.81093	752.338
BEL	SVK	41.3007	43.4988	19.6111	24.6379	7.63436	0.300972	0.211454	0.136948	24.6856	0.0761813	16.9657	0.0564762	0.240417	0.336546	26.9173	0.084968	206.77
BGR	SVK	5.1635	4.58696	2.2496	4.19253	1.01094	0.00694623	0.0475435	0.00453108	2.97178	0.0121865	2.16018	0.0115861	0.00188557	0.00548413	4.50389	0.0218263	26.9536
BRA	SVK	0.566075	17.1103	4.52917	7.69515	1.59492	0.0346037	0.00813567	0.0147548	0.0950113	6.09415e-05	2.09111	0.00170948	0.00159274	0.0232969	3.81776	0.00191834	37.5869
CAN	SVK	5.72999	3.79221	1.54737	2.98428	0.648747	0.00993703	0.00938553	0.00813277	2.12868	0.000913607	1.00507	0.000490243	0.00253402	0.0431965	2.167	0.000948191	20.0798
CHE	SVK	161.04	48.2087	18.553	30.0133	7.20929	0.240519	1.01545	0.168948	111.125	0.125859	13.6206	0.0290246	0.101541	0.262342	16.9462	0.0495706	408.762
CHN	SVK	178.792	62.7288	71.5948	321.472	37.0847	3.30862	4.56216	2.5706	37.9644	0.0213963	14.2789	0.00800535	1.01293	13.6678	146.633	0.0765212	895.815
CYP	SVK	6.13062	1.80841	0.635717	0.581296	0.231418	0.000361599	0.000468452	0.00021746	3.35082	0.00525392	0.427509	0.00138083	8.12268e-05	0.000951087	0.386139	0.00120319	13.5635
CZE	SVK	496	345.954	191.124	285.345	78.2349	10.8081	13.9183	0.966078	332.379	9.80808	186.084	7.07282	11.5435	4.21104	527.528	12.9439	2514.21
DEU	SVK	607.375	377.977	246.167	538.506	81.3547	49.988	106.185	17.4234	172.673	1.11	116.515	0.830296	46.8975	23.9301	410.729	2.5416	2800.65
DNK	SVK	28.0517	10.2362	6.86997	11.3121	3.35261	0.0571818	0.0433719	0.0306289	9.39112	0.029757	4.62201	0.0149782	0.0278054	0.0744773	13.5723	0.042062	87.7485
ESP	SVK	34.0538	17.7879	15.5059	24.9613	7.48748	0.296362	0.862654	0.240009	11.1337	0.0231652	5.2109	0.0125749	0.303076	0.25199	20.0795	0.049694	138.281
EST	SVK	1.04475	5.44858	2.60978	2.86197	0.895523	0.00163382	0.00239446	0.00145502	0.675253	0.00176292	3.00536	0.00736723	0.00103679	0.0235203	4.29332	0.0108067	20.8859
FIN	SVK	4.77001	17.213	8.58547	10.2033	3.31619	0.0352476	0.0320111	0.0198851	1.57643	0.00331481	6.33995	0.0101709	0.0126927	0.0660283	9.15405	0.0158317	61.373
FRA	SVK	200.488	71.1855	46.0953	81.4478	20.6121	2.35155	5.32663	1.38891	66.5452	0.17587	20.836	0.0615651	0.84151	1.44492	57.3425	0.163282	576.443
GBR	SVK	71.783	35.3647	19.7395	35.4373	8.90865	1.21395	2.74718	0.604053	16.1717	0.0412269	7.30045	0.0228844	0.221088	0.443453	22.0487	0.0555113	222.137
GRC	SVK	3.2176	1.51311	0.583485	0.594195	0.232971	0.00128059	0.00173984	0.00122173	0.651422	0.0016501	0.265295	0.000810185	0.00024426	0.000941927	0.357027	0.000834054	7.4253
HRV	SVK	46.0205	13.2978	6.88303	8.91964	3.00092	0.0260673	0.0627459	0.0105028	16.3908	0.158427	4.36773	0.0436263	0.00739152	0.0276267	7.39295	0.0725971	106.718
HUN	SVK	205.62	81.435	52.9715	79.4233	23.3566	1.36819	2.22976	0.196133	321.651	3.71009	63.4631	1.54608	1.78166	0.712502	188.47	3.29768	1031.38
IDN	SVK	3.04855	1.04604	0.830184	2.68129	0.399769	0.00214241	0.000192223	0.00147895	1.33851	0.000615908	0.306895	0.00015475	0.000310038	0.0136025	2.04655	0.000979414	11.7181
IND	SVK	5.44214	3.06073	2.71118	4.39612	1.3926	0.0148594	0.00214433	0.0083451	1.15669	0.000519847	0.621467	0.000292753	0.0018591	0.0188372	2.41675	0.0011059	21.2461
IRL	SVK	14.5603	9.26731	4.29498	5.00936	1.72875	0.0241679	0.0162883	0.010363	17.2821	0.0217987	7.31676	0.0116933	0.0292637	0.0372243	9.959	0.0167684	69.629
ITA	SVK	150.29	85.2975	59.6809	98.2886	27.8405	3.00258	5.17797	1.06124	53.4178	0.209807	21.6899	0.113123	1.16895	1.06356	67.7899	0.29759	576.474
JPN	SVK	29.9687	9.38383	15.6378	75.9678	8.74963	0.148001	0.0869724	0.181018	7.51994	0.00290477	2.31278	0.000899513	0.0411669	0.677202	27.2503	0.0105201	177.955
KOR	SVK	222.565	96.353	134.886	610.954	74.2244	0.966634	0.578961	0.918286	115.089	0.0603916	41.2766	0.0247703	0.553874	8.26184	435.319	0.220025	1743.48
LTU	SVK	2.89999	3.42089	2.18399	2.90123	0.945398	0.00398148	0.00305704	0.00260652	1.03645	0.00621424	1.63396	0.0093955	0.00213346	0.0121545	3.54761	0.0170676	18.6271
LUX	SVK	2.99451	8.32327	3.96835	4.13498	1.59751	0.00519164	0.00389955	0.00490405	4.56872	0.0124073	12.8988	0.0339885	0.0117616	0.0341203	15.3262	0.0405123	53.9714
LVA	SVK	5.22203	3.3434	1.2487	1.4935	0.436467	0.00137185	0.00256067	0.000729291	2.1027	0.00810658	1.06099	0.00482248	0.000356454	0.0076069	1.32244	0.00525732	16.2627
MEX	SVK	3.64606	2.36442	1.49442	4.18801	0.678569	0.00615433	0.00260408	0.00504325	3.03476	0.00131488	1.49849	0.000668342	0.00491963	0.0574699	9.86618	0.00407701	26.8553
MLT	SVK	3.42583	3.58546	1.04141	0.861411	0.326493	0.000400875	0.00013295	0.000111533	20.5169	0.0297494	25.2321	0.036176	0.000714927	0.0234574	14.8972	0.0213677	70.0621
NLD	SVK	65.5946	67.5035	41.3924	45.8126	18.2835	0.512995	1.16786	0.458584	30.9439	0.0598426	32.3493	0.0826197	0.285585	1.63133	94.3971	0.175009	400.739
NOR	SVK	2.14294	2.75313	1.29149	2.05006	0.514266	0.00641323	0.00480596	0.00465234	0.577149	0.00086888	0.645839	0.00105656	0.000834754	0.0217737	1.09924	0.00188831	11.1183
POL	SVK	288.005	287.31	128.81	163.243	53.5448	6.85412	11.8864	1.40068	126.248	1.37543	107.878	1.40726	2.70505	2.59444	199.85	2.10489	1385.35
PRT	SVK	6.82588	7.75619	5.40291	7.73695	2.5625	0.0145515	0.0297316	0.0171921	2.51947	0.00407929	2.31439	0.00360573	0.00802313	0.0318989	8.1802	0.0132732	43.4244
ROU	SVK	84.3397	21.2445	12.8869	19.412	5.89625	0.208902	0.364253	0.0515917	33.3397	0.312196	7.23822	0.0648166	0.0513795	0.0633495	16.7689	0.142566	202.401
ROW	SVK	1017.98	247.154	203.961	742.707	95.8256	35.5258	112.126	22.7984	548.012	0.795218	122.941	0.196419	6.24986	80.4541	941.01	1.25135	4179.23
RUS	SVK	9.71404	145.037	82.1227	37.727	35.4722	2.46958	0.73965	1.30276	1.13154	0.00913114	13.8188	0.143787	0.121713	0.538714	16.2109	0.157973	346.723
SVK	SVK	0	0	0	0	0	0	0	0	0	0	0	0	0	0	0	0	0
SVN	SVK	56.609	16.7364	10.313	16.0243	4.6466	0.0417008	0.102983	0.0158044	15.4667	0.196106	9.63628	0.153001	0.0342615	0.0747118	20.1272	0.246104	150.586
SWE	SVK	19.5163	38.357	21.2799	27.4482	8.88119	0.190706	0.573159	0.169461	6.7706	0.0179528	12.0098	0.0288137	0.109214	0.349226	20.8037	0.0492087	156.58
TUR	SVK	37.457	12.0423	11.0892	20.1294	5.76728	0.149538	0.305987	0.105774	16.8215	0.0460435	5.0421	0.0143447	0.0764834	0.0794602	16.3857	0.0366092	125.554
TWN	SVK	16.0138	7.94237	15.4349	80.2681	8.86702	0.0315333	0.03746	0.0448664	10.6934	0.00390768	5.19686	0.00186354	0.021151	1.34929	68.6037	0.0243919	214.553
USA	SVK	50.6679	36.0012	15.3095	30.8672	6.19337	0.737412	0.445559	0.591097	6.88374	0.00509164	3.07778	0.00235082	0.0610622	0.5132	5.62362	0.00387642	157.003
AUS	SVN	1.04857	1.16265	0.990757	0.969212	0.376629	0.00830551	0.00753467	0.00493707	0.198832	8.24632e-05	0.208102	7.84538e-05	0.0003343	0.00664172	0.459216	0.000172462	5.44253
AUT	SVN	127.508	111.909	93.3978	62.7142	30.6694	5.32526	3.76837	0.689543	48.7554	0.461372	40.6769	0.574951	2.53158	1.02226	89.329	1.29992	620.748
BEL	SVN	16.3755	9.86747	7.44048	5.19215	2.63868	0.13648	0.0720419	0.0457388	9.10715	0.0144824	5.24753	0.00969446	0.0726866	0.122519	10.6007	0.0199641	66.9854
BGR	SVN	7.33116	13.9243	16.5294	6.54167	6.35599	0.0719197	0.0705171	0.0231336	3.59129	0.0129132	5.13119	0.0156094	0.0149944	0.0143531	11.8049	0.0359298	71.4753
BRA	SVN	0.675501	1.34566	0.905969	0.710802	0.325538	0.0075132	0.0013506	0.00333575	0.102988	3.84888e-05	0.184312	7.39701e-05	0.000422871	0.00273338	0.360348	0.000134648	4.62684
CAN	SVN	3.82844	1.75378	1.36771	0.901141	0.507602	0.00918699	0.0057826	0.00762731	1.57476	0.000391402	0.47838	0.000115311	0.00253176	0.0199995	0.832069	0.000193994	11.2902
CHE	SVN	101.77	22.6109	12.9375	14.8326	4.49639	0.253456	0.272666	0.111797	66.0405	0.146103	7.08355	0.0149886	0.157157	0.161892	11.927	0.0262387	242.873
CHN	SVN	161.502	41.5418	26.9592	36.872	9.74392	1.0568	0.373978	0.728202	32.9632	0.010191	7.96769	0.00245205	0.236691	1.65929	17.0129	0.00515184	338.645
CYP	SVN	0.872729	1.14505	0.650621	0.398256	0.226454	0.000441441	0.000348166	0.000207771	0.153683	0.00038458	0.210412	0.000646941	9.25408e-05	0.00069509	0.228335	0.000692972	3.88962
CZE	SVN	19.4842	21.575	22.344	13.3364	8.01075	0.25748	0.202637	0.100378	16.454	0.0370664	13.4347	0.0443629	0.309054	0.288785	32.5886	0.108305	148.59
DEU	SVN	281.928	177.324	152.724	97.5441	41.3931	26.4487	28.3762	7.21302	81.2582	0.257267	49.7243	0.157171	19.8112	7.48453	118.528	0.370101	1090.72
DNK	SVN	13.179	3.95814	2.7434	3.22017	1.00778	0.0225872	0.038976	0.00782139	4.48238	0.00808993	1.4217	0.00242545	0.0125875	0.0178814	3.01934	0.00529899	33.1553
ESP	SVN	18.1182	12.9899	11.8478	7.92386	4.29034	0.205144	0.102997	0.124678	5.55237	0.00641748	3.32201	0.00412696	0.109801	0.101462	7.6175	0.00968569	72.3374
EST	SVN	0.774745	1.18358	1.12833	0.540693	0.39463	0.000531889	0.00138061	0.000496551	0.515157	0.000598284	0.687494	0.000728948	0.000375886	0.0100859	1.45446	0.00151452	6.6953
FIN	SVN	6.38096	3.16092	3.11451	2.25054	1.05297	0.00973125	0.00594115	0.00536504	2.31664	0.00213227	1.19606	0.000886332	0.00355096	0.0152118	2.71937	0.00210966	22.247
FRA	SVN	60.7672	21.1118	18.7549	15.151	6.7916	0.968309	1.36562	0.439511	19.2809	0.0295907	6.14442	0.0096398	0.336236	0.414039	15.3361	0.0245559	166.957
GBR	SVN	35.8054	23.4134	18.2279	15.079	6.71193	0.658805	0.26945	0.406555	7.59231	0.00714955	4.97091	0.00491224	0.14914	0.224699	10.9984	0.0110086	124.549
GRC	SVN	2.96529	1.75195	1.59708	0.728264	0.597017	0.00565205	0.00366885	0.00361056	0.532682	0.000885951	0.232599	0.00048111	0.00097012	0.00101324	0.427307	0.000837717	8.8507
HRV	SVN	88.6734	58.2642	61.0334	32.2901	22.0357	2.42014	2.06159	0.0649597	27.2685	1.71212	19.6278	1.02775	0.768081	0.145189	44.7621	2.34704	364.599
HUN	SVN	39.2739	24.3485	18.8138	12.8678	6.46197	0.272012	0.329699	0.0554444	39.8176	0.17291	13.7336	0.0914836	0.285778	0.115762	27.2386	0.179383	184.084
IDN	SVN	3.48668	1.92425	1.55841	1.94929	0.575312	0.00509967	0.00138039	0.00226915	0.972303	0.000268985	0.531583	0.000149634	0.000582108	0.0130503	1.2197	0.000339387	12.2414
IND	SVN	5.22115	1.9662	2.28248	2.2236	0.923958	0.0222184	0.00196395	0.00661413	1.44261	0.000580034	0.573041	0.000239568	0.00235874	0.013667	1.63728	0.000690853	16.319
IRL	SVN	10.7809	5.62016	2.96791	2.40854	0.948941	0.00606945	0.00360797	0.00511328	12.9171	0.00370708	4.57338	0.00184982	0.00789129	0.021201	5.40585	0.00251969	45.7044
ITA	SVN	178.207	93.7721	71.3412	57.2475	24.6617	7.876	5.77714	1.04638	56.7238	0.34427	27.9155	0.169818	2.97609	1.0368	59.4965	0.328981	589.01
JPN	SVN	8.7843	3.46812	2.94011	3.84512	1.15929	0.0309095	0.00886451	0.0260918	1.91527	0.000455529	0.834586	0.00019211	0.00650548	0.0533623	2.03528	0.000459725	25.1117
KOR	SVN	59.643	20.9644	20.616	25.6703	8.31029	0.184865	0.078044	0.117334	31.8876	0.00888271	11.229	0.0031431	0.0973703	0.724993	29.5119	0.00826777	209.205
LTU	SVN	2.47017	9.38937	12.2167	4.31085	4.74001	0.00937963	0.0166807	0.0112614	0.676769	0.00135184	3.16419	0.00362508	0.00466023	0.028713	8.03633	0.00867314	45.0907
LUX	SVN	4.08941	7.84069	4.67544	3.04007	1.58025	0.00633726	0.00311689	0.00452431	8.10772	0.00448538	12.3219	0.0104759	0.00801151	0.0307131	13.3772	0.0131468	55.1238
LVA	SVN	0.985727	3.05076	3.06876	1.21481	1.14631	0.00172799	0.00376224	0.00155422	0.38416	0.000391063	1.16524	0.00138515	0.000485901	0.0362699	2.24227	0.00267257	13.3074
MEX	SVN	2.86072	0.497165	0.39823	0.448982	0.158157	0.00228508	0.000907252	0.00136602	2.80567	0.000773285	0.397998	0.000106829	0.0015263	0.00759127	0.918082	0.000239153	8.5004
MLT	SVN	1.07856	1.71693	0.927486	0.594049	0.299299	0.000150608	8.81789e-05	0.000131092	2.22902	0.000779304	3.95781	0.00118101	0.000155207	0.00436993	4.06946	0.00124581	14.8973
NLD	SVN	25.4769	24.5882	20.4265	11.4969	6.82577	0.230525	0.146602	0.167368	16.0024	0.0133347	11.4886	0.0109074	0.126718	0.471924	22.4924	0.0218197	140.019
NOR	SVN	0.778129	0.663021	0.690575	0.441633	0.232438	0.00284477	0.00155366	0.00193706	0.20954	0.000164399	0.169716	0.000129126	0.000400609	0.00758298	0.373803	0.000286509	3.57431
POL	SVN	53.1328	34.9225	29.5469	18.8232	10.8477	0.721664	0.564819	0.252755	26.3499	0.059433	14.1333	0.0388365	0.321889	0.368707	28.5319	0.0779753	218.716
PRT	SVN	1.6402	1.90051	1.85639	1.37322	0.686078	0.00598077	0.00353362	0.00441246	0.763737	0.000723118	0.865758	0.000924861	0.00225276	0.0104548	2.14334	0.00222483	11.2606
ROU	SVN	16.4029	15.3938	17.5545	7.80251	6.65139	0.190215	0.155963	0.0560064	5.90408	0.0172997	4.59011	0.0129804	0.0435128	0.0354948	10.1192	0.0285933	84.9666
ROW	SVN	281.933	293.047	104.124	82.0435	33.2911	38.0631	26.4163	8.76223	96.8183	0.10369	69.0833	0.0794465	4.41585	10.0727	86.8133	0.0963565	1135.2
RUS	SVN	11.7007	4.34518	3.68509	2.16113	1.22014	0.0962489	0.0370107	0.0432211	0.526734	0.00111814	0.383362	0.000812963	0.00420962	0.021947	0.764145	0.00162205	24.9929
SVK	SVN	28.4644	14.97	14.994	8.74037	5.13365	0.126174	0.0896019	0.0408893	62.1872	0.171376	7.28532	0.0377	0.148142	0.0930268	17.3607	0.089029	159.951
SVN	SVN	0	0	0	0	0	0	0	0	0	0	0	0	0	0	0	0	0
SWE	SVN	9.88523	9.19424	8.26927	5.41124	2.70871	0.0619689	0.0774726	0.0446268	3.30972	0.00456646	2.81786	0.0038522	0.0275303	0.0952849	5.84449	0.00815802	47.7716
TUR	SVN	68.0321	6.0423	6.76577	7.31158	2.79092	0.121065	0.0388335	0.0468178	10.342	0.0134754	2.57852	0.00354618	0.0481862	0.0347652	6.90242	0.00934903	111.084
TWN	SVN	5.0813	3.46057	2.95288	4.13684	1.19355	0.00658561	0.00427713	0.00720139	3.14569	0.000993188	2.18031	0.000577728	0.00321398	0.122284	5.36784	0.00131038	27.6695
USA	SVN	27.5248	17.9854	14.386	9.81009	5.03276	0.82757	0.236424	0.557129	3.71019	0.00142527	1.63889	0.000679454	0.0759309	0.283843	3.32632	0.00142492	85.4094
AUS	SWE	15.5016	37.6256	17.8192	14.3767	5.10412	0.208795	0.122484	0.074785	2.73404	0.0234289	4.33594	0.0316206	0.0104141	0.0888503	5.04557	0.0380597	103.153
AUT	SWE	172.151	173.521	78.9095	55.542	22.488	0.6561	0.395092	0.301662	57.7505	0.793304	56.2514	0.832595	0.347495	0.796253	53.8166	0.811356	675.477
BEL	SWE	293.364	348.196	152.609	108.142	40.9832	2.14634	1.8429	0.731061	142.313	2.28699	157.328	2.5595	2.94565	2.48858	151.528	2.56599	1412.5
BGR	SWE	12.5482	14.8961	7.34159	5.02571	2.12986	0.0076286	0.00515181	0.00451993	5.72119	0.0433624	7.84863	0.0603517	0.00210807	0.0130046	8.04574	0.0631835	63.7614
BRA	SWE	18.3372	25.0035	12.7028	12.8184	3.69822	0.213646	0.111305	0.0448999	3.69533	0.0209446	5.01302	0.0299062	0.0126875	0.045923	7.82405	0.0424278	89.619
CAN	SWE	151.111	145	54.6467	43.4917	15.9134	0.575205	0.461902	0.284404	44.7047	0.173058	34.5889	0.124838	0.146902	1.0682	31.0978	0.123315	523.531
CHE	SWE	201.593	177.815	73.0356	74.9726	21.348	0.863921	1.12454	0.358888	103.097	0.945352	58.6792	0.821292	0.375862	0.855927	49.9849	0.75198	766.696
CHN	SWE	940.508	2409.82	1003.58	819.034	270.377	60.9524	37.223	19.6872	227.486	1.0027	342.177	1.90566	12.536	39.4445	355.584	1.88747	6543.36
CYP	SWE	2.97835	4.2952	1.7086	1.05399	0.494325	0.000734647	0.000892755	0.000429089	0.788251	0.0136714	0.934171	0.0155424	0.000252299	0.00255504	0.773912	0.0122417	13.075
CZE	SWE	135.067	106.095	55.4745	51.2772	16.4697	0.205796	0.190222	0.123545	126.848	1.12668	87.3125	0.845549	0.226418	0.992081	126.153	1.1092	709.588
DEU	SWE	1739.74	1623.12	767.428	663.506	189.384	61.0398	49.6534	23.227	459.744	10.1878	464.242	11.1989	37.1473	45.078	550.474	13.7831	6710.06
DNK	SWE	1460.12	669.717	309.144	232.454	84.3662	12.8305	20.1405	0.712075	467.425	43.6212	254.522	24.4103	10.3995	2.49604	274.077	27.8758	3895.13
ESP	SWE	133.602	129.897	54.3837	40.126	15.7128	0.905537	0.536379	0.37305	34.2934	0.390648	28.2801	0.359999	0.403114	0.495696	26.2056	0.348282	466.381
EST	SWE	189.756	110.322	61.2843	68.7181	18.6246	0.181537	0.359336	0.0370643	492.382	43.4366	190.772	16.4076	0.332613	0.761333	333.566	29.1184	1556.24
FIN	SWE	757.741	620.815	308.115	199.17	87.3176	10.4259	14.457	0.555854	261.015	28.8907	205.867	22.2788	3.56444	1.76532	219.124	24.0508	2766.47
FRA	SWE	417.29	470.9	197.987	172.406	55.6022	9.11301	4.91078	2.95584	98.7192	1.24638	109.665	1.46792	3.11099	4.01544	120.233	1.61907	1671.51
GBR	SWE	916.056	761.945	279.463	230.256	79.3644	16.1386	9.42836	5.25912	170.196	2.38606	126.193	2.09562	3.23574	3.793	125.671	2.09671	2734.02
GRC	SWE	7.43921	6.15224	2.90577	1.7649	0.845235	0.00772564	0.00461436	0.00461674	1.37956	0.0184208	0.884306	0.011483	0.00173968	0.00247258	0.860139	0.0118473	22.2986
HRV	SWE	11.9731	18.4204	8.8302	5.48884	2.5572	0.00646392	0.00389026	0.00419271	2.77725	0.0380993	4.94017	0.0522278	0.00218769	0.0187436	4.70519	0.0500636	59.8835
HUN	SWE	89.3652	74.1967	34.9015	27.6483	10.0843	0.091728	0.109578	0.0471649	117.896	0.950323	51.339	0.537765	0.116423	0.274328	64.9088	0.648195	473.179
IDN	SWE	41.9909	20.31	7.69506	7.77117	2.36756	0.0513257	0.0197836	0.0138473	20.4281	0.123172	5.47422	0.0250567	0.00670577	0.0812543	6.53786	0.0337816	112.937
IND	SWE	274.404	163.292	69.1098	56.1003	19.668	0.902861	0.306415	0.182889	14.6348	0.0801081	10.4434	0.0578052	0.0969023	0.125425	10.7733	0.0619139	620.247
IRL	SWE	493.061	193.991	77.5128	68.2547	21.6536	0.299397	0.158044	0.137786	791.295	7.82749	288.305	3.1289	0.530715	1.03455	266.3	2.83308	2217.13
ITA	SWE	294.698	217.839	101.412	81.7489	29.4936	2.71296	1.2538	0.870982	100.897	0.958639	62.5881	0.768449	0.95316	1.54169	66.0262	0.85843	964.763
JPN	SWE	117.05	68.9121	35.4964	44.3879	11.0615	0.662423	0.559887	0.318052	29.2502	0.103946	16.9557	0.0632723	0.140743	0.773317	23.7308	0.08707	349.583
KOR	SWE	104.703	51.9885	28.2806	40.0299	8.85294	0.305137	0.381669	0.154322	54.3876	0.208139	24.1408	0.0925205	0.17773	1.04268	39.2756	0.150138	354.424
LTU	SWE	106.424	97.9987	57.3784	37.2367	16.766	0.102314	0.164895	0.0548863	36.5834	1.52846	38.68	1.39829	0.0687933	0.222982	43.8957	1.66732	440.192
LUX	SWE	126.919	156.146	40.8473	28.9181	11.32	0.042703	0.0275643	0.0379681	269.236	1.8438	333.049	1.99091	0.0945947	0.565663	148.833	1.01544	1121.1
LVA	SWE	30.868	33.8826	17.1775	10.5419	4.85393	0.0314091	0.0270032	0.00985274	13.8377	0.516489	16.7749	0.628138	0.0121828	0.0819113	16.5667	0.637585	146.46
MEX	SWE	7.08643	1.98814	1.20242	1.62036	0.377197	0.00752052	0.00540416	0.0034116	8.86351	0.0359416	2.99158	0.0117781	0.00916199	0.0420064	5.46699	0.0214367	29.7359
MLT	SWE	27.4469	66.8513	25.1401	18.5012	6.90602	0.030032	0.00940582	0.00229649	58.9637	2.48232	156.637	6.55924	0.0611306	0.157549	117.762	4.92555	492.896
NLD	SWE	508.808	343.069	251.407	172.157	70.0381	4.82564	3.82097	1.73131	544.776	7.51154	229.641	3.69294	3.84616	7.89846	380.046	5.86681	2539.66
NOR	SWE	495.085	606.472	241.046	194.336	73.7921	21.0193	26.0267	0.859103	108.755	17.2397	117.766	18.904	2.9037	3.376	121.364	20.0213	2069.35
POL	SWE	534.319	450.28	230.708	157.235	64.9675	4.13158	2.70511	1.12992	259.165	4.47747	179.843	3.75159	1.84779	3.13171	205.567	4.41578	2107.89
PRT	SWE	17.3333	28.3264	18.0119	9.50523	4.96768	0.060923	0.0679389	0.0296537	7.35703	0.0660707	12.2128	0.198628	0.0181463	0.108064	14.7632	0.258332	113.293
ROU	SWE	119.072	72.0192	35.9286	23.9267	10.5471	0.109007	0.0445181	0.0532032	47.1523	0.390708	23.967	0.181214	0.0261968	0.129007	24.5643	0.188925	358.325
ROW	SWE	1170.04	813.763	303.137	295.203	77.8214	100.808	101.789	28.5164	566.479	6.75175	322.289	4.02103	13.9915	60.1148	482.917	5.46529	4353.33
RUS	SWE	77.8767	216.321	347.674	132.556	97.6267	4.39625	1.75076	2.99953	6.71299	0.098952	21.4638	0.32872	0.203843	1.41968	57.3895	0.87117	969.704
SVK	SWE	75.7241	24.9876	14.5633	10.7043	4.25026	0.0215804	0.0123432	0.0169322	166.766	1.04741	17.5556	0.16638	0.0277409	0.150786	25.0107	0.223976	341.276
SVN	SWE	26.1065	16.6656	8.53677	5.98069	2.49595	0.00449404	0.00395265	0.00493763	11.0214	0.0880839	7.65035	0.0594855	0.00383233	0.0324956	8.1485	0.0647338	86.9128
SWE	SWE	0	0	0	0	0	0	0	0	0	0	0	0	0	0	0	0	0
TUR	SWE	139.194	55.9412	31.8861	27.9995	10.4652	0.367357	0.229276	0.129471	53.0231	0.668056	20.2753	0.207421	0.131079	0.170889	23.2547	0.248947	364.204
TWN	SWE	25.8805	33.7468	18.5906	25.3069	5.91201	0.0633942	0.0644947	0.0398418	17.8014	0.0528831	22.388	0.0628941	0.0336671	0.762949	33.3196	0.0950276	184.139
USA	SWE	1138.83	1669.48	638.229	442.313	178.871	59.1184	29.6333	20.1708	100.343	0.66776	130.044	0.942468	4.8956	13.5134	113.522	0.814804	4542.07
AUS	TUR	12.1184	38.0779	16.2995	11.9504	3.61	0.132398	0.0463295	0.0720392	2.25967	0.0119414	6.00765	0.0280556	0.00585633	0.130237	5.29644	0.0246747	96.0785
AUT	TUR	124.888	113.807	27.49	32.1698	7.06221	0.144324	0.244777	0.112121	60.1411	0.534983	56.6176	0.449322	0.104176	0.761409	34.93	0.287465	459.819
BEL	TUR	98.4057	88.8464	24.459	29.6583	6.54481	0.192562	0.347252	0.110905	68.7007	0.718707	69.0744	0.67226	0.258259	1.06695	48.056	0.460578	437.699
BGR	TUR	27.4041	54.0512	18.9402	19.472	4.9307	0.143679	0.157602	0.0121488	17.6972	1.18316	33.3153	2.10054	0.045348	0.0487929	23.6521	1.49631	204.664
BRA	TUR	42.3619	117.797	39.2002	26.9151	8.12834	0.599232	0.0660862	0.126406	7.60121	0.05347	14.6612	0.0753193	0.0323942	0.110809	9.2997	0.0480861	267.083
CAN	TUR	51.8419	67.3707	19.3184	18.3617	4.14105	0.239052	0.0757667	0.0879492	23.7326	0.107921	21.3304	0.0969946	0.062157	0.537374	13.0965	0.0597045	220.469
CHE	TUR	194.573	130.269	23.9903	43.4345	6.96419	0.139697	0.729708	0.139182	59.3854	0.599051	46.5491	0.360537	0.0819727	0.581987	28.6478	0.21454	536.693
CHN	TUR	5453.59	1734.95	319.494	610.48	88.0664	18.1847	3.65268	8.1935	1493.83	5.79492	470.877	1.88197	4.29238	54.5446	282.281	1.13881	10551.7
CYP	TUR	0.056706	0.00791821	0.00140315	0.00218029	0.000380017	1.96783e-07	1.43242e-07	4.54699e-07	0.0294623	0.000138613	0.0039935	1.74033e-05	4.65693e-08	3.96283e-06	0.00221173	1.0083e-05	0.104441
CZE	TUR	113.682	88.2006	20.5712	28.0397	5.75516	0.0695196	0.169696	0.0475211	149.46	0.849365	87.009	0.659597	0.101186	0.881156	55.594	0.432093	551.575
DEU	TUR	1884.08	1699.94	354.237	471.916	74.9749	24.3535	62.7451	8.95577	615.079	7.77772	643.659	7.19019	22.2117	49.7104	399.352	4.54602	6331.6
DNK	TUR	170.734	125.105	27.8913	29.1062	7.10724	0.106523	0.169452	0.0470704	175.976	1.66308	191.848	1.89932	0.0740167	1.50754	94.3664	0.927058	828.639
ESP	TUR	215.311	284.25	77.3018	79.5492	18.5765	1.68513	2.71305	0.499849	77.1926	1.1347	111.453	1.54542	0.932275	1.83608	70.8979	0.999549	946.001
EST	TUR	6.99127	2.49814	0.536944	0.697079	0.136141	0.00020234	0.000584822	0.000156027	8.13671	0.0814921	3.45799	0.0190525	0.000187259	0.00892121	1.9918	0.0109402	24.5699
FIN	TUR	64.9219	244.171	60.0306	60.4427	14.0147	0.143963	0.130831	0.0638469	34.3231	0.201282	102.287	0.57891	0.0566048	0.724845	57.2787	0.327174	639.873
FRA	TUR	511.638	461.854	101.975	137.371	26.4857	4.84676	9.22281	1.56267	191.288	2.13996	196.072	2.18644	1.99911	5.82992	120.051	1.31491	1776.09
GBR	TUR	411.582	315.521	66.2226	79.3574	17.0765	3.0599	7.14048	1.0852	103.735	1.22754	71.6643	0.798798	0.824299	1.83576	45.8658	0.533194	1127.7
GRC	TUR	74.327	79.7753	18.737	19.2102	4.83454	0.132156	0.211854	0.0301116	20.105	0.822173	26.7047	1.00578	0.0269491	0.0625081	15.1012	0.563401	261.689
HRV	TUR	10.2619	8.86968	1.91733	2.35048	0.507369	0.00220314	0.00692214	0.00102374	4.87485	0.0670943	4.89236	0.0598989	0.000766319	0.0123955	2.64517	0.0351725	36.5138
HUN	TUR	108.986	48.2499	11.9175	15.832	3.35802	0.0330129	0.0495075	0.0177951	213.851	1.58297	59.0959	0.616042	0.0682293	0.283472	37.7025	0.402455	502.119
IDN	TUR	87.9196	109.158	27.4642	38.3898	7.75673	0.205998	0.0178314	0.0546271	36.0844	0.189179	35.0681	0.235197	0.02382	0.436838	24.1657	0.169511	367.36
IND	TUR	182.587	152.19	45.4244	58.2519	13.532	0.620761	0.0893849	0.130633	50.3686	0.245643	44.6662	0.230234	0.0698347	0.4853	34.6394	0.178393	583.722
IRL	TUR	50.8354	36.8114	8.58542	10.7895	2.41061	0.0238748	0.0459007	0.0152374	58.0071	0.190901	34.7739	0.118049	0.0181527	0.125977	23.1115	0.079382	226.055
ITA	TUR	900.812	612.045	147.644	183.626	37.8173	5.457	7.19141	1.41843	305.568	4.66115	231.441	3.35877	2.56627	4.74024	147.7	2.1833	2598.59
JPN	TUR	286.46	182.849	40.877	65.388	11.8924	0.538292	0.161077	0.387265	76.4151	0.195856	52.8915	0.138497	0.114489	1.44154	34.6741	0.0910154	754.582
KOR	TUR	1366.37	393.314	75.3645	145.034	22.4433	0.601641	0.197088	0.378135	718.523	1.89485	196.477	0.554317	0.311439	4.58373	122.532	0.348519	3051.04
LTU	TUR	5.71555	1.9722	0.493105	0.612576	0.126423	0.00028545	0.00155876	0.000281151	2.1261	0.0424738	0.951125	0.0101376	0.000232389	0.00382311	0.640635	0.0065807	12.7037
LUX	TUR	1.5927	3.09871	0.960302	1.18501	0.2742	0.000457486	0.000181529	0.000825277	2.34959	0.00723677	5.03457	0.0290268	0.000467527	0.0106742	3.48177	0.0236922	18.0521
LVA	TUR	2.51894	1.44549	0.349446	0.31381	0.0818691	0.00015579	0.00050557	9.03582e-05	1.17605	0.0151208	0.545027	0.00493104	5.59641e-05	0.00158421	0.325377	0.00295309	6.78202
MEX	TUR	47.5229	33.1999	6.9625	9.369	1.78694	0.0390324	0.0250397	0.0195127	54.1971	0.144565	22.4671	0.0621301	0.0211828	0.218992	12.3972	0.0340255	188.48
MLT	TUR	33.5584	7.77515	1.35898	1.48344	0.358831	0.00155764	0.00160044	0.000117099	68.9922	1.21577	50.6499	1.07063	0.00202007	0.0409261	18.9641	0.405601	186.401
NLD	TUR	172.352	179.301	45.1198	54.3865	11.2273	0.391373	0.785465	0.26881	140.551	0.79335	156.154	0.939675	0.270276	3.79286	95.856	0.594774	862.932
NOR	TUR	40.0192	152.053	61.7568	34.1107	11.9915	0.150416	0.153967	0.0885802	13.2617	0.0660619	18.7623	0.103777	0.0235573	0.473016	12.5654	0.0688893	345.673
POL	TUR	287.269	172.338	55.3487	64.6386	14.7482	0.611393	1.41159	0.260469	267.581	2.11423	108.235	1.07062	0.316735	1.56986	75.1301	0.782853	1053.53
PRT	TUR	18.051	82.2345	19.7667	21.3437	4.84638	0.0581793	0.0532465	0.033224	13.0266	0.114663	48.9309	0.528849	0.0249904	0.345023	27.6059	0.303206	237.285
ROU	TUR	136.574	138.744	36.818	42.5861	10.0267	0.535004	0.398246	0.0557839	52.1253	1.99256	56.2609	2.15601	0.144427	0.258922	37.8358	1.44596	517.994
ROW	TUR	1932.76	2351.15	434.681	342.463	106.943	398.118	275.886	31.7433	1078.29	13.721	769.811	10.9725	41.8456	94.2285	532.989	7.93964	8423.89
RUS	TUR	138.903	396.579	97.8784	86.3584	22.4985	5.704	5.04264	1.04389	13.4348	0.479686	40.5807	1.46957	0.208679	1.19815	21.9894	0.799242	834.18
SVK	TUR	57.6566	41.1648	11.5657	16.1507	3.35389	0.0161716	0.0439651	0.0155351	129.426	0.680985	37.966	0.291089	0.041692	0.257322	28.5693	0.221981	327.463
SVN	TUR	21.5365	28.0899	6.79441	8.18618	1.82098	0.00550343	0.0595741	0.00407161	13.8405	0.142925	21.0615	0.246718	0.00642419	0.0844211	12.7965	0.158985	114.877
SWE	TUR	139.501	251.177	64.4361	68.2415	15.0975	0.320677	0.804179	0.21109	57.4259	0.33051	99.7287	0.668359	0.165813	1.80167	58.5836	0.391779	758.992
TUR	TUR	0	0	0	0	0	0	0	0	0	0	0	0	0	0	0	0	0
TWN	TUR	164.472	153.663	25.9189	59.5329	8.20571	0.0724182	0.0336987	0.0638593	96.905	0.246389	104.739	0.265677	0.0402716	2.58752	64.6025	0.164805	681.584
USA	TUR	457.832	613.922	153.5	155.904	32.1687	12.7414	4.00177	4.91491	57.3215	0.359622	88.6913	0.473614	1.07469	8.26353	52.0074	0.277542	1643.61
AUS	TWN	152.672	2445.33	3372.25	983.615	621.515	137.253	52.9463	14.9915	25.5836	0.40405	320.481	4.58557	6.88074	11.1001	682.198	9.74892	8841.99
AUT	TWN	56.7901	23.0279	20.7285	9.13856	7.83402	0.0314057	0.0256286	0.0393541	24.0548	0.237144	10.1652	0.0588945	0.0229645	0.210868	17.4144	0.164677	169.973
BEL	TWN	55.5814	44.0437	17.3492	8.506	4.71252	0.0505005	0.0453837	0.0382277	28.7916	0.116589	18.5202	0.0700125	0.034716	0.254714	13.7438	0.0739285	192.016
BGR	TWN	1.28036	1.21871	2.12875	0.771055	0.905713	0.00071018	0.000366923	0.000937783	1.05001	0.00436578	0.818882	0.00755858	0.000239927	0.00262176	2.46893	0.0363927	10.6964
BRA	TWN	152.694	320.926	386.732	118.924	71.9232	6.37203	0.751637	1.25252	23.7452	0.407804	32.4973	0.559219	0.338781	0.396305	57.6169	0.971815	1176.13
CAN	TWN	115.342	331.632	370.222	118.142	73.6975	4.46482	1.44384	2.11043	27.2266	0.40789	64.784	0.650849	1.29047	2.78352	99.0233	1.4001	1214.65
CHE	TWN	350.925	198.932	92.882	43.1768	37.6026	0.229825	0.233189	0.36111	143.434	0.832261	138.974	0.391413	0.310279	2.05284	63.3195	0.505281	1074.28
CHN	TWN	4273.9	3149.3	3449.89	1116.77	1037.83	2096.54	1101.74	215.324	1026.58	99.608	750.243	75.4761	1153.45	344.172	2980.68	374.186	23246.7
CYP	TWN	0.289996	0.159247	0.0112828	0.012415	0.00232956	7.45884e-06	1.09479e-05	1.36598e-06	0.100081	0.000446773	0.0900861	0.000447546	1.85166e-06	5.79216e-05	0.0115942	5.56036e-05	0.678135
CZE	TWN	9.70949	5.3133	4.42391	2.1677	1.55907	0.00592957	0.00562705	0.00774769	12.1167	0.230619	5.28653	0.0528659	0.0127555	0.0850122	10.5063	0.186621	51.6755
DEU	TWN	498.511	543.811	505.451	222.807	184.67	10.6031	7.30703	10.6109	156.011	2.51508	159.39	2.19239	8.25746	20.6373	309.455	6.89405	2649.53
DNK	TWN	65.1455	37.4454	9.79769	6.44888	2.67419	0.0157997	0.00769955	0.00917565	28.6392	0.187987	10.8798	0.0504303	0.0101152	0.0664261	6.86828	0.0479625	168.327
ESP	TWN	53.9125	87.2128	69.0885	24.6912	13.8022	0.314226	0.0874126	0.215361	14.8383	0.0862529	24.564	0.116048	0.135294	0.427726	28.2321	0.140558	317.909
EST	TWN	0.231124	0.123678	0.108496	0.0458344	0.027604	1.45777e-05	7.8048e-06	1.7117e-05	0.280263	0.00514548	0.109104	0.00137994	2.38132e-05	0.000540124	0.218635	0.00393292	1.15591
FIN	TWN	19.2916	30.08	16.352	7.09645	3.9019	0.0246485	0.00726571	0.00935547	10.4814	0.132915	12.5941	0.0687488	0.00982303	0.1139	11.9524	0.0791009	112.234
FRA	TWN	124.036	126.51	113.074	47.9407	42.2793	1.46415	0.325577	1.03592	37.3954	0.273953	42.9483	0.341947	0.693483	2.07982	76.7709	1.00191	618.291
GBR	TWN	227.623	193.481	62.0685	32.219	18.1953	1.18891	0.623224	0.609474	40.0114	0.449498	33.7236	0.236441	0.233195	0.907058	26.7465	0.386649	638.81
GRC	TWN	1.59806	1.1795	0.987468	0.352773	0.200778	0.000805765	0.00038999	0.000785656	0.339032	0.00153209	0.15535	0.00074755	0.00018473	0.000548083	0.237953	0.00115818	5.05815
HRV	TWN	0.274141	0.487837	0.223843	0.102595	0.0711677	3.8995e-05	1.5094e-05	5.9756e-05	0.119553	0.000740794	0.209174	0.00088518	1.38037e-05	0.000770491	0.216396	0.00105369	1.70873
HUN	TWN	5.94586	2.31788	1.64958	0.946957	0.572713	0.00143007	0.000577785	0.00139356	9.86633	0.193935	2.94389	0.0425907	0.00519547	0.0214987	5.35714	0.124993	29.9963
IDN	TWN	223.157	1669.66	2271.23	688.238	420.455	52.9131	7.6434	5.53948	81.6901	1.7721	161.047	2.10306	5.31767	3.12428	302.854	3.81465	5900.64
IND	TWN	85.2966	50.5573	57.0422	19.9143	13.0254	1.27561	0.15364	0.202904	7.40983	0.10253	8.70995	0.105113	0.127384	0.133441	14.9601	0.194715	259.214
IRL	TWN	44.1238	97.9585	47.6546	20.3727	12.8554	0.0474793	0.0176831	0.0599024	27.7715	0.0938626	48.3201	0.17005	0.0744273	0.189373	35.3822	0.2868	335.501
ITA	TWN	84.9221	81.5892	49.7966	24.1034	13.8474	0.402401	0.134965	0.227387	33.6404	0.249792	28.9877	0.152907	0.162009	0.76603	29.3043	0.215625	348.549
JPN	TWN	3376.71	3061.44	3757.38	1631.41	1416.68	251.073	103.518	118.751	888.841	51.8799	804.544	36.9798	85.8736	56.3254	1963.73	124.148	17730.8
KOR	TWN	507.549	943.544	1733.11	663.802	720.447	58.4581	5.98315	15.4482	215.527	8.90493	377.61	16.6687	49.2614	35.743	1594.99	86.1846	7038.13
LTU	TWN	2.17169	0.443403	0.331918	0.121583	0.0869223	4.99158e-05	2.20936e-05	8.33418e-05	0.604525	0.00234197	0.238537	0.000728162	3.07198e-05	0.00131341	0.277059	0.00129433	4.28179
LUX	TWN	25.0461	26.0705	9.44996	3.9783	2.44604	0.00138501	0.000596102	0.0031142	60.8573	0.0577934	59.501	0.0547784	0.0020807	0.106156	32.0315	0.0326608	219.681
LVA	TWN	0.100276	0.15671	0.132107	0.0458228	0.0331371	1.94232e-05	3.17955e-06	1.75955e-05	0.0476908	0.000671975	0.0740753	0.00035126	7.05088e-06	0.00035988	0.113277	0.00080664	0.70539
MEX	TWN	20.8428	84.9059	123.219	37.181	24.2888	1.05922	0.247572	0.371465	32.448	1.0579	14.2395	0.328637	0.834819	0.393427	48.5021	1.38399	391.318
MLT	TWN	0.232804	0.106643	0.147664	0.0544257	0.0596637	3.0805e-05	7.27482e-07	7.80378e-06	0.289454	0.00104656	0.208887	0.0010766	2.09449e-05	0.000216434	0.385948	0.00502452	1.49674
NLD	TWN	112.9	103.28	86.0229	36.2397	27.9907	0.450475	0.29952	0.583555	159.119	2.57612	55.7443	0.604527	0.345509	2.17913	161.254	2.47129	752.226
NOR	TWN	16.2918	15.8635	13.7033	4.76233	3.20061	0.0236983	0.0123652	0.0134209	3.3007	0.0248788	2.72676	0.0181315	0.00368891	0.0803532	3.57353	0.0306811	63.6393
POL	TWN	7.38239	15.8209	19.8793	6.36074	4.44471	0.0540694	0.0170497	0.0419668	4.09466	0.063979	4.874	0.0464777	0.0320077	0.129754	12.0434	0.16759	75.4588
PRT	TWN	3.7403	7.92944	5.85705	2.38463	1.7486	0.00441208	0.000619522	0.0038288	1.86961	0.0144888	2.55742	0.0130714	0.00183576	0.019423	4.66756	0.0373258	30.8518
ROU	TWN	2.54782	2.06725	1.22016	0.581796	0.360867	0.00126626	0.000211929	0.000821016	0.972641	0.00503559	0.80905	0.00338697	0.000313049	0.00462594	0.947383	0.0045576	9.52787
ROW	TWN	6581.82	14608.4	12613.5	3766.44	2718.62	6168.66	2484.39	1216.56	2389.97	101.658	3922.25	139.64	1016.62	1134.64	11352.6	579.985	70798.4
RUS	TWN	7.2895	6.863	7.37153	3.78584	2.98723	0.0352879	0.0199929	0.0539582	1.12457	0.00854774	1.08102	0.00814242	0.00178563	0.0709363	2.30615	0.0179343	33.026
SVK	TWN	1.28188	1.76401	1.36693	0.658458	0.434591	0.000597948	0.000466417	0.00104399	2.71256	0.0721588	1.71588	0.0146477	0.002735	0.0159919	3.04906	0.046446	13.139
SVN	TWN	2.69174	2.30439	0.811311	0.44676	0.197776	0.000245324	0.00037769	0.000233413	1.41243	0.0118564	0.80157	0.00475197	0.000274843	0.00295401	0.741426	0.00556159	9.44393
SWE	TWN	67.4404	40.3566	25.1641	11.9858	7.17217	0.0534504	0.0320148	0.0515826	28.5345	0.212378	15.7972	0.0939751	0.0303937	0.373004	17.6481	0.139634	215.118
TUR	TWN	7.68102	32.8982	46.8653	14.2651	8.76135	0.356493	0.0843993	0.0994748	2.15648	0.04615	5.38222	0.0471484	0.143075	0.0641026	11.5502	0.117326	130.52
TWN	TWN	0	0	0	0	0	0	0	0	0	0	0	0	0	0	0	0	0
USA	TWN	992.111	840.877	962.77	388.924	347.643	148.685	44.6126	84.4497	116.707	3.21134	115.707	2.39065	14.2331	20.7058	226.002	7.25642	4316.66
AUS	USA	1049.5	1425.2	121.939	90.0047	33.8552	2.13614	1.75196	0.489264	154.006	18.3458	183.316	23.9843	0.109398	2.34097	35.4127	4.5615	3147.29
AUT	USA	553.902	690.249	53.8878	48.8199	17.2559	0.166038	0.0907705	0.113273	251.191	11.2155	256.537	12.987	0.0844275	2.50493	50.9665	2.51408	1952.81
BEL	USA	1301.1	2682.81	181.22	136.966	49.5486	2.38297	1.4046	0.657039	398.264	56.99	803.46	137.222	1.2546	7.73128	114.395	19.3143	5896.58
BGR	USA	32.2834	68.0496	4.54363	3.715	1.37028	0.00244306	0.00111011	0.00149453	18.5004	0.6684	27.1383	1.93423	0.000578805	0.025442	4.56936	0.279378	163.1
BRA	USA	1597.27	4506.77	501.756	286.573	118.03	23.1076	7.17473	1.4935	247.036	47.931	503.513	84.1552	1.37014	3.28581	110.575	18.4044	8058.64
CAN	USA	18270.3	96835.7	11336.3	5056.2	2195.18	1734.98	1085.85	50.3017	3663.36	3292.69	9349.81	9315.48	398.215	378.033	2033.39	2006.92	167007
CHE	USA	1955.86	2191.38	168.159	177.488	60.1884	0.903191	1.42088	0.673915	654.206	46.125	640.95	45.5934	0.666003	5.31039	121.593	8.64586	6079.46
CHN	USA	95314.5	39484.3	2975.81	3047.66	1038.03	272.519	363.776	70.4677	23851.1	1631.15	9956.15	689.101	67.9161	968.997	2202.35	151.092	182092
CYP	USA	11.8524	21.5515	1.65453	1.09549	0.422482	0.000354253	0.000145506	0.000303075	5.97447	0.337961	10.5438	0.595928	9.33596e-05	0.0195533	1.61012	0.0906971	55.7655
CZE	USA	172.762	383.277	27.8216	23.9886	8.5124	0.048276	0.0279855	0.0315678	154.493	6.77668	260.417	11.74	0.0413884	1.97815	49.0793	2.17973	1103.29
DEU	USA	7076.02	11639.9	801.245	695.731	230.489	33.4998	34.464	14.2021	1957.01	189.312	2594.09	293.103	18.5195	147.388	484.689	52.3516	26265.7
DNK	USA	418.234	718.792	48.9508	42.743	15.3398	0.184885	0.0658854	0.0693658	199.372	12.914	237.897	20.247	0.103231	1.15297	41.9408	3.28826	1761.71
ESP	USA	398.428	872.21	68.5499	52.2514	19.1038	0.575901	0.28804	0.279963	115.55	5.33958	230.169	11.4936	0.208172	2.75137	43.4494	2.15685	1823.06
EST	USA	49.0764	61.5317	4.1241	3.21146	1.17682	0.000706535	0.000500067	0.000726744	59.7463	2.20472	38.9433	1.47022	0.000483551	0.0864325	6.90445	0.263518	228.762
FIN	USA	601.365	1692.4	152.82	100.712	40.3968	0.436539	0.225674	0.111081	217.277	24.579	558.856	49.9968	0.122998	3.06789	106.026	9.07366	3558.8
FRA	USA	3334.96	7206.11	501.302	392.102	136.716	17.3649	9.03993	4.92155	680.81	66.4989	1355.76	201.978	8.31201	27.2585	232.152	29.9625	14207
GBR	USA	3701.17	9792.98	633.876	478.14	175.281	25.472	29.5193	9.26306	820.515	81.8433	1350.9	155.585	4.86367	25.2374	230.581	25.2296	17543.1
GRC	USA	28.306	48.4849	4.09466	3.22363	1.16781	0.00634159	0.00190797	0.00463287	4.8033	0.398005	13.3481	0.960809	0.00129113	0.0299967	2.51332	0.176643	107.539
HRV	USA	19.1904	41.5208	2.62832	1.97274	0.757051	0.00102014	0.000289784	0.000672358	10.3779	0.354957	9.04205	0.471925	0.00027569	0.0193014	1.41115	0.0670627	87.837
HUN	USA	333.269	427.01	31.1809	24.5691	8.99905	0.0485436	0.0241953	0.0215539	372.64	19.7427	256.824	16.322	0.0509326	0.786529	49.1444	2.9338	1543.8
IDN	USA	2263.71	2272.38	201.145	159.332	56.4046	1.8644	0.328873	0.338529	849.476	45.8657	650.036	42.3495	0.189368	5.76784	126.315	8.1687	6684.09
IND	USA	2018.69	2372.42	154.629	136.466	45.6615	2.70555	1.51343	0.449739	514.467	37.4451	555.498	41.4949	0.341	4.10588	83.7919	6.14379	5975.93
IRL	USA	1759.24	2203.95	151.639	115.041	39.7496	1.40641	1.13464	0.250037	648.113	246.478	670.628	241.176	2.97709	2.92554	110.347	40.0478	6237.18
ITA	USA	2757.71	2828.58	199.445	168.052	59.1293	3.20734	1.30139	1.14026	770.866	44.7861	660.384	40.8068	1.05913	10.0757	119.697	7.2822	7674.52
JPN	USA	7842.08	11019.8	910.551	965.439	328.55	46.919	37.863	8.92648	2050.7	153.188	2777.26	220.567	9.61544	71.1641	616.528	48.1633	27109.7
KOR	USA	5617.89	8805	699.288	699.093	239.667	18.1709	13.886	3.17834	2463.54	222.313	3226.96	307.085	9.56426	67.5156	715.657	67.2797	23191.5
LTU	USA	61.4895	22.5722	1.31605	1.20608	0.401657	0.000275328	0.000558065	0.000398771	22.079	0.646081	9.01831	0.28095	0.000150054	0.0276918	1.34043	0.043084	120.428
LUX	USA	3.60734	8.82031	0.73424	0.695	0.237263	0.000903276	0.000170055	0.00047838	4.1724	0.564743	9.70835	1.27471	0.0036878	0.0163988	1.80311	0.228694	31.8731
LVA	USA	12.6102	10.1211	0.780812	0.616076	0.224848	0.000141854	8.81912e-05	0.000133681	6.24776	0.211869	4.51595	0.1673	4.4621e-05	0.0102578	0.815606	0.031157	36.3566
MEX	USA	25659.8	34254.1	3727.19	2209.14	819.193	579.916	258.028	7.97709	17807.3	11526.2	8699.23	6343.05	168.056	117.817	1947.34	1402.26	115533
MLT	USA	5.09813	9.18605	0.736908	0.722033	0.251233	0.000127682	3.16441e-05	5.94431e-05	5.61286	0.458446	13.7797	0.940833	0.000206867	0.00503067	2.59605	0.162281	39.5748
NLD	USA	2697.14	5183.25	394.696	268.914	100.751	6.00472	4.57657	1.68224	676.799	125.088	1222.5	225.732	3.36162	21.9824	219.014	40.4487	11194.5
NOR	USA	392.94	1646.65	185.684	97.13	40.851	0.770987	0.350404	0.2159	93.9638	7.8758	242.078	22.4867	0.113751	3.82993	45.7643	4.13483	2785.33
POL	USA	398.648	569.897	39.5742	33.6888	11.9981	0.150562	0.0847614	0.100982	198.589	7.9085	212.619	9.75358	0.0684324	2.10442	39.1462	1.72649	1526.19
PRT	USA	72.8965	292.926	26.0532	18.9329	7.20941	0.0316124	0.00892263	0.0210911	36.4658	1.3767	141.321	5.32259	0.00928817	0.733764	27.8424	1.03168	632.229
ROU	USA	145.328	311.933	20.2304	16.5329	6.01147	0.0282383	0.00844165	0.0148105	54.4642	2.03723	84.1048	3.61078	0.00599523	0.26338	13.2788	0.550565	658.455
ROW	USA	47322.4	142949	11487.6	5909.59	2343.38	5104.74	3089.19	784.829	13431.2	2132.64	33208.1	5061	583.532	3239.53	7490.13	1098.6	285244
RUS	USA	95.7048	686.869	94.4599	43.4575	18.5905	0.465554	0.18449	0.451517	11.7904	0.513055	51.4722	2.34652	0.0213716	1.25083	11.7392	0.539796	1019.87
SVK	USA	54.8069	91.9444	6.48817	6.07974	2.03837	0.00332129	0.00155474	0.00394658	49.3857	1.4687	79.9655	2.5294	0.00470438	0.359821	14.8987	0.475006	310.48
SVN	USA	60.0949	33.9455	2.57427	2.43561	0.847566	0.000577834	0.000431165	0.000791861	35.4611	1.05183	20.677	0.649542	0.000405296	0.0477528	3.91852	0.123546	161.895
SWE	USA	991.312	1512.18	114.179	90.8259	33.4468	0.810689	0.616417	0.303676	309.68	28.2714	378.717	39.5825	0.253855	5.11628	68.4568	6.77219	3581.05
TUR	USA	406.89	327.104	30.6325	26.6456	9.32876	0.250616	0.13237	0.0677146	189.762	8.24042	110.166	6.15735	0.0706664	0.517548	21.5667	1.22318	1138.79
TWN	USA	2245.32	4640.39	400.502	424.784	145.55	3.03384	2.82976	0.949299	1377.51	99.1283	2763.68	206.239	1.80604	54.8354	617.591	45.8166	13031.3
USA	USA	0	0	0	0	0	0	0	0	0	0	0	0	0	0	0	0	0
